# Supplementary material for: Satellite RNAs promote pancreatic oncogenic processes via the dysfunction of YBX1
Source: Nat Commun. 2016 Sep 26;7:13006. doi: 10.1038/ncomms13006 (PMC5052683; doi:10.1038/ncomms13006)
Supplement: Supplementary Data 1 — Single nucleotide variances in K512-TREtight-MajSAT cells. [file ncomms13006-s2.xlsx]

## Sheet: Supplementary Data 1
Supplementary Data 1 | Single nucleotide variances in K512-TREtight-MajSAT cells. Selected single nucleotide variants from mapped sequence data are sorted by variant status, defined as Germline/LOH/Somatic by comparing MajSAT expressing/silent cells using the VarScan (ver. 2.3.2) tool. Each column shows the following: Chrom: chromosome name, Ref: reference allele at this position, Var: mutated al…
chrom	position	ref	var	normal_reads1	normal_reads2	normal_var_freq	normal_gt	tumor_reads1	tumor_reads2	tumor_var_freq	tumor_gt	somatic_status	variant_p_value	somatic_p_value	tumor_reads1_plus	tumor_reads1_minus	tumor_reads2_plus	tumor_reads2_minus
chr1	3206823	G	T	15	28	65.12%	K	23	38	62.3%	K	Germline	2.20128e-27	0.690772	1	22	12	26	7	8	9	19
chr1	3411930	C	T	12	15	55.56%	Y	11	14	56%	Y	Germline	7.51571e-12	0.597596	5	6	4	10	10	2	7	8
chr1	4913917	G	C	8	13	61.9%	S	6	7	53.85%	S	Germline	1.69515e-08	0.794722	6	0	5	2	5	3	8	5
chr1	4913922	G	C	8	11	57.89%	S	6	8	57.14%	S	Germline	4.73228e-08	0.655675	6	0	6	2	5	3	6	5
chr1	5079048	T	C	11	14	56%	Y	3	7	70%	Y	Germline	6.019e-09	0.355766	3	0	7	0	11	0	14	0
chr1	5083540	G	A	35	12	25.53%	R	32	12	27.27%	R	Germline	1.03812e-08	0.519273	5	27	2	10	13	22	1	11
chr1	5083562	C	T	32	8	20%	Y	30	9	23.08%	Y	Germline	2.9116e-06	0.47632	3	27	2	7	3	29	1	7
chr1	5085767	C	T	23	57	71.25%	Y	29	52	64.2%	Y	Germline	4.33827e-46	0.86983	9	20	18	34	7	16	18	39
chr1	5085960	C	A	3	8	72.73%	M	3	6	66.67%	M	Germline	1.67019e-06	0.783282	0	3	0	6	0	3	1	7
chr1	5107453	T	C	17	20	54.05%	Y	27	18	40%	Y	Germline	1.29046e-14	0.932372	22	5	12	6	16	1	18	2
chr1	5114322	A	G	17	36	67.92%	R	16	36	69.23%	R	Germline	8.14112e-31	0.526403	16	0	34	2	17	0	34	2
chr1	5114419	A	G	32	54	62.79%	R	27	53	66.25%	R	Germline	2.63453e-44	0.381211	15	12	28	25	18	14	30	24
chr1	6834302	G	A	16	25	60.98%	R	22	30	57.69%	R	Germline	2.44353e-22	0.702169	10	12	10	20	6	10	7	18
chr1	6835956	G	A	5	4	44.44%	R	7	5	41.67%	R	Germline	0.000659196	0.71648	0	7	0	5	0	5	0	4
chr1	6839061	C	T	19	31	62%	Y	21	29	58%	Y	Germline	1.95245e-24	0.729716	8	13	7	22	4	15	12	19
chr1	6839134	T	G	10	22	68.75%	K	9	9	50%	K	Germline	4.58441e-13	0.946294	1	8	0	9	1	9	1	21
chr1	6848444	T	C	8	3	27.27%	Y	12	13	52%	Y	Germline	1.77535e-06	0.156161	12	0	13	0	7	1	3	0
chr1	6906517	C	T	7	12	63.16%	Y	6	8	57.14%	Y	Germline	1.40962e-08	0.761274	6	0	8	0	7	0	12	0
chr1	6906523	T	C	7	15	68.18%	Y	5	8	61.54%	Y	Germline	4.65756e-10	0.779726	5	0	8	0	7	0	15	0
chr1	6906655	G	A	33	55	62.5%	R	28	37	56.92%	R	Germline	3.566e-37	0.806129	21	7	30	7	28	5	40	15
chr1	6906705	C	A	50	56	52.83%	M	43	50	53.76%	M	Germline	4.3545e-41	0.504361	30	13	34	16	36	14	34	22
chr1	6906730	G	C	54	54	50%	S	48	61	55.96%	S	Germline	1.86274e-44	0.228477	33	15	45	16	35	19	31	23
chr1	6906978	C	T	18	36	66.67%	Y	18	47	72.31%	Y	Germline	1.01199e-35	0.319897	4	14	7	40	2	16	5	31
chr1	6907007	T	G	21	30	58.82%	K	17	37	68.52%	K	Germline	7.5307e-28	0.203297	1	16	2	35	2	19	2	28
chr1	6913493	A	G	18	13	41.94%	R	18	12	40%	R	Germline	1.32915e-09	0.660274	15	3	9	3	16	2	10	3
chr1	6913522	C	T	14	18	56.25%	Y	17	14	45.16%	Y	Germline	1.10521e-12	0.871272	13	4	9	5	10	4	12	6
chr1	6913559	G	A	16	22	57.89%	R	21	23	52.27%	R	Germline	5.85698e-18	0.767912	12	9	15	8	12	4	14	8
chr1	8453580	C	T	31	53	63.1%	Y	28	51	64.56%	Y	Germline	6.67774e-43	0.487824	2	26	4	47	5	26	1	52
chr1	8455478	G	A	4	12	75%	A	16	12	42.86%	R	Germline	7.47461e-10	0.992213	11	5	9	3	2	2	7	5
chr1	8573426	A	G	12	27	69.23%	R	12	13	52%	R	Germline	9.83681e-17	0.950582	1	11	4	9	1	11	8	19
chr1	8573512	T	A	4	14	77.78%	A	9	10	52.63%	W	Germline	2.03227e-10	0.975332	0	9	0	10	0	4	2	12
chr1	8597291	G	A	12	20	62.5%	R	7	17	70.83%	R	Germline	7.34391e-16	0.358729	1	6	0	17	0	12	0	20
chr1	8614797	G	A	7	11	61.11%	R	11	20	64.52%	R	Germline	3.67574e-13	0.524452	10	1	19	1	7	0	10	1
chr1	8614808	C	T	9	19	67.86%	Y	13	26	66.67%	Y	Germline	2.6877e-19	0.640907	11	2	23	3	8	1	18	1
chr1	8614819	T	C	10	20	66.67%	Y	13	30	69.77%	Y	Germline	1.45935e-21	0.487929	11	2	27	3	8	2	18	2
chr1	8614991	A	G	20	22	52.38%	R	15	34	69.39%	R	Germline	4.68996e-23	0.0740069	2	13	3	31	3	17	3	19
chr1	8615006	C	T	17	19	52.78%	Y	16	31	65.96%	Y	Germline	1.71236e-20	0.161189	1	15	2	29	3	14	2	17
chr1	8667771	T	C	13	20	60.61%	Y	7	15	68.18%	Y	Germline	8.15174e-15	0.389569	7	0	15	0	13	0	20	0
chr1	8669277	T	A	36	19	34.55%	W	39	22	36.07%	W	Germline	6.08172e-15	0.509751	5	34	0	22	7	29	0	19
chr1	8669401	A	G	10	4	28.57%	R	6	8	57.14%	R	Germline	5.44818e-05	0.12593	0	6	0	8	0	10	0	4
chr1	8671972	A	G	11	19	63.33%	R	10	14	58.33%	R	Germline	8.46228e-14	0.744054	9	1	14	0	9	2	18	1
chr1	8672081	T	A	19	30	61.22%	W	26	31	54.39%	W	Germline	1.74642e-24	0.817778	13	13	13	18	10	9	13	17
chr1	8782127	G	A	22	24	52.17%	R	25	26	50.98%	R	Germline	1.55313e-19	0.625711	6	19	9	17	5	17	8	16
chr1	8782186	G	A	12	18	60%	R	22	23	51.11%	R	Germline	2.12363e-16	0.839913	7	15	4	19	0	12	6	12
chr1	8806259	G	C	37	44	54.32%	S	46	59	56.19%	S	Germline	2.05085e-40	0.457714	16	30	18	41	13	24	18	26
chr1	9536066	A	G	6	8	57.14%	R	2	7	77.78%	G	Germline	9.58133e-07	0.289608	0	2	6	1	6	0	6	2
chr1	90151179	C	G	6	4	40%	S	11	0	0%	C	LOH	1	0.0350877	11	0	0	0	6	0	3	1
chr1	9536252	A	G	16	4	20%	R	13	4	23.53%	R	Germline	0.00256166	0.552997	7	6	3	1	7	9	3	1
chr1	9536394	G	A	16	4	20%	R	13	6	31.58%	R	Germline	0.000505235	0.322767	5	8	2	4	5	11	1	3
chr1	9536419	T	A	10	4	28.57%	W	15	6	28.57%	W	Germline	0.000462761	0.65165	8	7	3	3	2	8	2	2
chr1	9536422	G	T	9	5	35.71%	K	14	6	30%	K	Germline	0.000186619	0.765777	7	7	3	3	2	7	3	2
chr1	9536631	C	A	16	18	52.94%	M	20	27	57.45%	M	Germline	5.03111e-18	0.429632	11	9	20	7	15	1	13	5
chr1	9536637	T	A	14	18	56.25%	W	19	28	59.57%	W	Germline	1.09767e-18	0.47443	10	9	21	7	13	1	13	5
chr1	9536721	A	T	22	45	67.16%	W	21	42	66.67%	W	Germline	1.032e-36	0.597598	13	8	31	11	14	8	30	15
chr1	9536785	G	A	25	40	61.54%	R	45	34	43.04%	R	Germline	1.38921e-28	0.991469	38	7	25	9	21	4	35	5
chr1	9536803	A	G	35	44	55.7%	R	48	49	50.52%	R	Germline	4.83918e-36	0.798526	42	6	39	10	31	4	39	5
chr1	9536841	G	A	52	54	50.94%	R	65	76	53.9%	R	Germline	4.50815e-50	0.369881	56	9	58	18	45	7	48	6
chr1	9536957	C	T	100	165	62.26%	Y	100	161	61.69%	Y	Germline	1.09969e-131	0.589571	44	56	67	94	53	47	72	93
chr1	9537149	A	G	42	55	56.7%	R	47	58	55.24%	R	Germline	2.02581e-44	0.637108	28	19	14	44	16	26	14	41
chr1	9537475	A	G	32	19	37.25%	R	19	26	57.78%	R	Germline	1	0.0352365	5	14	5	21	8	24	6	13
chr1	9539745	A	T	8	14	63.64%	W	6	7	53.85%	W	Germline	6.019e-09	0.823392	6	0	7	0	8	0	14	0
chr1	9539900	T	C	0	129	100%	C	0	103	100%	C	Germline	5.67068e-139	1	0	0	97	6	0	0	120	9
chr1	9539901	G	A	55	76	58.02%	R	30	73	70.87%	R	Germline	1	0.0287352	29	1	67	6	51	4	71	5
chr1	9540070	A	T	50	88	63.77%	W	50	81	61.83%	W	Germline	6.42732e-69	0.675337	10	40	17	64	11	39	13	75
chr1	9540107	T	C	32	24	42.86%	Y	39	22	36.07%	Y	Germline	5.5506e-17	0.826565	0	39	3	19	1	31	1	23
chr1	9540211	A	G	15	26	63.41%	R	7	15	68.18%	R	Germline	2.09472e-17	0.463213	0	7	0	15	0	15	0	26
chr1	9540215	T	A	15	23	60.53%	W	7	15	68.18%	W	Germline	5.26067e-16	0.378989	0	7	0	15	0	15	0	23
chr1	9540236	G	T	13	13	50%	K	4	12	75%	T	Germline	1.65291e-10	0.0995542	0	4	0	12	0	13	0	13
chr1	9541652	T	C	6	5	45.45%	Y	3	8	72.73%	Y	Germline	9.58133e-06	0.193498	2	1	8	0	6	0	5	0
chr1	9542822	G	A	3	9	75%	A	10	6	37.5%	R	Germline	2.30367e-06	0.991702	10	0	6	0	3	0	9	0
chr1	9542872	G	A	13	8	38.1%	R	11	13	54.17%	R	Germline	2.22064e-08	0.218401	11	0	13	0	13	0	8	0
chr1	9542911	G	T	16	17	51.52%	K	16	24	60%	K	Germline	1.56349e-16	0.311932	13	3	21	3	14	2	16	1
chr1	9542927	C	G	20	17	45.95%	S	12	32	72.73%	S	Germline	1	0.0127689	9	3	27	5	17	3	16	1
chr1	9542934	G	T	20	18	47.37%	K	13	30	69.77%	K	Germline	1	0.034094	9	4	25	5	17	3	17	1
chr1	9543090	G	A	15	30	66.67%	R	19	28	59.57%	R	Germline	4.48494e-24	0.82127	3	16	4	24	1	14	3	27
chr1	9543136	T	C	11	16	59.26%	Y	11	15	57.69%	Y	Germline	8.23149e-13	0.653259	0	11	1	14	0	11	1	15
chr1	9543161	G	A	8	12	60%	R	10	11	52.38%	R	Germline	1.52435e-09	0.789625	1	9	2	9	0	8	1	11
chr1	9543201	T	G	7	5	41.67%	K	10	5	33.33%	K	Germline	0.00035253	0.80122	1	9	2	3	1	6	1	4
chr1	9543366	C	T	3	7	70%	Y	5	13	72.22%	Y	Germline	3.95628e-09	0.614756	4	1	12	1	2	1	6	1
chr1	9543458	G	T	11	17	60.71%	K	13	22	62.86%	K	Germline	2.83926e-16	0.533673	11	2	13	9	7	4	13	4
chr1	9543627	C	T	9	22	70.97%	Y	17	22	56.41%	Y	Germline	2.188e-18	0.934102	12	5	10	12	5	4	10	12
chr1	9543652	A	G	11	19	63.33%	R	25	25	50%	R	Germline	1.38463e-17	0.918659	19	6	17	8	7	4	13	6
chr1	9543656	A	T	12	20	62.5%	W	24	28	53.85%	W	Germline	2.35937e-19	0.842601	19	5	19	9	7	5	13	7
chr1	9543670	A	G	18	25	58.14%	R	29	31	51.67%	R	Germline	3.90665e-22	0.802454	22	7	21	10	13	5	18	7
chr1	9543704	C	T	25	36	59.02%	Y	30	33	52.38%	Y	Germline	2.54939e-27	0.822304	22	8	24	9	18	7	25	11
chr1	9543740	G	C	26	40	60.61%	S	35	37	51.39%	S	Germline	1.9276e-30	0.896394	24	11	26	11	20	6	29	11
chr1	9543758	T	C	30	38	55.88%	Y	37	37	50%	Y	Germline	3.48642e-29	0.807718	26	11	26	11	23	7	27	11
chr1	9543800	T	C	24	35	59.32%	Y	34	41	54.67%	Y	Germline	3.28134e-30	0.762634	20	14	23	18	15	9	24	11
chr1	9543974	T	A	9	16	64%	W	19	11	36.67%	W	Germline	1.03449e-10	0.989403	0	19	1	10	1	8	0	16
chr1	9544032	A	G	3	9	75%	G	12	2	14.29%	A	Unknown	1	0.00271234	1	11	0	2	0	3	0	9
chr1	9544054	A	G	3	7	70%	R	6	2	25%	R	Germline	0.000516447	0.99239	1	5	0	2	0	3	0	7
chr1	9545506	A	C	7	11	61.11%	M	6	13	68.42%	M	Germline	2.03227e-10	0.451632	6	0	13	0	7	0	11	0
chr1	9545527	G	A	9	14	60.87%	R	8	15	65.22%	R	Germline	2.46589e-12	0.5	8	0	15	0	9	0	14	0
chr1	9547195	C	T	9	21	70%	Y	14	15	51.72%	Y	Germline	5.44365e-15	0.956422	1	13	1	14	1	8	3	18
chr1	9548422	A	G	18	37	67.27%	R	12	20	62.5%	R	Germline	4.90956e-24	0.754386	2	10	0	20	2	16	2	35
chr1	9550177	T	C	48	55	53.4%	Y	48	68	58.62%	Y	Germline	2.33729e-48	0.260743	34	14	46	22	31	17	41	14
chr1	9550426	T	C	8	10	55.56%	Y	7	11	61.11%	Y	Germline	7.20584e-09	0.5	0	7	0	11	0	8	0	10
chr1	9591572	A	G	11	11	50%	R	6	8	57.14%	R	Germline	7.30121e-08	0.470358	6	0	7	1	10	1	11	0
chr1	9591625	A	G	17	9	34.62%	R	10	17	62.96%	R	Germline	1	0.0363311	5	5	9	8	10	7	6	3
chr1	9591715	G	C	15	10	40%	S	14	10	41.67%	S	Germline	8.26434e-08	0.568014	7	7	1	9	5	10	2	8
chr1	9596991	T	C	22	22	50%	Y	24	22	47.83%	Y	Germline	4.9177e-17	0.661601	19	5	18	4	20	2	19	3
chr1	9597132	G	A	23	29	55.77%	R	15	32	68.09%	R	Germline	4.51404e-25	0.146523	3	12	8	24	5	18	5	24
chr1	9603371	A	G	11	22	66.67%	R	21	31	59.62%	R	Germline	5.85643e-22	0.811164	16	5	23	8	9	2	16	6
chr1	9603643	C	T	8	10	55.56%	Y	2	10	83.33%	T	Germline	7.16749e-09	0.116999	0	2	0	10	0	8	1	9
chr1	9612808	T	C	10	18	64.29%	Y	7	15	68.18%	Y	Germline	3.34158e-14	0.506374	0	7	2	13	0	10	1	17
chr1	9612809	G	A	10	18	64.29%	R	7	15	68.18%	R	Germline	3.34158e-14	0.506374	0	7	2	13	0	10	1	17
chr1	9621068	T	A	35	15	30%	W	33	9	21.43%	W	Germline	1.06114e-08	0.879569	33	0	9	0	34	1	13	2
chr1	9621096	C	A	23	37	61.67%	M	26	36	58.06%	M	Germline	1.43224e-29	0.722399	22	4	31	5	16	7	33	4
chr1	9668230	A	C	3	3	50%	M	4	3	42.86%	M	Germline	0.00745342	0.791375	4	0	3	0	2	1	3	0
chr1	9689819	T	C	9	10	52.63%	Y	7	14	66.67%	Y	Germline	3.87406e-10	0.280543	7	0	14	0	9	0	9	1
chr1	9689942	G	A	27	31	53.45%	R	22	38	63.33%	R	Germline	9.21008e-28	0.183419	14	8	24	14	17	10	24	7
chr1	9714780	A	G	44	69	61.06%	R	37	69	65.09%	R	Germline	1.8804e-56	0.316614	22	15	39	30	22	22	33	36
chr1	9736675	T	C	52	100	65.79%	Y	45	75	62.5%	Y	Germline	4.92283e-72	0.755039	16	29	30	45	17	35	40	60
chr1	9861598	T	G	8	10	55.56%	K	4	9	69.23%	K	Germline	3.2956e-08	0.347488	4	0	9	0	8	0	10	0
chr1	9862521	C	T	3	7	70%	Y	5	5	50%	Y	Germline	2.25476e-05	0.915099	0	5	0	5	0	3	0	7
chr1	9867348	C	T	10	20	66.67%	Y	12	18	60%	Y	Germline	5.26067e-16	0.789012	2	10	2	16	0	10	4	16
chr1	9867365	G	A	9	20	68.97%	R	11	16	59.26%	R	Germline	2.79068e-15	0.849983	0	11	1	15	0	9	4	16
chr1	9871587	G	A	6	7	53.85%	R	8	15	65.22%	R	Germline	2.11937e-09	0.373712	8	0	12	3	5	1	7	0
chr1	9874407	C	T	11	17	60.71%	Y	5	14	73.68%	Y	Germline	2.25377e-13	0.273743	5	0	13	1	8	3	16	1
chr1	90151187	A	G	7	4	36.36%	R	13	0	0%	A	LOH	1	0.0310559	13	0	0	0	7	0	3	1
chr1	9874754	C	T	17	6	26.09%	Y	25	8	24.24%	Y	Germline	2.41602e-05	0.683143	12	13	4	4	7	10	4	2
chr1	9874772	G	T	10	27	72.97%	K	20	20	50%	K	Germline	2.17272e-19	0.989705	5	15	4	16	2	8	4	23
chr1	9874825	C	A	11	25	69.44%	M	21	18	46.15%	M	Germline	2.02405e-17	0.988836	0	21	0	18	0	11	0	25
chr1	9874922	C	T	3	6	66.67%	Y	6	6	50%	Y	Germline	2.65805e-05	0.887092	0	6	0	6	0	3	0	6
chr1	90163469	G	A	19	9	32.14%	R	19	0	0%	G	LOH	1	0.00506873	0	19	0	0	1	18	1	8
chr2	32257287	T	C	10	6	37.5%	Y	10	0	0%	T	LOH	1	0.0347826	0	10	0	0	0	10	0	6
chr1	9878822	T	C	5	7	58.33%	Y	7	5	41.67%	Y	Germline	3.88146e-05	0.889827	7	0	5	0	5	0	7	0
chr1	9878875	C	T	10	23	69.7%	Y	14	11	44%	Y	Germline	5.30756e-14	0.98756	14	0	11	0	10	0	23	0
chr1	9878942	T	A	23	6	20.69%	W	28	11	28.21%	W	Germline	2.43589e-06	0.338136	19	9	4	7	16	7	4	2
chr1	9881706	C	A	7	7	50%	M	8	6	42.86%	M	Germline	1.98116e-05	0.775259	0	8	0	6	0	7	0	7
chr1	9888627	C	A	4	5	55.56%	M	3	5	62.5%	M	Germline	0.000148313	0.580625	3	0	5	0	4	0	5	0
chr1	9888682	G	A	10	8	44.44%	R	8	9	52.94%	R	Germline	5.75985e-07	0.43488	8	0	9	0	10	0	8	0
chr1	9888745	G	A	12	28	70%	R	21	22	51.16%	R	Germline	1.71236e-20	0.976432	21	0	19	3	10	2	23	5
chr1	9889038	C	T	13	19	59.38%	Y	10	26	72.22%	Y	Germline	3.54465e-19	0.194672	0	10	2	24	1	12	1	18
chr1	9901685	T	A	5	9	64.29%	W	9	7	43.75%	W	Germline	9.72022e-07	0.932751	9	0	7	0	5	0	9	0
chr1	9902284	T	G	13	24	64.86%	K	9	20	68.97%	K	Germline	8.0329e-19	0.466576	0	9	1	19	1	12	3	21
chr1	9905880	C	T	6	6	50%	Y	5	8	61.54%	Y	Germline	4.75281e-06	0.429638	0	5	0	8	0	6	0	6
chr1	9914457	T	C	2	6	75%	C	3	7	70%	Y	Germline	3.70782e-06	0.77451	0	3	0	7	0	2	1	5
chr1	9920712	C	T	4	4	50%	Y	3	5	62.5%	Y	Germline	0.000407861	0.5	3	0	5	0	4	0	4	0
chr1	9920763	C	A	17	5	22.73%	M	22	8	26.67%	M	Germline	5.19092e-05	0.503452	22	0	8	0	17	0	5	0
chr1	9920778	A	C	16	10	38.46%	M	23	20	46.51%	M	Germline	1.6064e-11	0.344521	21	2	20	0	16	0	10	0
chr1	9921025	G	A	21	25	54.35%	R	12	23	65.71%	R	Germline	1.38093e-19	0.211299	1	11	7	16	3	18	4	21
chr1	9921050	C	A	20	16	44.44%	M	8	19	70.37%	M	Germline	1	0.0357577	0	8	6	13	3	17	2	14
chr1	9921131	G	A	8	5	38.46%	R	4	7	63.64%	R	Germline	3.88146e-05	0.206825	0	4	0	7	0	8	0	5
chr1	9921132	A	G	8	5	38.46%	R	4	7	63.64%	R	Germline	3.88146e-05	0.206825	0	4	0	7	0	8	0	5
chr1	9921168	C	T	5	2	28.57%	Y	3	4	57.14%	Y	Germline	0.00797101	0.296037	0	3	0	4	0	5	0	2
chr1	9922042	T	C	5	4	44.44%	Y	4	8	66.67%	Y	Germline	2.65805e-05	0.28352	3	1	7	1	4	1	2	2
chr1	9922043	G	A	5	4	44.44%	R	4	8	66.67%	R	Germline	2.65805e-05	0.28352	3	1	7	1	4	1	2	2
chr1	9922048	C	G	6	7	53.85%	S	4	9	69.23%	S	Germline	5.12558e-07	0.344084	3	1	8	1	5	1	4	3
chr1	9922063	T	C	7	7	50%	Y	3	10	76.92%	C	Germline	1.78912e-07	0.147318	2	1	9	1	6	1	3	4
chr1	9922066	C	T	8	7	46.67%	Y	3	11	78.57%	T	Germline	7.68876e-08	0.0821221	2	1	9	2	7	1	3	4
chr1	9922094	G	A	8	6	42.86%	R	4	9	69.23%	R	Germline	2.00869e-06	0.16122	2	2	7	2	6	2	2	4
chr1	9922172	T	C	8	7	46.67%	Y	7	7	50%	Y	Germline	7.64658e-06	0.575934	4	3	0	7	1	7	4	3
chr1	9922175	T	A	8	7	46.67%	W	7	7	50%	W	Germline	7.64658e-06	0.575934	4	3	0	7	1	7	4	3
chr1	9922247	T	C	4	4	50%	Y	3	6	66.67%	Y	Germline	0.000148313	0.419375	1	2	1	5	0	4	0	4
chr1	9926935	T	G	16	32	66.67%	K	15	21	58.33%	K	Germline	4.66719e-22	0.844143	15	0	21	0	16	0	32	0
chr1	9927181	G	A	43	91	67.91%	R	46	73	61.34%	R	Germline	9.37825e-68	0.889406	6	40	9	64	2	41	7	84
chr2	32257288	G	A	10	6	37.5%	R	11	0	0%	G	LOH	1	0.0270531	0	11	0	0	0	10	0	6
chr1	9930467	C	G	35	43	55.13%	S	29	35	54.69%	S	Germline	1.11361e-30	0.587994	15	14	15	20	19	16	27	16
chr1	9932642	T	C	16	27	62.79%	Y	13	23	63.89%	Y	Germline	7.232e-21	0.553745	5	8	8	15	7	9	8	19
chr1	9934051	A	T	6	5	45.45%	W	4	5	55.56%	W	Germline	0.00021796	0.5	4	0	5	0	4	2	5	0
chr1	9934107	A	G	5	13	72.22%	R	4	10	71.43%	R	Germline	1.9117e-10	0.673508	4	0	8	2	4	1	11	2
chr1	9934108	C	A	5	13	72.22%	M	4	10	71.43%	M	Germline	1.9117e-10	0.673508	4	0	8	2	4	1	11	2
chr1	9934167	G	A	6	12	66.67%	R	9	10	52.63%	R	Germline	2.56646e-09	0.885921	4	5	7	3	3	3	5	7
chr1	9989943	G	T	5	10	66.67%	K	3	6	66.67%	K	Germline	3.26173e-07	0.675461	2	1	6	0	4	1	9	1
chr1	9993218	T	C	12	19	61.29%	Y	13	29	69.05%	Y	Germline	2.31209e-20	0.328715	13	0	29	0	10	2	19	0
chr1	10017147	G	T	12	21	63.64%	K	7	16	69.57%	K	Germline	7.34391e-16	0.433216	6	1	15	1	9	3	18	3
chr1	10017148	A	T	12	22	64.71%	W	7	16	69.57%	W	Germline	2.46963e-16	0.464579	6	1	15	1	9	3	19	3
chr1	10017435	C	T	11	14	56%	Y	14	17	54.84%	Y	Germline	1.34579e-12	0.638986	0	14	0	17	0	11	0	14
chr1	10017439	T	A	11	15	57.69%	W	13	15	53.57%	W	Germline	3.18071e-12	0.718209	0	13	0	15	0	11	0	15
chr2	32257291	T	C	9	5	35.71%	Y	10	0	0%	T	LOH	1	0.0471014	0	10	0	0	0	9	0	5
chr1	10023502	A	G	23	37	61.67%	R	23	34	59.65%	R	Germline	6.37888e-29	0.660061	0	23	0	34	0	23	0	37
chr1	10024979	G	A	7	18	72%	R	16	10	38.46%	R	Germline	2.06431e-11	0.996721	15	1	10	0	7	0	17	1
chr1	10027630	T	A	13	17	56.67%	W	4	15	78.95%	A	Germline	9.87511e-14	0.0976281	4	0	15	0	13	0	16	1
chr1	10027663	A	T	18	16	47.06%	W	8	20	71.43%	W	Germline	1	0.0461245	8	0	19	1	18	0	15	1
chr1	10075809	G	T	26	8	23.53%	K	30	10	25%	K	Germline	1.17695e-06	0.551062	14	16	10	0	18	8	8	0
chr1	10080174	T	G	14	8	36.36%	K	7	3	30%	K	Germline	0.000173514	0.770929	6	1	3	0	12	2	8	0
chr1	10106669	T	C	19	28	59.57%	Y	12	22	64.71%	Y	Germline	1.13202e-20	0.407425	10	2	22	0	17	2	25	3
chr1	10106670	C	T	20	29	59.18%	Y	12	22	64.71%	Y	Germline	4.87138e-21	0.39141	10	2	22	0	18	2	26	3
chr1	10315189	T	C	8	12	60%	Y	4	19	82.61%	C	Germline	6.60981e-14	0.0954224	4	0	15	4	4	4	9	3
chr1	10319536	C	T	38	38	50%	Y	16	35	68.63%	Y	Germline	1	0.0282334	10	6	23	12	30	8	23	15
chr1	10319808	C	T	6	7	53.85%	Y	2	7	77.78%	T	Germline	2.78168e-06	0.245511	1	1	0	7	0	6	2	5
chr1	10709861	G	A	8	12	60%	R	8	13	61.9%	R	Germline	1.3631e-10	0.576973	0	8	1	12	2	6	2	10
chr1	10984012	C	G	6	8	57.14%	S	12	8	40%	S	Germline	1.49973e-06	0.909212	6	6	3	5	2	4	6	2
chr1	11051527	C	T	10	16	61.54%	Y	9	14	60.87%	Y	Germline	1.31553e-12	0.633902	0	9	1	13	3	7	0	16
chr1	11056098	G	T	11	5	31.25%	K	7	2	22.22%	K	Germline	0.00481256	0.82627	0	7	0	2	0	11	0	5
chr1	11079742	C	T	10	11	52.38%	Y	8	12	60%	Y	Germline	1.52435e-09	0.430211	8	0	12	0	10	0	10	1
chr1	11080013	G	A	13	21	61.76%	R	18	20	52.63%	R	Germline	1.32868e-16	0.846054	1	17	1	19	0	13	1	20
chr1	11080097	G	A	5	4	44.44%	R	8	9	52.94%	R	Germline	1.63785e-05	0.5	0	8	0	9	0	5	0	4
chr1	11088406	A	T	8	7	46.67%	W	4	4	50%	W	Germline	0.000101349	0.611051	4	0	4	0	7	1	7	0
chr1	11088461	A	T	9	12	57.14%	W	5	9	64.29%	W	Germline	6.019e-09	0.473982	5	0	9	0	8	1	12	0
chr1	11088502	G	A	13	12	48%	R	10	16	61.54%	R	Germline	2.06431e-11	0.245354	7	3	13	3	10	3	10	2
chr1	11088558	T	C	23	21	47.73%	Y	12	17	58.62%	Y	Germline	4.87694e-15	0.251022	5	7	11	6	14	9	12	9
chr1	11088627	A	G	25	25	50%	R	19	12	38.71%	R	Germline	3.33881e-14	0.889211	15	4	5	7	11	14	12	13
chr1	11088654	A	G	19	19	50%	R	20	17	45.95%	R	Germline	5.41471e-14	0.719704	16	4	7	10	7	12	8	11
chr1	11088693	T	G	16	17	51.52%	K	24	17	41.46%	K	Germline	4.03396e-13	0.863703	13	11	5	12	5	11	6	11
chr1	11088775	C	T	6	9	60%	Y	18	11	37.93%	Y	Germline	5.7286e-08	0.956875	0	18	0	11	0	6	0	9
chr1	11088821	A	T	4	6	60%	W	5	4	44.44%	W	Germline	0.000195412	0.872361	0	5	0	4	0	4	0	6
chr1	11090987	C	A	3	8	72.73%	M	4	4	50%	M	Germline	1.86107e-05	0.932603	4	0	3	1	3	0	8	0
chr1	11090990	T	C	3	8	72.73%	Y	4	4	50%	Y	Germline	1.86107e-05	0.932603	4	0	3	1	3	0	8	0
chr1	11091130	G	T	20	9	31.03%	K	20	18	47.37%	K	Germline	2.75096e-10	0.135714	16	4	17	1	13	7	8	1
chr1	11091312	G	A	13	11	45.83%	R	8	12	60%	R	Germline	2.31357e-09	0.263536	0	8	1	11	1	12	0	11
chr1	11100276	G	A	7	4	36.36%	R	4	4	50%	R	Germline	0.00154553	0.449432	4	0	4	0	7	0	4	0
chr1	11100358	G	A	8	6	42.86%	R	9	8	47.06%	R	Germline	9.11939e-06	0.551473	9	0	6	2	7	1	5	1
chr1	11100406	T	C	6	16	72.73%	Y	15	16	51.61%	Y	Germline	2.41457e-13	0.967903	13	2	10	6	3	3	12	4
chr1	11100519	C	T	11	16	59.26%	Y	17	13	43.33%	Y	Germline	1.47219e-11	0.929024	2	15	4	9	1	10	2	14
chr1	11100537	A	G	9	15	62.5%	R	14	15	51.72%	R	Germline	2.71997e-12	0.856883	1	13	3	12	0	9	1	14
chr1	11100601	A	T	5	5	50%	W	4	10	71.43%	W	Germline	1.19597e-06	0.26023	0	4	0	10	0	5	0	5
chr1	11102758	G	A	28	21	42.86%	R	25	24	48.98%	R	Germline	3.7449e-17	0.342705	24	1	24	0	28	0	20	1
chr1	11102869	C	T	57	58	50.43%	Y	40	52	56.52%	Y	Germline	1.38612e-42	0.232208	14	26	28	24	29	28	30	28
chr1	11113018	C	T	5	6	54.55%	Y	4	9	69.23%	Y	Germline	1.19597e-06	0.375067	4	0	9	0	5	0	6	0
chr1	11113053	A	T	8	16	66.67%	W	3	11	78.57%	T	Germline	4.22712e-12	0.346248	3	0	11	0	8	0	16	0
chr1	11113139	G	A	16	33	67.35%	R	22	17	43.59%	R	Germline	4.25086e-20	0.993033	22	0	17	0	16	0	31	2
chr1	11113156	A	T	21	40	65.57%	W	27	24	47.06%	W	Germline	1.3398e-25	0.984884	26	1	21	3	19	2	36	4
chr1	11113158	G	A	23	41	64.06%	R	28	24	46.15%	R	Germline	7.91056e-26	0.983152	27	1	21	3	20	3	37	4
chr1	11113356	G	A	22	31	58.49%	R	40	26	39.39%	R	Germline	9.08253e-22	0.988176	4	36	2	24	0	22	1	30
chr1	11113396	G	C	9	10	52.63%	S	27	14	34.15%	S	Germline	3.31602e-09	0.949241	0	27	0	14	0	9	0	10
chr1	11113712	T	G	5	13	72.22%	K	8	10	55.56%	K	Germline	5.93422e-10	0.917909	7	1	10	0	5	0	12	1
chr1	11113727	G	A	8	11	57.89%	R	9	15	62.5%	R	Germline	5.8338e-11	0.50185	8	1	15	0	8	0	11	0
chr1	11113903	G	A	34	36	51.43%	R	30	49	62.03%	R	Germline	8.87064e-34	0.127479	17	13	22	27	16	18	17	19
chr1	11122311	G	A	8	4	33.33%	R	5	5	50%	R	Germline	0.000701648	0.360681	5	0	5	0	8	0	4	0
chr1	11122335	C	T	9	6	40%	Y	5	7	58.33%	Y	Germline	1.81003e-05	0.288262	5	0	7	0	9	0	6	0
chr1	11122362	T	C	13	7	35%	Y	5	7	58.33%	Y	Germline	9.85119e-06	0.178872	5	0	6	1	12	1	7	0
chr1	11122381	T	C	15	9	37.5%	Y	6	8	57.14%	Y	Germline	7.52965e-07	0.201462	6	0	6	2	13	2	8	1
chr1	11122410	A	T	16	11	40.74%	W	6	6	50%	W	Germline	8.13416e-07	0.423338	5	1	2	4	10	6	5	6
chr1	11122522	A	C	9	6	40%	M	6	6	50%	M	Germline	5.06808e-05	0.44788	0	6	0	6	0	9	1	5
chr1	11126634	C	A	2	11	84.62%	A	5	3	37.5%	M	Germline	2.19976e-06	0.996801	5	0	3	0	2	0	11	0
chr1	11139783	C	T	6	11	64.71%	Y	10	15	60%	Y	Germline	4.76262e-11	0.734795	10	0	15	0	6	0	11	0
chr1	11139960	G	T	19	40	67.8%	K	23	41	64.06%	K	Germline	5.5307e-34	0.734238	8	15	14	27	7	12	19	21
chr1	11143511	A	G	6	18	75%	G	4	12	75%	G	Germline	9.55497e-14	0.648751	4	0	11	1	6	0	18	0
chr1	11143521	C	T	6	20	76.92%	T	6	12	66.67%	Y	Germline	2.1273e-14	0.863018	6	0	12	0	6	0	19	1
chr1	11146481	T	C	21	31	59.62%	Y	19	29	60.42%	Y	Germline	1.95245e-24	0.548943	5	14	3	26	5	16	3	28
chr1	11160761	A	G	22	32	59.26%	R	29	34	53.97%	R	Germline	2.85188e-26	0.776911	18	11	18	16	7	15	11	21
chr1	11160947	T	G	6	8	57.14%	K	16	13	44.83%	K	Germline	1.82982e-08	0.860471	0	16	0	13	0	6	0	8
chr1	11160956	T	C	5	7	58.33%	Y	11	10	47.62%	Y	Germline	4.63764e-07	0.829783	0	11	0	10	0	5	0	7
chr1	11160982	C	A	4	4	50%	M	7	8	53.33%	M	Germline	3.47483e-05	0.611051	0	7	0	8	0	4	0	4
chr1	11160983	A	G	4	4	50%	R	7	8	53.33%	R	Germline	3.47483e-05	0.611051	0	7	0	8	0	4	0	4
chr1	11171831	T	C	2	8	80%	C	7	6	46.15%	Y	Germline	3.4067e-06	0.983376	7	0	6	0	2	0	8	0
chr1	11171843	G	A	2	8	80%	A	8	7	46.67%	R	Germline	1.45225e-06	0.98377	8	0	7	0	2	0	8	0
chr1	11172218	G	T	7	14	66.67%	K	5	12	70.59%	K	Germline	1.7613e-11	0.538501	0	5	0	12	0	7	0	14
chr1	11172226	G	A	6	13	68.42%	R	3	11	78.57%	A	Germline	6.17628e-11	0.404798	0	3	0	11	0	6	0	13
chr1	11172256	C	T	4	6	60%	Y	4	8	66.67%	Y	Germline	2.78168e-06	0.54644	0	4	0	8	0	4	0	6
chr1	11175105	G	C	4	13	76.47%	C	9	9	50%	S	Germline	1.71971e-09	0.976694	8	1	8	1	4	0	13	0
chr1	11176149	G	A	7	4	36.36%	R	9	5	35.71%	R	Germline	0.000815418	0.675461	0	9	0	5	0	7	0	4
chr1	11176152	G	A	6	4	40%	R	10	4	28.57%	R	Germline	0.00194905	0.846951	0	10	0	4	0	6	0	4
chr1	11176666	T	C	7	11	61.11%	Y	4	9	69.23%	Y	Germline	9.19704e-09	0.468417	4	0	6	3	6	1	9	2
chr1	11176872	G	C	7	9	56.25%	S	9	5	35.71%	S	Germline	8.38369e-06	0.932751	2	7	0	5	1	6	1	8
chr1	11183373	T	A	6	2	25%	W	3	5	62.5%	W	Germline	0.00339884	0.157343	3	0	5	0	6	0	2	0
chr1	11183382	A	G	6	2	25%	R	4	5	55.56%	R	Germline	0.00361513	0.217812	4	0	5	0	6	0	2	0
chr1	11183413	A	C	12	4	25%	M	8	11	57.89%	M	Germline	4.50177e-06	0.0521014	8	0	11	0	12	0	4	0
chr1	11183539	A	G	34	32	48.48%	R	29	45	60.81%	R	Germline	2.63156e-30	0.0979178	18	11	32	13	24	10	27	5
chr1	11183628	A	G	26	39	60%	R	28	46	62.16%	R	Germline	1.32928e-34	0.465199	10	18	18	28	5	21	12	27
chr1	11183702	G	C	15	21	58.33%	S	15	30	66.67%	S	Germline	3.13326e-21	0.294167	0	15	0	30	0	15	1	20
chr1	11183772	A	G	14	9	39.13%	R	6	15	71.43%	R	Germline	1	0.0317598	0	6	0	15	0	14	0	9
chr1	11183779	A	T	11	0	0%	A	5	2	28.57%	W	Somatic	1	0.137255	0	5	0	2	0	11	0	0
chr1	11193986	G	A	6	4	40%	R	6	5	45.45%	R	Germline	0.000659196	0.575018	6	0	5	0	6	0	4	0
chr1	11194114	T	C	13	34	72.34%	Y	20	29	59.18%	Y	Germline	1.60033e-26	0.942392	15	5	26	3	11	2	30	4
chr1	11194290	G	T	15	18	54.55%	K	15	20	57.14%	K	Germline	2.40879e-15	0.511335	1	14	0	20	1	14	0	18
chr1	11194311	G	A	14	15	51.72%	R	14	13	48.15%	R	Germline	3.91429e-11	0.703394	1	13	0	13	0	14	0	15
chr1	11194316	C	A	13	12	48%	M	13	11	45.83%	M	Germline	3.96944e-09	0.669091	1	12	0	11	0	13	0	12
chr1	11194318	T	C	12	13	52%	Y	13	11	45.83%	Y	Germline	1.37607e-09	0.76322	0	13	0	11	0	12	0	13
chr1	11194325	C	T	10	14	58.33%	Y	14	8	36.36%	Y	Germline	8.54091e-09	0.963496	0	14	0	8	0	10	0	14
chr1	11194326	C	T	10	15	60%	Y	14	8	36.36%	Y	Germline	3.26024e-09	0.972515	0	14	0	8	0	10	0	15
chr2	68505760	T	C	5	5	50%	Y	9	0	0%	T	LOH	1	0.0216718	1	8	0	0	2	3	2	3
chr1	11738127	A	C	20	10	33.33%	M	13	6	31.58%	M	Germline	3.53246e-06	0.667137	9	4	0	6	18	2	0	10
chr1	14169452	G	C	9	0	0%	G	12	4	25%	S	Somatic	1	0.143874	11	1	4	0	11	1	0	0
chr1	15258974	T	C	19	0	0%	T	10	3	23.08%	Y	Somatic	1	0.0576613	5	5	2	1	12	7	0	0
chr1	19095070	T	A	7	4	36.36%	W	7	4	36.36%	W	Germline	0.00180424	0.670279	0	7	0	4	0	7	0	4
chr1	19095072	A	T	4	6	60%	W	7	5	41.67%	W	Germline	9.19808e-05	0.90081	0	7	0	5	0	4	0	6
chr1	21373873	C	T	57	17	22.97%	Y	51	14	21.54%	Y	Germline	7.08026e-11	0.65697	50	1	14	0	57	0	17	0
chr1	21447446	G	A	31	21	40.38%	R	27	28	50.91%	R	Germline	1.31166e-18	0.184654	22	5	28	0	28	3	21	0
chr1	21447453	G	A	47	26	35.62%	R	47	31	39.74%	R	Germline	9.82837e-21	0.361589	40	7	31	0	43	4	26	0
chr1	21525035	A	G	6	4	40%	R	9	4	30.77%	R	Germline	0.00187908	0.816328	9	0	4	0	6	0	4	0
chr1	22423344	G	T	0	26	100%	T	0	20	100%	T	Germline	2.4343e-27	1	0	0	0	20	0	0	0	26
chr1	23382927	G	A	53	30	36.14%	R	45	34	43.04%	R	Germline	2.18275e-23	0.230793	24	21	34	0	28	25	30	0
chr1	23382931	T	A	64	41	39.05%	W	56	36	39.13%	W	Germline	6.00759e-28	0.553173	32	24	36	0	37	27	41	0
chr1	23382934	C	A	63	27	30%	M	63	26	29.21%	M	Germline	1.1932e-18	0.609735	38	25	26	0	38	25	27	0
chr1	24768326	C	A	56	19	25.33%	M	43	26	37.68%	M	Germline	4.76411e-16	0.0781807	39	4	24	2	54	2	14	5
chr1	26744245	A	T	152	53	25.85%	W	127	46	26.59%	W	Germline	9.58819e-34	0.481541	52	75	17	29	56	96	23	30
chr1	26744392	A	T	41	31	43.06%	W	42	15	26.32%	W	Germline	1.0493e-16	0.985053	2	40	1	14	1	40	2	29
chr1	28833463	G	A	56	18	24.32%	R	59	28	32.18%	R	Germline	3.30788e-16	0.177573	35	24	15	13	35	21	12	6
chr1	32471950	G	T	8	4	33.33%	K	2	5	71.43%	K	Germline	0.000566696	0.129912	0	2	0	5	0	8	0	4
chr1	32471954	G	T	5	7	58.33%	K	2	10	83.33%	T	Germline	8.15433e-08	0.185355	0	2	0	10	0	5	0	7
chr1	34259194	G	C	5	12	70.59%	S	4	12	75%	C	Germline	6.17628e-11	0.542943	2	2	12	0	4	1	12	0
chr1	34335067	C	A	15	10	40%	M	12	8	40%	M	Germline	4.52782e-07	0.61917	5	7	0	8	2	13	0	10
chr1	34341010	C	A	35	14	28.57%	M	22	10	31.25%	M	Germline	8.0471e-09	0.493431	22	0	10	0	34	1	14	0
chr1	34519959	G	A	30	13	30.23%	R	57	15	20.83%	R	Germline	5.7276e-10	0.912296	34	23	10	5	16	14	9	4
chr1	34615024	C	A	25	8	24.24%	M	22	13	37.14%	M	Germline	7.66589e-08	0.187446	3	19	1	12	7	18	1	7
chr1	36126060	C	G	2	4	66.67%	S	10	4	28.57%	S	Germline	0.001638	0.98194	7	3	0	4	0	2	0	4
chr1	36838320	C	G	3	14	82.35%	G	4	7	63.64%	S	Germline	8.79173e-10	0.940022	2	2	0	7	1	2	0	14
chr1	37431111	C	T	24	19	44.19%	Y	13	12	48%	Y	Germline	5.32523e-12	0.478508	3	10	12	0	5	19	19	0
chr1	37455952	T	G	2	3	60%	K	3	3	50%	K	Germline	0.00619195	0.824675	0	3	0	3	2	0	0	3
chr1	38108568	C	A	31	16	34.04%	M	40	10	20%	M	Germline	2.14952e-09	0.963621	5	35	1	9	3	28	3	13
chr1	38108615	A	G	21	8	27.59%	R	23	9	28.12%	R	Germline	2.09099e-06	0.59498	0	23	0	9	0	21	0	8
chr1	38965489	C	T	45	12	21.05%	Y	46	23	33.33%	Y	Germline	1.86576e-12	0.0908459	18	28	10	13	18	27	5	7
chr1	39735688	C	G	3	6	66.67%	S	4	10	71.43%	S	Germline	2.4726e-07	0.581774	0	4	0	10	1	2	0	6
chr1	43810682	G	A	21	9	30%	R	16	7	30.43%	R	Germline	4.02562e-06	0.603249	7	9	0	7	3	18	0	9
chr1	43810685	G	A	17	11	39.29%	R	14	5	26.32%	R	Germline	3.27552e-06	0.892367	6	8	0	5	3	14	0	11
chr1	43810694	G	A	8	11	57.89%	R	9	8	47.06%	R	Germline	7.30121e-08	0.837442	6	3	0	8	1	7	0	11
chr1	45385424	A	C	14	5	26.32%	M	12	7	36.84%	M	Germline	8.72756e-05	0.364053	4	8	1	6	1	13	1	4
chr1	45914033	G	T	18	6	25%	K	20	5	20%	K	Germline	0.000260038	0.776442	20	0	5	0	18	0	6	0
chr1	45914034	A	T	18	6	25%	W	14	4	22.22%	W	Germline	0.000532933	0.714264	14	0	4	0	18	0	6	0
chr1	46183552	G	A	64	17	20.99%	R	44	28	38.89%	R	Germline	1	0.0121918	34	10	19	9	43	21	16	1
chr1	46400448	G	A	42	14	25%	R	35	14	28.57%	R	Germline	4.65809e-10	0.423244	35	0	14	0	42	0	14	0
chr1	46797816	A	C	18	5	21.74%	M	20	7	25.93%	M	Germline	0.000115572	0.496641	0	20	0	7	0	18	0	5
chr1	51808186	C	G	11	4	26.67%	S	16	6	27.27%	S	Germline	0.000484865	0.634823	11	5	0	6	5	6	0	4
chr1	51826040	A	C	14	7	33.33%	M	13	8	38.1%	M	Germline	6.66221e-06	0.5	0	13	0	8	0	14	0	7
chr1	54491283	G	A	10	0	0%	G	8	2	20%	R	Somatic	1	0.236842	0	8	1	1	1	9	0	0
chr1	55057949	G	A	8	4	33.33%	R	7	5	41.67%	R	Germline	0.000779619	0.5	3	4	0	5	3	5	0	4
chr1	55135459	G	A	73	19	20.65%	R	46	14	23.33%	R	Germline	1.65726e-11	0.421463	25	21	4	10	30	43	6	13
chr1	66747330	G	C	11	0	0%	G	8	2	20%	S	Somatic	1	0.214286	8	0	1	1	11	0	0	0
chr1	71363955	C	G	7	0	0%	C	7	2	22.22%	S	Somatic	1	0.3	2	5	0	2	1	6	0	0
chr1	58269947	G	A	0	60	100%	A	0	66	100%	A	Germline	2.7519e-75	1	0	0	11	55	0	0	12	48
chr1	58293403	G	T	8	8	50%	K	6	5	45.45%	K	Germline	1.81003e-05	0.732912	5	1	5	0	7	1	8	0
chr1	58320866	A	C	7	3	30%	M	8	2	20%	M	Germline	0.023562	0.848297	1	7	0	2	1	6	0	3
chr1	58351108	T	G	17	7	29.17%	K	17	6	26.09%	K	Germline	4.67025e-05	0.712139	14	3	6	0	12	5	7	0
chr1	58703760	C	T	52	23	30.67%	Y	54	27	33.33%	Y	Germline	8.12112e-18	0.427021	45	9	26	1	47	5	23	0
chr1	58703915	C	T	128	96	42.86%	Y	143	77	35%	Y	Germline	6.33255e-62	0.963734	62	81	23	54	48	80	36	60
chr1	59133550	A	C	63	41	39.42%	M	63	36	36.36%	M	Germline	8.48589e-28	0.723525	34	29	15	21	23	40	16	25
chr1	59904011	G	A	0	107	100%	A	0	94	100%	A	Germline	2.43436e-120	1	0	0	11	83	0	0	14	93
chr1	62526337	C	A	68	21	23.6%	M	54	29	34.94%	M	Germline	1.35961e-17	0.0708164	20	34	0	29	25	43	0	21
chr1	62831748	C	T	30	32	51.61%	Y	29	43	59.72%	Y	Germline	1.07339e-29	0.221148	5	24	3	40	6	24	1	31
chr1	63107491	G	A	15	6	28.57%	R	11	7	38.89%	R	Germline	3.68371e-05	0.366097	11	0	7	0	15	0	6	0
chr1	64737170	T	A	81	38	31.93%	W	71	38	34.86%	W	Germline	7.0325e-27	0.37124	50	21	23	15	54	27	23	15
chr1	65040515	T	C	24	25	51.02%	Y	16	9	36%	Y	Germline	4.03396e-13	0.930325	14	2	7	2	20	4	24	1
chr1	65040786	A	C	36	38	51.35%	M	47	28	37.33%	M	Germline	1.17644e-24	0.970619	20	27	15	13	15	21	15	23
chr1	65040807	C	T	29	44	60.27%	Y	40	32	44.44%	Y	Germline	1.68243e-29	0.981168	19	21	16	16	12	17	18	26
chr1	65398148	C	G	10	6	37.5%	S	12	5	29.41%	S	Germline	0.000180188	0.805333	7	5	0	5	8	2	0	6
chr1	71363957	G	C	6	0	0%	G	5	2	28.57%	S	Somatic	1	0.269231	0	5	2	0	1	5	0	0
chr1	67223360	A	C	8	2	20%	M	4	5	55.56%	M	Germline	0.00399263	0.129912	4	0	5	0	8	0	2	0
chr1	68377748	G	C	10	4	28.57%	S	12	3	20%	S	Germline	0.00519094	0.834258	11	1	3	0	8	2	4	0
chr1	71325489	A	C	0	84	100%	C	0	86	100%	C	Germline	1.03257e-101	1	0	0	10	76	0	0	9	75
chr1	75260502	G	C	9	0	0%	G	4	2	33.33%	S	Somatic	1	0.142857	3	1	2	0	7	2	0	0
chr1	82677528	G	T	10	0	0%	G	8	3	27.27%	K	Somatic	1	0.12406	0	8	1	2	0	10	0	0
chr1	74442136	G	A	98	31	24.03%	R	83	25	23.15%	R	Germline	3.46326e-19	0.621876	27	56	17	8	42	56	21	10
chr1	74442191	T	C	73	37	33.64%	Y	53	28	34.57%	Y	Germline	3.69843e-23	0.507056	10	43	6	22	17	56	11	26
chr1	74474726	C	T	20	29	59.18%	Y	18	40	68.97%	Y	Germline	8.74669e-29	0.197421	14	4	28	12	16	4	23	6
chr1	75189164	G	C	3	2	40%	S	4	6	60%	S	Germline	0.00109945	0.426573	2	2	3	3	3	0	1	1
chr1	85111736	G	A	15	0	0%	G	20	5	20%	R	Somatic	1	0.0807437	19	1	5	0	14	1	0	0
chr1	75270473	A	C	5	6	54.55%	M	7	4	36.36%	M	Germline	0.000260612	0.90081	7	0	4	0	0	5	6	0
chr1	75398178	A	G	16	18	52.94%	R	19	7	26.92%	R	Germline	1.24351e-09	0.989709	3	16	1	6	3	13	1	17
chr1	75483331	G	A	0	102	100%	A	0	93	100%	A	Germline	9.82138e-117	1	0	0	55	38	0	0	50	52
chr1	75499912	G	C	5	11	68.75%	S	5	6	54.55%	S	Germline	1.78912e-07	0.875973	2	3	6	0	4	1	11	0
chr1	79620374	G	A	13	8	38.1%	R	4	5	55.56%	R	Germline	2.31784e-05	0.313543	0	4	0	5	4	9	0	8
chr1	82468959	C	T	17	47	73.44%	Y	23	51	68.92%	Y	Germline	1.89611e-42	0.779458	21	2	50	1	16	1	45	2
chr1	82677510	C	T	3	2	40%	Y	5	4	44.44%	Y	Germline	0.00797101	0.657343	1	4	0	4	1	2	0	2
chr1	85323560	G	C	13	0	0%	G	8	4	33.33%	S	Somatic	1	0.0391304	8	0	4	0	12	1	0	0
chr1	85323566	G	C	15	0	0%	G	9	3	25%	S	Somatic	1	0.0752137	9	0	3	0	14	1	0	0
chr1	84960543	G	C	290	287	49.74%	S	277	224	44.71%	S	Germline	1.61574e-189	0.956459	276	1	224	0	290	0	287	0
chr1	84987077	T	G	29	17	36.96%	K	22	11	33.33%	K	Germline	2.01255e-10	0.714686	22	0	11	0	28	1	17	0
chr1	84987081	T	G	30	19	38.78%	K	23	14	37.84%	K	Germline	2.55301e-12	0.621658	23	0	14	0	29	1	19	0
chr1	84987094	T	A	27	26	49.06%	W	27	19	41.3%	W	Germline	4.09341e-17	0.835176	27	0	19	0	26	1	26	0
chr1	84987097	G	C	48	12	20%	S	42	11	20.75%	S	Germline	3.42985e-08	0.552285	42	0	10	1	46	2	12	0
chr1	84987107	G	C	57	18	24%	S	44	13	22.81%	S	Germline	6.32018e-11	0.641483	44	0	12	1	54	3	17	1
chr1	84987197	G	A	126	87	40.85%	R	107	51	32.28%	R	Germline	4.04281e-49	0.964153	68	39	39	12	86	40	60	27
chr1	84987341	T	C	63	30	32.26%	Y	48	25	34.25%	Y	Germline	1.27093e-19	0.457699	3	45	0	25	6	57	0	30
chr1	84987388	A	T	24	13	35.14%	W	30	8	21.05%	W	Germline	9.35729e-08	0.947363	0	30	1	7	2	22	0	13
chr1	85009443	G	T	9	5	35.71%	K	8	8	50%	K	Germline	2.31784e-05	0.338641	0	8	0	8	0	9	0	5
chr1	85024913	C	A	238	112	32%	M	181	115	38.85%	M	Germline	1	0.0414624	143	38	115	0	192	46	112	0
chr3	87726842	A	C	12	8	40%	M	15	0	0%	A	LOH	1	0.00535227	6	9	0	0	9	3	8	0
chr1	85025099	A	T	507	261	33.98%	W	446	297	39.97%	W	Germline	1	0.00917334	76	370	20	277	76	431	10	251
chr1	85038213	T	C	13	13	50%	Y	19	8	29.63%	Y	Germline	3.99268e-08	0.964301	19	0	8	0	12	1	13	0
chr1	85038442	G	A	115	87	43.07%	R	119	80	40.2%	R	Germline	1.39337e-60	0.752931	67	52	62	18	71	44	55	32
chr1	85057772	T	C	154	110	41.67%	Y	152	89	36.93%	Y	Germline	2.77851e-71	0.880904	104	48	61	28	111	43	75	35
chr1	85071582	T	C	91	67	42.41%	Y	122	61	33.33%	Y	Germline	1.1088e-45	0.966896	118	4	59	2	84	7	62	5
chr1	85071602	T	C	149	91	37.92%	Y	158	75	32.19%	Y	Germline	2.24152e-58	0.919501	137	21	72	3	127	22	85	6
chr1	85071634	A	C	105	266	71.7%	M	94	270	74.18%	M	Germline	6.05405e-233	0.250582	70	24	219	51	82	23	224	42
chr1	85071994	T	G	7	7	50%	K	4	6	60%	K	Germline	1.29382e-05	0.473348	0	4	0	6	1	6	1	6
chr1	85081529	C	G	18	11	37.93%	S	15	13	46.43%	S	Germline	2.72616e-09	0.351638	15	0	13	0	18	0	11	0
chr1	85086150	C	G	139	41	22.78%	S	113	34	23.13%	S	Germline	2.17429e-25	0.521752	48	65	10	24	53	86	17	24
chr1	85086159	A	G	92	86	48.31%	R	59	84	58.74%	R	Germline	1	0.040128	17	42	30	54	31	61	32	54
chr1	90133005	G	T	4	0	0%	G	7	2	22.22%	K	Somatic	1	0.461538	7	0	2	0	5	0	0	0
chr1	85093837	C	A	23	10	30.3%	M	15	7	31.82%	M	Germline	1.76803e-06	0.567693	1	14	0	7	1	22	0	10
chr1	85095897	G	T	130	38	22.62%	K	117	34	22.52%	K	Germline	2.29671e-24	0.561427	117	0	34	0	130	0	38	0
chr1	85095914	C	G	106	37	25.87%	S	96	34	26.15%	S	Germline	2.23268e-24	0.533628	96	0	34	0	106	0	37	0
chr1	85095976	G	A	86	33	27.73%	R	89	47	34.56%	R	Germline	5.14496e-28	0.149843	89	0	46	1	86	0	33	0
chr1	85096004	G	A	91	30	24.79%	R	112	34	23.29%	R	Germline	7.37098e-22	0.667321	60	52	25	9	34	57	23	7
chr1	85096098	C	T	482	125	20.59%	Y	490	149	23.32%	Y	Germline	1.50483e-90	0.137346	229	261	69	80	225	257	55	70
chr1	85096128	C	A	355	95	21.11%	M	356	98	21.59%	M	Germline	8.09989e-64	0.462982	122	234	36	62	124	231	27	68
chr1	85096995	A	G	170	57	25.11%	R	168	58	25.66%	R	Germline	5.91815e-39	0.489057	109	59	44	14	118	52	45	12
chr1	85097024	T	C	96	94	49.47%	Y	73	96	56.8%	Y	Germline	5.20209e-73	0.0996782	57	16	70	26	69	27	72	22
chr1	85097142	G	A	60	62	50.82%	R	48	54	52.94%	R	Germline	1.52855e-44	0.427795	5	43	0	54	4	56	1	61
chr1	85097247	C	T	33	29	46.77%	Y	38	22	36.67%	Y	Germline	5.65536e-19	0.905904	15	23	0	22	11	22	3	26
chr1	85108837	C	T	0	18	100%	T	1	24	96%	T	Germline	6.62895e-24	0.581395	0	1	24	0	0	0	18	0
chr1	85108973	T	C	32	212	86.89%	C	28	216	88.52%	C	Germline	5.46791e-212	0.339739	28	0	215	1	31	1	211	1
chr1	85109151	G	C	47	292	86.14%	C	61	277	81.95%	C	Germline	1.73667e-271	0.944356	30	31	0	277	20	27	0	292
chr1	85109195	G	T	42	230	84.56%	T	45	216	82.76%	T	Germline	3.77305e-212	0.751567	17	28	1	215	11	31	0	230
chr1	85109479	C	T	14	38	73.08%	Y	19	42	68.85%	Y	Germline	1.06079e-34	0.757415	19	0	41	1	11	3	35	3
chr1	90136446	C	T	11	0	0%	C	8	3	27.27%	Y	Somatic	1	0.107143	8	0	3	0	11	0	0	0
chr1	85111785	T	C	7	15	68.18%	Y	8	20	71.43%	Y	Germline	2.05543e-15	0.522651	8	0	19	1	7	0	14	1
chr1	85111995	A	G	55	24	30.38%	R	55	15	21.43%	R	Germline	1.03543e-13	0.923768	39	16	0	15	33	22	0	24
chr1	85112015	A	G	66	27	29.03%	R	62	18	22.5%	R	Germline	1.05291e-15	0.875194	34	28	0	18	36	30	0	27
chr1	85113784	G	A	58	29	33.33%	R	55	18	24.66%	R	Germline	1.33874e-16	0.915794	41	14	11	7	30	28	16	13
chr1	85113924	G	C	26	14	35%	S	32	8	20%	S	Germline	4.46753e-08	0.960819	0	32	0	8	2	24	1	13
chr1	85119474	T	C	22	20	47.62%	Y	21	12	36.36%	Y	Germline	3.36695e-12	0.887756	21	0	12	0	22	0	20	0
chr1	85119548	G	T	12	14	53.85%	K	8	6	42.86%	K	Germline	3.89913e-08	0.839867	5	3	3	3	7	5	9	5
chr1	85119643	G	A	13	12	48%	R	15	8	34.78%	R	Germline	7.74146e-08	0.889161	0	15	0	8	0	13	0	12
chr3	115709703	G	T	15	7	31.82%	K	18	0	0%	G	LOH	1	0.00914761	14	4	0	0	10	5	7	0
chr1	85177130	C	G	119	42	26.09%	S	126	43	25.44%	S	Germline	5.11245e-29	0.602488	34	92	6	37	37	82	3	39
chr1	85182033	T	C	38	10	20.83%	Y	27	8	22.86%	Y	Germline	1.35822e-06	0.516106	25	2	6	2	38	0	9	1
chr1	85188922	C	T	30	10	25%	Y	31	10	24.39%	Y	Germline	2.50339e-07	0.625904	18	13	7	3	22	8	6	4
chr1	85196138	A	G	43	22	33.85%	R	45	33	42.31%	R	Germline	4.27742e-20	0.194207	45	0	33	0	43	0	22	0
chr1	85196396	C	T	45	42	48.28%	Y	45	21	31.82%	Y	Germline	3.25509e-23	0.98698	1	44	0	21	3	42	2	40
chr1	85196450	A	G	26	21	44.68%	R	23	16	41.03%	R	Germline	5.02017e-14	0.711728	0	23	0	16	1	25	1	20
chr1	85196461	G	C	28	18	39.13%	S	27	13	32.5%	S	Germline	1.69685e-11	0.805961	0	27	0	13	1	27	1	17
chr1	85196465	G	C	27	16	37.21%	S	27	12	30.77%	S	Germline	2.29217e-10	0.80136	0	27	0	12	0	27	1	15
chr1	85196482	G	A	20	18	47.37%	R	18	18	50%	R	Germline	4.88509e-14	0.502482	0	18	0	18	0	20	1	17
chr1	85198595	T	C	18	6	25%	Y	19	9	32.14%	Y	Germline	9.3931e-06	0.3991	19	0	9	0	18	0	6	0
chr1	85243332	C	G	15	21	58.33%	S	11	16	59.26%	S	Germline	3.42109e-15	0.573973	11	0	16	0	15	0	21	0
chr1	85243706	G	C	321	108	25.17%	S	283	90	24.13%	S	Germline	2.25965e-66	0.664182	92	191	24	66	101	220	27	81
chr1	85243857	C	A	53	64	54.7%	M	51	70	57.85%	M	Germline	1.14204e-52	0.359755	3	48	2	68	1	52	2	62
chr1	85243897	G	A	43	14	24.56%	R	40	15	27.27%	R	Germline	2.31742e-10	0.455351	0	40	1	14	0	43	1	13
chr1	85251009	C	G	29	10	25.64%	S	31	11	26.19%	S	Germline	1.0754e-07	0.578614	31	0	11	0	28	1	8	2
chr1	85253843	A	G	31	9	22.5%	R	32	9	21.95%	R	Germline	1.31976e-06	0.627902	32	0	9	0	30	1	9	0
chr1	85255990	T	C	8	5	38.46%	Y	5	3	37.5%	Y	Germline	0.00172405	0.690093	4	1	3	0	8	0	5	0
chr1	85256194	G	C	147	69	31.94%	S	115	63	35.39%	S	Germline	3.20318e-46	0.269227	106	9	59	4	135	12	66	3
chr1	85266425	G	A	10	3	23.08%	R	8	2	20%	R	Germline	0.0245478	0.749264	8	0	2	0	10	0	3	0
chr1	85266427	C	T	10	3	23.08%	Y	8	2	20%	Y	Germline	0.0245478	0.749264	8	0	2	0	10	0	3	0
chr1	85266440	C	T	8	5	38.46%	Y	9	6	40%	Y	Germline	0.000144217	0.619985	9	0	6	0	8	0	5	0
chr1	85266530	C	A	26	12	31.58%	M	24	12	33.33%	M	Germline	6.40804e-09	0.534391	23	1	12	0	24	2	12	0
chr1	85266837	A	T	12	5	29.41%	W	8	5	38.46%	W	Germline	0.000398507	0.446077	2	6	0	5	3	9	0	5
chr1	85273461	C	A	6	3	33.33%	M	7	3	30%	M	Germline	0.00982801	0.741486	2	5	0	3	0	6	0	3
chr1	85276243	G	A	15	4	21.05%	R	10	9	47.37%	R	Germline	3.54557e-05	0.0852234	10	0	8	1	15	0	4	0
chr1	85278253	C	A	52	50	49.02%	M	44	36	45%	M	Germline	2.08319e-32	0.754373	0	44	1	35	1	51	0	50
chr1	85280628	C	T	134	71	34.63%	Y	157	57	26.64%	Y	Germline	2.97094e-44	0.970206	69	88	34	23	55	79	38	33
chr1	92981698	A	C	9	0	0%	A	2	2	50%	M	Somatic	1	0.0769231	0	2	1	1	1	8	0	0
chr1	94908804	T	C	10	0	0%	T	6	2	25%	Y	Somatic	1	0.183007	0	6	0	2	0	10	0	0
chr1	85323650	G	C	14	6	30%	S	21	10	32.26%	S	Germline	3.78258e-06	0.55856	21	0	10	0	14	0	6	0
chr1	85342387	A	G	7	2	22.22%	R	3	5	62.5%	R	Germline	0.00361513	0.11703	3	0	5	0	7	0	2	0
chr1	87344957	G	A	138	35	20.23%	R	118	39	24.84%	R	Germline	5.22954e-25	0.191973	63	55	16	23	70	68	16	19
chr1	87345007	T	C	50	52	50.98%	Y	47	52	52.53%	Y	Germline	5.44714e-40	0.468953	9	38	6	46	14	36	11	41
chr1	87345067	C	G	51	21	29.17%	S	39	25	39.06%	S	Germline	1.42738e-16	0.150122	2	37	0	25	2	49	0	21
chr1	87345095	G	C	21	15	41.67%	S	20	7	25.93%	S	Germline	2.5731e-08	0.942262	0	20	0	7	1	20	1	14
chr1	87345097	G	C	22	14	38.89%	S	20	7	25.93%	S	Germline	6.43276e-08	0.912425	0	20	0	7	1	21	1	13
chr1	87345225	A	C	5	6	54.55%	M	5	2	28.57%	M	Germline	0.00144605	0.943439	1	4	1	1	0	5	1	5
chr1	87381678	G	T	44	11	20%	K	28	10	26.32%	K	Germline	1.33626e-07	0.319316	16	12	2	8	21	23	3	8
chr1	87381756	A	G	39	17	30.36%	R	44	15	25.42%	R	Germline	1.89347e-11	0.787573	9	35	0	15	5	34	3	14
chr1	87387660	T	G	6	5	45.45%	K	2	6	75%	G	Germline	6.28111e-05	0.208264	2	0	6	0	6	0	5	0
chr1	87387678	G	T	5	9	64.29%	K	2	8	80%	T	Germline	8.15433e-08	0.356979	2	0	8	0	5	0	9	0
chr4	6198137	C	G	5	6	54.55%	S	11	0	0%	C	LOH	1	0.00619195	11	0	0	0	5	0	6	0
chr1	87387804	T	G	20	40	66.67%	K	21	37	63.79%	K	Germline	3.282e-32	0.69879	20	1	37	0	19	1	40	0
chr1	87387876	C	T	84	34	28.81%	Y	79	38	32.48%	Y	Germline	3.35055e-25	0.319997	44	35	15	23	41	43	13	21
chr1	87387887	A	G	90	37	29.13%	R	78	41	34.45%	R	Germline	2.26289e-27	0.223915	31	47	21	20	37	53	16	21
chr1	87387919	C	G	90	38	29.69%	S	91	46	33.58%	S	Germline	2.00786e-29	0.292107	30	61	9	37	19	71	11	27
chr1	87388060	A	C	6	8	57.14%	M	7	7	50%	M	Germline	2.30367e-06	0.775259	0	7	0	7	0	6	0	8
chr1	87409746	A	T	218	85	28.05%	W	185	65	26%	W	Germline	5.63224e-51	0.737452	100	85	43	22	115	103	51	34
chr1	87409825	C	T	114	31	21.38%	Y	103	40	27.97%	Y	Germline	3.05449e-24	0.122737	1	102	2	38	1	113	1	30
chr1	87409829	C	A	116	32	21.62%	M	109	40	26.85%	M	Germline	1.56549e-24	0.180135	1	108	2	38	1	115	1	31
chr1	87409922	C	T	47	17	26.56%	Y	40	11	21.57%	Y	Germline	5.7276e-10	0.798614	1	39	0	11	0	47	0	17
chr1	87409948	A	G	21	15	41.67%	R	14	7	33.33%	R	Germline	1.91794e-08	0.816897	1	13	0	7	0	21	0	15
chr1	87409974	C	T	6	10	62.5%	Y	9	6	40%	Y	Germline	1.0995e-06	0.947198	1	8	0	6	0	6	0	10
chr1	87435438	G	C	14	10	41.67%	S	12	4	25%	S	Germline	1.53877e-05	0.923978	12	0	4	0	14	0	10	0
chr1	87435455	T	A	14	10	41.67%	W	12	4	25%	W	Germline	1.53877e-05	0.923978	12	0	4	0	14	0	10	0
chr1	87435511	A	T	9	7	43.75%	W	9	3	25%	W	Germline	0.000368554	0.924202	9	0	3	0	9	0	7	0
chr1	87435728	G	A	12	6	33.33%	R	10	4	28.57%	R	Germline	0.000425899	0.747484	3	7	0	4	3	9	0	6
chr1	87435740	G	A	12	3	20%	R	12	3	20%	R	Germline	0.0118604	0.67433	0	12	3	0	0	12	3	0
chr1	87446223	T	C	20	7	25.93%	Y	20	8	28.57%	Y	Germline	1.01209e-05	0.533135	16	4	7	1	15	5	7	0
chr1	87473662	C	A	11	6	35.29%	M	6	3	33.33%	M	Germline	0.000849276	0.698124	6	0	3	0	11	0	6	0
chr1	87473663	T	G	11	6	35.29%	K	6	3	33.33%	K	Germline	0.000849276	0.698124	6	0	3	0	11	0	6	0
chr1	87473779	T	G	21	6	22.22%	K	18	10	35.71%	K	Germline	4.26141e-06	0.210988	17	1	10	0	18	3	6	0
chr1	87481760	A	G	29	9	23.68%	R	35	10	22.22%	R	Germline	5.96515e-07	0.663666	1	34	0	10	0	29	0	9
chr1	87488400	C	T	6	6	50%	Y	10	5	33.33%	Y	Germline	0.000136205	0.897958	0	10	0	5	0	6	2	4
chr1	87491221	G	C	9	6	40%	S	10	4	28.57%	S	Germline	0.000383868	0.850175	1	9	0	4	1	8	0	6
chr1	87497468	C	A	10	10	50%	M	7	9	56.25%	M	Germline	7.30121e-08	0.485444	7	0	7	2	10	0	9	1
chr1	87497513	G	A	14	26	65%	R	14	21	60%	R	Germline	1.41039e-19	0.753645	14	0	19	2	13	1	25	1
chr1	87497785	T	A	136	242	64.02%	W	116	219	65.37%	W	Germline	3.42989e-189	0.38287	53	63	75	144	58	78	72	170
chr1	87497987	G	T	17	22	56.41%	K	10	24	70.59%	K	Germline	3.26064e-19	0.156602	0	10	0	24	0	17	1	21
chr1	87507211	A	T	63	38	37.62%	W	65	35	35%	W	Germline	3.40803e-26	0.703031	62	3	35	0	62	1	35	3
chr1	87507495	G	C	115	90	43.9%	S	121	62	33.88%	S	Germline	1.52243e-54	0.983272	35	86	2	60	29	86	8	82
chr1	87507503	C	A	107	76	41.53%	M	118	57	32.57%	M	Germline	2.35657e-47	0.968897	32	86	2	55	25	82	7	69
chr1	87507583	A	G	48	12	20%	R	31	14	31.11%	R	Germline	2.54539e-09	0.140884	0	31	0	14	1	47	0	12
chr1	87507587	C	T	43	13	23.21%	Y	28	19	40.43%	Y	Germline	1	0.047854	0	28	0	19	0	43	0	13
chr1	87507661	A	G	15	6	28.57%	R	25	7	21.88%	R	Germline	5.28733e-05	0.811201	0	25	0	7	0	15	0	6
chr1	87507663	A	G	15	5	25%	R	25	7	21.88%	R	Germline	0.000119391	0.727711	0	25	0	7	0	15	0	5
chr1	87511509	G	A	39	12	23.53%	R	32	13	28.89%	R	Germline	4.93878e-09	0.357372	6	26	7	6	4	35	8	4
chr1	87511639	A	C	32	12	27.27%	M	25	9	26.47%	M	Germline	1.00627e-07	0.629742	16	9	6	3	14	18	10	2
chr1	87511669	C	A	13	23	63.89%	M	19	14	42.42%	M	Germline	8.86121e-15	0.979052	16	3	7	7	10	3	14	9
chr1	87511779	T	C	36	28	43.75%	Y	41	29	41.43%	Y	Germline	3.34155e-21	0.672367	27	14	14	15	21	15	16	12
chr1	87511787	C	G	38	30	44.12%	S	44	32	42.11%	S	Germline	4.61754e-23	0.659891	28	16	14	18	20	18	17	13
chr1	87511855	G	T	33	20	37.74%	K	38	15	28.3%	K	Germline	9.97361e-13	0.892493	16	22	4	11	10	23	8	12
chr1	87511867	G	A	24	19	44.19%	R	33	9	21.43%	R	Germline	2.58163e-10	0.9935	9	24	1	8	4	20	5	14
chr1	87512017	A	C	9	5	35.71%	M	6	2	25%	M	Germline	0.00445046	0.839009	0	6	0	2	1	8	0	5
chr1	87516540	T	A	38	19	33.33%	W	40	15	27.27%	W	Germline	3.01558e-12	0.816605	39	1	15	0	37	1	19	0
chr1	87518219	C	T	42	39	48.15%	Y	39	31	44.29%	Y	Germline	2.22415e-26	0.738211	30	9	24	7	34	8	25	14
chr1	87532059	A	G	54	19	26.03%	R	56	31	35.63%	R	Germline	9.34574e-18	0.128169	48	8	31	0	48	6	19	0
chr1	87532067	A	G	62	24	27.91%	R	62	34	35.42%	R	Germline	1.52798e-20	0.177258	52	10	34	0	55	7	22	2
chr1	87532199	C	G	106	73	40.78%	S	99	89	47.34%	S	Germline	1.60238e-59	0.123087	38	61	21	68	29	77	17	56
chr1	87532203	T	G	111	65	36.93%	K	112	79	41.36%	K	Germline	1.00681e-51	0.223334	37	75	13	66	26	85	13	52
chr1	87540999	G	T	7	6	46.15%	K	6	6	50%	K	Germline	4.28362e-05	0.582089	6	0	6	0	7	0	6	0
chr1	87541098	G	C	26	11	29.73%	S	23	11	32.35%	S	Germline	3.47004e-08	0.506637	23	0	11	0	25	1	10	1
chr1	87546706	A	G	98	51	34.23%	R	89	26	22.61%	R	Germline	9.83045e-27	0.98648	30	59	12	14	41	57	22	29
chr1	87546854	T	C	20	6	23.08%	Y	12	6	33.33%	Y	Germline	0.000102695	0.33963	1	11	0	6	0	20	0	6
chr1	87546924	G	C	11	3	21.43%	S	8	2	20%	S	Germline	0.0248227	0.717391	0	8	0	2	1	10	0	3
chr1	87546936	C	G	7	2	22.22%	S	9	3	25%	S	Germline	0.0239212	0.647059	0	9	0	3	1	6	0	2
chr1	87546938	C	G	5	3	37.5%	S	9	3	25%	S	Germline	0.010098	0.862745	0	9	0	3	1	4	0	3
chr1	88323451	A	T	86	50	36.76%	W	104	50	32.47%	W	Germline	2.45736e-35	0.81385	58	46	26	24	51	35	22	28
chr1	89083391	T	G	6	3	33.33%	K	6	2	25%	K	Germline	0.0222385	0.816742	5	1	0	2	5	1	0	3
chr1	89103098	A	C	20	16	44.44%	M	25	7	21.88%	M	Germline	1.2642e-08	0.987572	20	5	0	7	11	9	0	16
chr1	89366722	G	C	16	4	20%	S	12	5	29.41%	S	Germline	0.00112558	0.388213	12	0	5	0	16	0	4	0
chr1	89437063	G	C	2	6	75%	C	5	6	54.55%	S	Germline	1.86107e-05	0.9201	5	0	6	0	2	0	6	0
chr1	89815090	C	T	28	23	45.1%	Y	29	12	29.27%	Y	Germline	5.24606e-13	0.96238	19	10	10	2	25	3	20	3
chr1	90108473	G	A	40	118	74.68%	R	51	119	70%	R	Germline	8.57879e-103	0.857729	50	1	119	0	38	2	116	2
chr1	90108497	A	C	147	46	23.83%	M	160	54	25.23%	M	Germline	7.55863e-34	0.416403	148	12	50	4	139	8	45	1
chr1	90108520	G	A	72	174	70.73%	R	75	192	71.91%	R	Germline	2.14688e-157	0.421655	60	15	162	30	58	14	148	26
chr1	90108668	G	A	74	228	75.5%	A	78	219	73.74%	R	Germline	7.063e-197	0.721929	25	53	80	139	25	49	88	140
chr1	90108716	G	T	73	185	71.71%	K	71	209	74.64%	K	Germline	9.00816e-172	0.25093	29	42	100	109	37	36	86	99
chr1	90108892	T	C	117	293	71.46%	Y	99	261	72.5%	Y	Germline	5.19596e-239	0.405824	53	46	114	147	49	68	137	156
chr1	90108967	C	T	105	317	75.12%	T	99	276	73.6%	Y	Germline	1.44754e-260	0.716357	54	45	157	119	53	52	189	128
chr1	90108984	C	T	105	329	75.81%	T	114	300	72.46%	Y	Germline	7.25862e-276	0.883011	58	56	187	113	60	45	198	131
chr1	90109040	T	C	299	248	45.34%	Y	274	204	42.68%	Y	Germline	7.27458e-165	0.820901	179	95	134	70	198	101	162	86
chr1	90109103	A	C	155	490	75.97%	C	127	447	77.87%	C	Germline	0	0.236043	87	40	281	166	108	47	320	170
chr1	90109124	C	T	170	511	75.04%	T	145	482	76.87%	T	Germline	0	0.238434	100	45	302	180	114	56	324	187
chr1	90109125	A	G	172	516	75%	G	147	482	76.63%	G	Germline	0	0.266071	102	45	301	181	116	56	326	190
chr1	90109212	G	A	522	188	26.48%	R	504	185	26.85%	R	Germline	1.75442e-125	0.461436	232	272	70	115	173	349	60	128
chr1	90109230	C	T	180	498	73.45%	Y	190	461	70.81%	Y	Germline	0	0.871489	79	111	155	306	61	119	137	361
chr1	90109271	A	T	329	210	38.96%	W	341	211	38.22%	W	Germline	1.80786e-149	0.622492	88	253	49	162	74	255	57	153
chr1	90109305	A	G	140	326	69.96%	R	156	320	67.23%	R	Germline	5.61662e-272	0.834646	44	112	69	251	31	109	89	237
chr1	90109315	C	A	133	293	68.78%	M	151	299	66.44%	M	Germline	1.39858e-247	0.791033	42	109	71	228	30	103	86	207
chr1	90109594	C	T	15	25	62.5%	Y	11	28	71.79%	Y	Germline	1.29439e-22	0.261531	0	11	0	28	0	15	0	25
chr1	90111562	G	A	61	204	76.98%	A	59	175	74.79%	R	Germline	9.55404e-169	0.751082	47	12	133	42	49	12	157	47
chr1	90111612	A	G	100	232	69.88%	R	98	211	68.28%	R	Germline	2.20317e-187	0.6993	55	43	114	97	57	43	144	88
chr1	90111663	T	G	68	227	76.95%	G	75	207	73.4%	K	Germline	4.78186e-192	0.860441	24	51	72	135	24	44	89	138
chr1	90111749	C	T	80	86	51.81%	Y	66	75	53.19%	Y	Germline	8.47849e-62	0.449401	6	60	4	71	2	78	2	84
chr1	90111792	A	T	27	90	76.92%	T	22	64	74.42%	W	Germline	7.90744e-69	0.719226	0	22	2	62	0	27	2	88
chr1	90111808	C	T	19	73	79.35%	T	22	58	72.5%	Y	Germline	9.16603e-59	0.890707	0	22	1	57	0	19	0	73
chr1	90111853	G	A	8	17	68%	R	12	12	50%	R	Germline	4.53857e-12	0.942469	0	12	0	12	0	8	0	17
chr1	90111891	C	T	2	12	85.71%	T	7	11	61.11%	Y	Germline	1.9117e-10	0.976426	0	7	0	11	0	2	0	12
chr1	90112226	C	T	42	12	22.22%	Y	56	16	22.22%	Y	Germline	6.88787e-10	0.587707	54	2	16	0	41	1	11	1
chr1	90112315	A	T	140	35	20%	W	148	42	22.11%	W	Germline	7.44223e-26	0.358308	125	23	33	9	121	19	31	4
chr1	90112459	T	A	59	167	73.89%	W	44	179	80.27%	A	Germline	1.81294e-155	0.0674203	6	38	45	134	13	46	41	126
chr1	90112484	A	G	47	140	74.87%	R	41	136	76.84%	G	Germline	6.63572e-123	0.376164	2	39	16	120	6	41	22	118
chr1	90112485	A	G	45	139	75.54%	G	38	137	78.29%	G	Germline	6.1245e-124	0.312025	2	36	15	122	6	39	20	119
chr1	90112518	A	G	36	131	78.44%	G	32	123	79.35%	G	Germline	5.4962e-116	0.475037	3	29	3	120	1	35	4	127
chr1	90112559	C	T	55	53	49.07%	Y	64	49	43.36%	Y	Germline	4.20851e-38	0.838005	7	57	1	48	4	51	4	49
chr1	90112691	C	T	37	13	26%	Y	45	15	25%	Y	Germline	5.19333e-10	0.63385	29	16	12	3	25	12	12	1
chr1	90112754	C	T	46	20	30.3%	Y	45	16	26.23%	Y	Germline	8.03824e-13	0.759552	35	10	14	2	38	8	16	4
chr1	90112788	C	T	23	53	69.74%	Y	19	54	73.97%	Y	Germline	1.46905e-46	0.347708	16	3	42	12	21	2	41	12
chr1	90112836	G	A	64	42	39.62%	R	50	57	53.27%	R	Germline	1	0.0313495	29	21	40	17	36	28	29	13
chr1	90114485	C	T	2	8	80%	T	6	6	50%	Y	Germline	2.78168e-06	0.973684	6	0	6	0	2	0	7	1
chr1	90114516	A	G	3	12	80%	G	8	17	68%	R	Germline	4.43003e-13	0.884073	8	0	16	1	3	0	12	0
chr1	90114547	C	A	8	5	38.46%	M	11	8	42.11%	M	Germline	2.64427e-05	0.565161	11	0	7	1	8	0	5	0
chr1	90114567	G	A	34	19	35.85%	R	33	10	23.26%	R	Germline	1.53526e-10	0.941533	32	1	10	0	34	0	19	0
chr1	90114664	A	G	59	159	72.94%	R	38	140	78.65%	G	Germline	9.03424e-133	0.115191	35	3	131	9	49	10	148	11
chr1	90114721	C	A	71	239	77.1%	A	56	195	77.69%	A	Germline	2.34493e-195	0.47476	46	10	157	38	45	26	195	44
chr1	90114820	C	T	398	154	27.9%	Y	375	127	25.3%	Y	Germline	1.05827e-94	0.846862	210	165	76	51	224	174	84	70
chr1	90114963	G	A	142	142	50%	R	134	121	47.45%	R	Germline	1.41391e-98	0.750899	24	110	16	105	21	121	17	125
chr1	90124492	G	C	15	33	68.75%	S	11	41	78.85%	C	Germline	6.96053e-33	0.17836	11	0	40	1	15	0	32	1
chr1	90124510	C	T	17	44	72.13%	Y	17	56	76.71%	T	Germline	1.85901e-44	0.341071	17	0	55	1	17	0	43	1
chr1	90124544	G	A	59	42	41.58%	R	56	54	49.09%	R	Germline	8.83195e-36	0.16968	55	1	54	0	58	1	42	0
chr1	90124576	T	A	37	103	73.57%	W	35	107	75.35%	A	Germline	1.1562e-92	0.418268	29	6	99	8	32	5	95	8
chr1	90125002	G	A	101	73	41.95%	R	83	45	35.16%	R	Germline	1.79831e-42	0.906098	10	73	6	39	16	85	11	62
chr1	90125073	G	T	29	36	55.38%	K	19	44	69.84%	K	Germline	7.16653e-33	0.0657453	0	19	1	43	1	28	1	35
chr1	90125088	G	C	13	27	67.5%	S	15	35	70%	S	Germline	1.13629e-26	0.488558	1	14	1	34	0	13	2	25
chr1	90125089	C	T	13	26	66.67%	Y	15	35	70%	Y	Germline	3.44739e-26	0.456467	1	14	1	34	0	13	2	24
chr1	90125177	G	A	4	8	66.67%	R	6	6	50%	R	Germline	4.06629e-06	0.893122	1	5	0	6	1	3	1	7
chr1	90126829	A	C	14	8	36.36%	M	3	6	66.67%	M	Germline	9.11939e-06	0.127075	3	0	5	1	13	1	7	1
chr1	90126943	C	A	33	37	52.86%	M	27	31	53.45%	M	Germline	1.45635e-26	0.544374	24	3	28	3	26	7	31	6
chr1	90127065	T	C	48	110	69.62%	Y	54	121	69.14%	Y	Germline	3.71462e-98	0.584167	41	13	90	31	34	14	74	36
chr1	90127151	A	G	74	155	67.69%	R	76	137	64.32%	R	Germline	3.63968e-121	0.801621	48	28	92	45	51	23	103	52
chr1	90127177	C	T	147	107	42.13%	Y	158	102	39.23%	Y	Germline	2.74235e-75	0.775736	102	56	70	32	102	45	72	35
chr1	90127212	T	C	103	200	66.01%	Y	103	196	65.55%	Y	Germline	8.33078e-164	0.580632	61	42	118	78	71	32	140	60
chr1	90127219	G	A	211	108	33.86%	R	198	115	36.74%	R	Germline	2.94166e-78	0.249619	115	83	73	42	149	62	72	36
chr1	90127225	G	A	108	219	66.97%	R	100	222	68.94%	R	Germline	4.79168e-185	0.324955	60	40	139	83	73	35	152	67
chr1	90127242	A	C	109	231	67.94%	M	108	224	67.47%	M	Germline	1.38371e-190	0.584418	65	43	134	90	67	42	153	78
chr1	90127255	C	T	231	130	36.01%	Y	207	132	38.94%	Y	Germline	9.34127e-93	0.235265	116	91	77	55	141	90	77	53
chr1	90127321	G	A	192	171	47.11%	R	187	173	48.06%	R	Germline	6.52698e-128	0.428282	72	115	81	92	77	115	81	90
chr1	90127454	T	C	41	87	67.97%	Y	30	94	75.81%	C	Germline	2.18348e-78	0.106885	0	30	4	90	3	38	4	83
chr1	90127463	C	T	68	49	41.88%	Y	55	54	49.54%	Y	Germline	2.34161e-38	0.153424	0	55	2	52	4	64	2	47
chr1	90127471	T	A	37	59	61.46%	W	26	74	74%	W	Germline	1	0.041996	0	26	2	72	2	35	1	58
chr1	90127491	C	G	45	30	40%	S	40	41	50.62%	S	Germline	1.23688e-26	0.121027	1	39	1	40	1	44	0	30
chr1	90127507	A	C	24	28	53.85%	M	15	38	71.7%	M	Germline	1	0.0451627	1	14	0	38	2	22	0	28
chr1	90127535	G	A	26	12	31.58%	R	19	12	38.71%	R	Germline	5.25981e-09	0.357088	1	18	0	12	1	25	0	12
chr1	90128595	T	G	2	9	81.82%	G	2	7	77.78%	G	Germline	7.70857e-08	0.783282	2	0	5	2	2	0	6	3
chr1	90128661	A	T	7	11	61.11%	W	4	11	73.33%	W	Germline	1.06232e-09	0.35726	4	0	10	1	7	0	9	2
chr1	90128899	C	T	23	80	77.67%	T	34	84	71.19%	Y	Germline	2.43659e-72	0.895201	9	25	23	61	7	16	31	49
chr1	90128964	T	G	14	54	79.41%	G	13	55	80.88%	G	Germline	1.37157e-50	0.5	1	12	3	52	2	12	2	52
chr1	90128994	A	G	7	34	82.93%	G	8	40	83.33%	G	Germline	2.08518e-35	0.589853	0	8	2	38	0	7	2	32
chr1	90129764	A	G	25	56	69.14%	R	19	46	70.77%	R	Germline	8.34869e-44	0.488188	18	1	45	1	25	0	56	0
chr1	90129878	C	A	66	158	70.54%	M	47	148	75.9%	A	Germline	2.52351e-133	0.130588	37	10	119	29	54	12	126	32
chr1	90129902	G	A	181	80	30.65%	R	158	81	33.89%	R	Germline	6.75816e-56	0.248613	114	44	62	19	132	49	59	21
chr1	90129965	G	A	273	98	26.42%	R	224	73	24.58%	R	Germline	1.22541e-57	0.735138	121	103	41	32	162	111	57	41
chr4	6198140	A	T	7	6	46.15%	W	11	0	0%	A	LOH	1	0.0127493	11	0	0	0	7	0	6	0
chr1	90130054	C	A	107	200	65.15%	M	73	187	71.92%	M	Germline	8.51564e-163	0.0506116	23	50	51	136	25	82	43	157
chr1	90130055	A	G	110	199	64.4%	R	71	188	72.59%	R	Germline	1	0.0227939	23	48	49	139	26	84	43	156
chr1	90130066	G	A	202	70	25.74%	R	150	66	30.56%	R	Germline	1.9759e-46	0.140563	31	119	21	45	32	170	12	58
chr1	90130122	C	A	49	103	67.76%	M	33	89	72.95%	M	Germline	4.39948e-82	0.212337	1	32	1	88	3	46	1	102
chr1	90130123	A	G	49	104	67.97%	R	33	88	72.73%	R	Germline	4.39948e-82	0.236017	1	32	1	87	3	46	1	103
chr1	90130360	C	T	7	4	36.36%	Y	5	3	37.5%	Y	Germline	0.00399263	0.663372	4	1	1	2	6	1	3	1
chr1	90130362	T	A	12	8	40%	W	8	5	38.46%	W	Germline	2.80292e-05	0.672438	5	3	3	2	10	2	7	1
chr1	90130379	A	G	9	24	72.73%	R	10	22	68.75%	R	Germline	3.47477e-20	0.733852	9	1	20	2	9	0	22	2
chr1	90130385	G	T	12	27	69.23%	K	12	23	65.71%	K	Germline	1.96606e-21	0.716215	11	1	21	2	12	0	25	2
chr1	90130392	C	T	12	34	73.91%	Y	13	26	66.67%	Y	Germline	3.97459e-26	0.833838	12	1	24	2	12	0	32	2
chr1	90130435	C	T	22	53	70.67%	Y	20	42	67.74%	Y	Germline	1.08404e-40	0.711191	20	0	41	1	22	0	50	3
chr1	90130442	T	G	21	53	71.62%	K	20	44	68.75%	K	Germline	8.27812e-42	0.710804	20	0	43	1	21	0	50	3
chr1	107353665	T	C	9	0	0%	T	8	2	20%	Y	Somatic	1	0.263158	0	8	0	2	0	9	0	0
chr1	90130711	C	T	136	65	32.34%	Y	141	55	28.06%	Y	Germline	1.79792e-41	0.850154	31	110	22	33	40	96	16	49
chr1	90130775	G	A	32	71	68.93%	R	33	62	65.26%	R	Germline	6.51758e-56	0.758292	5	28	8	54	3	29	16	55
chr1	90130818	T	C	19	15	44.12%	Y	12	13	52%	Y	Germline	5.34899e-11	0.368648	2	10	2	11	0	19	0	15
chr1	90130824	T	G	19	10	34.48%	K	13	11	45.83%	K	Germline	3.99268e-08	0.287975	1	12	0	11	0	19	1	9
chr1	90130844	G	A	13	18	58.06%	R	11	18	62.07%	R	Germline	6.64445e-15	0.479249	0	11	1	17	0	13	1	17
chr1	90130881	C	T	7	24	77.42%	T	8	36	81.82%	T	Germline	4.93349e-28	0.426487	0	8	1	35	0	7	1	23
chr1	90130887	T	C	6	26	81.25%	C	8	36	81.82%	C	Germline	2.45041e-29	0.589289	0	8	1	35	0	6	1	25
chr1	90130990	A	T	0	18	100%	T	4	10	71.43%	W	Germline	1	0.0278365	0	4	0	10	0	0	1	17
chr1	90131299	C	T	4	18	81.82%	T	13	21	61.76%	Y	Germline	4.52543e-17	0.973232	11	2	21	0	4	0	17	1
chr1	90131330	G	T	21	12	36.36%	K	27	14	34.15%	K	Germline	1.02935e-09	0.671864	25	2	14	0	21	0	10	2
chr1	90131415	T	C	37	128	77.58%	C	37	133	78.24%	C	Germline	3.25059e-118	0.494367	37	0	130	3	36	1	126	2
chr1	90131446	C	T	159	75	32.05%	Y	152	68	30.91%	Y	Germline	1.44155e-49	0.641508	146	6	65	3	153	6	75	0
chr1	90131511	T	C	105	337	76.24%	C	111	323	74.42%	Y	Germline	4.57317e-292	0.759084	81	30	251	72	80	25	275	62
chr1	90131598	G	A	171	529	75.57%	A	135	456	77.16%	A	Germline	0	0.273845	57	78	212	244	92	79	254	275
chr1	90131626	T	C	152	447	74.62%	Y	119	390	76.62%	C	Germline	0	0.242032	39	80	152	238	68	84	169	278
chr1	90131628	G	T	433	168	27.95%	K	358	139	27.97%	K	Germline	5.49329e-104	0.524443	143	215	43	96	171	262	66	102
chr1	90131654	G	A	127	359	73.87%	R	96	345	78.23%	A	Germline	#NUM!	0.0699284	28	68	111	234	44	83	96	263
chr1	90131673	G	C	124	337	73.1%	S	92	311	77.17%	C	Germline	5.33085e-286	0.0967826	24	68	81	230	35	89	76	261
chr1	90131689	G	A	330	112	25.34%	R	288	112	28%	R	Germline	1.29764e-75	0.213431	71	217	36	76	92	238	28	84
chr1	132807105	T	C	10	0	0%	T	8	2	20%	Y	Somatic	1	0.236842	8	0	1	1	4	6	0	0
chr1	90131805	A	T	261	83	24.13%	W	240	78	24.53%	W	Germline	5.14217e-54	0.488069	114	126	42	36	134	127	43	40
chr1	90131815	G	T	279	87	23.77%	K	250	82	24.7%	K	Germline	1.22303e-56	0.421475	122	128	47	35	139	140	47	40
chr1	90132017	G	A	101	262	72.18%	R	86	221	71.99%	R	Germline	1.14763e-208	0.556412	25	61	70	151	36	65	75	187
chr1	90132204	C	T	9	24	72.73%	Y	9	20	68.97%	Y	Germline	2.3357e-19	0.727908	0	9	0	20	0	9	0	24
chr1	133920274	A	C	4	0	0%	A	4	3	42.86%	M	Somatic	1	0.212121	0	4	0	3	0	4	0	0
chr1	90133055	C	T	13	9	40.91%	Y	12	5	29.41%	Y	Germline	1.47348e-05	0.859761	12	0	5	0	13	0	9	0
chr1	90133056	A	G	16	10	38.46%	R	12	5	29.41%	R	Germline	6.95613e-06	0.824844	12	0	5	0	16	0	10	0
chr1	90133096	T	C	27	45	62.5%	Y	27	27	50%	Y	Germline	1.00958e-28	0.943507	27	0	26	1	27	0	45	0
chr1	90133137	C	G	56	102	64.56%	S	49	67	57.76%	S	Germline	1.99214e-68	0.897744	47	2	66	1	54	2	99	3
chr1	90133156	G	A	63	110	63.58%	R	57	94	62.25%	R	Germline	3.85204e-83	0.641884	52	5	93	1	59	4	105	5
chr1	90133184	A	G	83	134	61.75%	R	70	116	62.37%	R	Germline	3.67481e-101	0.49078	54	16	105	11	69	14	119	15
chr1	90133206	T	C	98	163	62.45%	Y	80	147	64.76%	Y	Germline	1.74112e-126	0.332535	52	28	109	38	67	31	124	39
chr1	90133214	G	T	108	165	60.44%	K	82	150	64.66%	K	Germline	1.39576e-127	0.188836	53	29	107	43	74	34	123	42
chr1	90133240	T	G	114	191	62.62%	K	87	176	66.92%	K	Germline	1.08584e-150	0.163559	44	43	101	75	63	51	115	76
chr1	90133270	C	G	123	193	61.08%	S	73	164	69.2%	S	Germline	1	0.0293434	22	51	73	91	57	66	84	109
chr1	90133328	T	C	73	144	66.36%	Y	56	97	63.4%	Y	Germline	1.70744e-99	0.75809	2	54	15	82	16	57	23	121
chr1	90133388	A	G	49	77	61.11%	R	29	66	69.47%	R	Germline	4.14351e-59	0.125798	4	25	3	63	2	47	3	74
chr1	90133404	T	C	45	67	59.82%	Y	24	60	71.43%	Y	Germline	1.36461e-52	0.0621659	3	21	1	59	1	44	2	65
chr1	90133409	C	T	43	53	55.21%	Y	21	50	70.42%	Y	Germline	1	0.0324647	3	18	1	49	1	42	2	51
chr1	90133410	A	T	43	54	55.67%	W	21	50	70.42%	W	Germline	1	0.0366269	3	18	1	49	1	42	2	52
chr1	90133462	G	T	41	13	24.07%	K	18	18	50%	K	Germline	1	0.0106394	1	17	1	17	1	40	1	12
chr1	90133513	A	G	7	12	63.16%	R	5	12	70.59%	R	Germline	1.57439e-10	0.454112	1	4	1	11	1	6	1	11
chr1	90133541	C	G	5	5	50%	S	4	7	63.64%	S	Germline	2.65805e-05	0.424982	1	3	1	6	1	4	1	4
chr1	90133854	A	G	10	27	72.97%	R	13	37	74%	R	Germline	2.01531e-28	0.552647	13	0	36	1	9	1	25	2
chr1	90133955	C	G	72	19	20.88%	S	58	31	34.83%	S	Germline	1	0.0269835	49	9	26	5	67	5	18	1
chr1	90134032	T	A	133	41	23.56%	W	135	49	26.63%	W	Germline	1.32277e-30	0.292488	77	58	23	26	80	53	27	14
chr1	90134116	C	A	109	36	24.83%	M	93	34	26.77%	M	Germline	5.12342e-24	0.409759	27	66	9	25	25	84	11	25
chr1	90134161	C	A	81	30	27.03%	M	66	32	32.65%	M	Germline	1.04938e-21	0.230504	10	56	5	27	17	64	3	27
chr1	90134238	C	A	17	41	70.69%	M	14	48	77.42%	M	Germline	1.72534e-39	0.263367	5	9	18	30	4	13	14	27
chr1	90134289	C	T	23	40	63.49%	Y	16	39	70.91%	Y	Germline	2.14254e-33	0.255608	12	4	30	9	18	5	26	14
chr1	90134324	C	G	27	36	57.14%	S	21	42	66.67%	S	Germline	6.00453e-32	0.179549	20	1	35	7	22	5	27	9
chr1	90134355	G	A	26	54	67.5%	R	25	53	67.95%	R	Germline	2.92784e-45	0.543802	23	2	45	8	24	2	47	7
chr1	90134364	A	T	27	62	69.66%	W	23	60	72.29%	W	Germline	1.12039e-52	0.416825	22	1	51	9	25	2	53	9
chr1	90134375	T	A	27	71	72.45%	W	27	67	71.28%	W	Germline	6.45277e-60	0.633575	24	3	56	11	21	6	61	10
chr1	90134428	A	C	42	112	72.73%	M	48	100	67.57%	M	Germline	1.17721e-90	0.86561	31	17	64	36	26	16	80	32
chr1	90134551	C	T	80	31	27.93%	Y	70	23	24.73%	Y	Germline	9.65082e-19	0.749586	7	63	3	20	6	74	4	27
chr1	90134562	C	T	65	39	37.5%	Y	52	27	34.18%	Y	Germline	1.01617e-23	0.731565	1	51	1	26	2	63	4	35
chr1	90134563	C	G	25	78	75.73%	G	20	59	74.68%	S	Germline	5.19687e-61	0.63245	1	19	1	58	0	25	5	73
chr1	90134573	T	C	24	70	74.47%	Y	18	54	75%	C	Germline	4.9787e-55	0.542134	1	17	1	53	0	24	4	66
chr1	90135391	G	A	187	86	31.5%	R	152	83	35.32%	R	Germline	6.34758e-59	0.207185	144	8	82	1	179	8	81	5
chr1	90135464	T	C	155	364	70.13%	Y	152	325	68.13%	Y	Germline	2.92655e-291	0.773939	93	59	212	113	102	53	235	129
chr1	90135522	A	G	177	384	68.45%	R	168	344	67.19%	R	Germline	6.94682e-305	0.694141	62	106	121	223	64	113	129	255
chr1	90135581	A	C	236	90	27.61%	M	217	75	25.68%	M	Germline	6.6742e-56	0.735592	32	185	8	67	31	205	10	80
chr1	90135709	T	C	29	61	67.78%	Y	21	52	71.23%	Y	Germline	2.73996e-48	0.381127	0	21	1	51	0	29	1	60
chr1	134977496	T	G	7	0	0%	T	6	2	25%	K	Somatic	1	0.266667	3	3	2	0	6	1	0	0
chr1	90136604	A	G	37	152	80.42%	G	54	105	66.04%	R	Germline	1	0.00175908	53	1	104	1	37	0	151	1
chr1	90136699	T	C	100	339	77.22%	C	98	259	72.55%	Y	Germline	3.12986e-264	0.944903	61	37	173	86	64	36	215	124
chr1	90136724	C	T	107	355	76.84%	T	106	279	72.47%	Y	Germline	1.6411e-279	0.938069	52	54	149	130	56	51	186	169
chr1	90136800	C	T	69	250	78.37%	T	82	203	71.23%	Y	Germline	4.29232e-200	0.982868	14	68	40	163	16	53	55	195
chr1	90136874	G	A	110	59	34.91%	R	95	40	29.63%	R	Germline	1.08874e-34	0.864326	2	93	0	40	6	104	2	57
chr1	90136917	T	G	32	92	74.19%	K	21	58	73.42%	K	Germline	4.7201e-66	0.614732	0	21	1	57	0	32	5	87
chr1	90136962	T	C	16	56	77.78%	C	6	36	85.71%	C	Germline	5.62113e-43	0.216675	0	6	2	34	0	16	5	51
chr1	90136985	G	A	12	40	76.92%	A	4	27	87.1%	A	Germline	1.95465e-31	0.199592	0	4	4	23	0	12	3	37
chr1	90137082	G	A	0	13	100%	A	7	8	53.33%	R	Germline	1	0.00543478	6	1	6	2	0	0	6	7
chr1	90137193	G	C	47	21	30.88%	S	47	25	34.72%	S	Germline	1.67339e-16	0.381083	46	1	24	1	45	2	20	1
chr1	90137377	C	T	54	140	72.16%	Y	59	138	70.05%	Y	Germline	1.79687e-119	0.716487	26	33	71	67	29	25	72	68
chr1	90137414	G	A	56	126	69.23%	R	56	142	71.72%	R	Germline	1.01043e-114	0.337661	21	35	60	82	30	26	56	70
chr1	90137479	G	T	105	43	29.05%	K	101	49	32.67%	K	Germline	4.80554e-32	0.2914	41	60	24	25	55	50	22	21
chr1	90137544	G	A	66	149	69.3%	R	56	138	71.13%	R	Germline	1.66184e-122	0.383882	45	11	102	36	50	16	118	31
chr1	90137668	C	T	108	227	67.76%	Y	108	212	66.25%	Y	Germline	4.77118e-183	0.689505	46	62	86	126	46	62	103	124
chr1	90137735	G	A	63	180	74.07%	R	72	144	66.67%	R	Germline	1.22342e-138	0.967156	7	65	14	130	12	51	34	146
chr1	90137772	C	T	49	122	71.35%	Y	42	88	67.69%	Y	Germline	1.56013e-89	0.791269	0	42	4	84	1	48	10	112
chr1	90137820	T	C	30	73	70.87%	Y	24	48	66.67%	Y	Germline	1.32954e-51	0.776535	2	22	6	42	0	30	3	70
chr1	90137900	C	A	13	35	72.92%	M	9	31	77.5%	A	Germline	1.32435e-29	0.403997	5	4	12	19	6	7	9	26
chr1	90137935	T	C	14	34	70.83%	Y	10	33	76.74%	C	Germline	9.63141e-30	0.345296	6	4	20	13	12	2	19	15
chr1	90137948	A	G	18	36	66.67%	R	11	35	76.09%	G	Germline	6.65773e-31	0.208344	7	4	24	11	16	2	28	8
chr1	90137966	C	G	19	50	72.46%	S	15	37	71.15%	S	Germline	5.53441e-38	0.642895	11	4	29	8	17	2	41	9
chr1	90137993	C	G	26	59	69.41%	S	18	46	71.88%	S	Germline	2.87723e-45	0.443836	16	2	41	5	24	2	54	5
chr1	90137994	A	T	27	59	68.6%	W	18	48	72.73%	W	Germline	4.28104e-46	0.355894	16	2	43	5	25	2	54	5
chr1	90138061	T	G	46	109	70.32%	K	36	86	70.49%	K	Germline	1.50837e-83	0.541422	32	4	73	13	44	2	105	4
chr1	90138085	C	T	60	136	69.39%	Y	44	108	71.05%	Y	Germline	3.41172e-104	0.414317	37	7	87	21	56	4	122	14
chr1	90138091	C	T	145	61	29.61%	Y	121	40	24.84%	Y	Germline	1.31609e-34	0.871429	96	25	31	9	128	17	55	6
chr1	90138100	C	T	64	159	71.3%	Y	47	127	72.99%	Y	Germline	9.76818e-124	0.398538	35	12	94	33	55	9	124	35
chr1	90138159	G	A	217	65	23.05%	R	173	66	27.62%	R	Germline	3.1191e-44	0.136678	91	82	30	36	95	122	28	37
chr1	90138165	A	G	84	199	70.32%	R	64	166	72.17%	R	Germline	9.58843e-157	0.35864	31	33	86	80	42	42	79	120
chr1	90138230	G	A	128	53	29.28%	R	116	39	25.16%	R	Germline	1.44689e-31	0.833213	28	88	13	26	22	106	9	44
chr1	90138236	G	A	55	102	64.97%	R	39	97	71.32%	R	Germline	8.52868e-84	0.149895	10	29	25	72	8	47	15	87
chr1	90138247	A	G	49	88	64.23%	R	37	83	69.17%	R	Germline	2.02499e-71	0.24103	6	31	9	74	6	43	10	78
chr1	90138252	T	C	50	86	63.24%	Y	36	79	68.7%	Y	Germline	1.42908e-68	0.219435	5	31	7	72	5	45	9	77
chr1	90138372	G	A	10	32	76.19%	A	10	29	74.36%	R	Germline	1.82648e-27	0.673349	0	10	1	28	0	10	2	30
chr1	90138441	T	C	5	11	68.75%	Y	5	8	61.54%	Y	Germline	2.11441e-08	0.787806	0	5	0	8	0	5	0	11
chr1	90138758	G	T	6	16	72.73%	K	6	13	68.42%	K	Germline	6.28043e-13	0.741081	6	0	13	0	6	0	15	1
chr1	90138900	G	T	107	34	24.11%	K	99	35	26.12%	K	Germline	1.27566e-23	0.403317	86	13	31	4	92	15	30	4
chr1	90139083	T	C	72	163	69.36%	Y	55	142	72.08%	Y	Germline	1.48711e-130	0.304733	22	33	62	80	36	36	80	83
chr1	90139086	T	C	73	163	69.07%	Y	56	149	72.68%	Y	Germline	1.11859e-133	0.233674	24	32	66	83	36	37	80	83
chr1	90139105	G	A	160	76	32.2%	R	130	67	34.01%	R	Germline	6.57895e-50	0.38348	69	61	32	35	84	76	47	29
chr1	90139133	C	T	66	173	72.38%	Y	59	152	72.04%	Y	Germline	1.00765e-140	0.574696	38	21	84	68	38	28	108	65
chr1	90139181	A	G	68	203	74.91%	R	58	202	77.69%	G	Germline	9.60721e-181	0.257334	42	16	137	65	44	24	138	65
chr1	90139229	C	T	186	135	42.06%	Y	182	143	44%	Y	Germline	4.15981e-101	0.337461	117	65	93	50	107	79	83	52
chr1	90139230	C	G	84	236	73.75%	S	73	256	77.81%	G	Germline	1.17652e-218	0.132142	44	29	167	89	45	39	141	95
chr1	90139335	C	T	152	47	23.62%	Y	132	46	25.84%	Y	Germline	1.53586e-31	0.351471	18	114	3	43	17	135	7	40
chr1	90139336	G	A	131	64	32.82%	R	115	62	35.03%	R	Germline	3.17704e-44	0.366905	11	104	9	53	18	113	6	58
chr1	90139339	A	G	45	141	75.81%	G	44	132	75%	G	Germline	3.4777e-121	0.618132	4	40	15	117	5	40	17	124
chr1	90139382	T	G	36	95	72.52%	K	37	91	71.09%	K	Germline	1.56738e-80	0.652846	3	34	3	88	2	34	8	87
chr1	90139414	A	G	29	69	70.41%	R	25	82	76.64%	G	Germline	2.2544e-66	0.196974	2	23	0	82	1	28	2	67
chr1	90140437	T	C	47	25	34.72%	Y	57	35	38.04%	Y	Germline	1.12554e-21	0.392415	53	4	35	0	45	2	25	0
chr1	90140503	C	T	259	122	32.02%	Y	259	119	31.48%	Y	Germline	3.64181e-83	0.593883	174	85	75	44	171	88	87	35
chr1	90140565	T	C	386	159	29.17%	Y	368	147	28.54%	Y	Germline	4.59552e-104	0.615611	221	147	74	73	232	154	88	71
chr1	90140589	G	A	128	378	74.7%	R	145	352	70.82%	R	Germline	1.0146e-316	0.926607	83	62	184	168	80	48	200	178
chr1	90140693	T	C	98	220	69.18%	Y	106	188	63.95%	Y	Germline	9.38516e-170	0.927686	16	90	28	160	12	86	26	194
chr1	90140721	A	G	59	193	76.59%	G	76	164	68.33%	R	Germline	6.51811e-155	0.984353	5	71	9	155	2	57	7	186
chr1	90140739	T	C	49	164	77%	C	61	141	69.8%	Y	Germline	2.3672e-133	0.96175	0	61	2	139	0	49	4	160
chr1	90140854	C	T	24	9	27.27%	Y	27	12	30.77%	Y	Germline	8.63931e-08	0.475357	1	26	1	11	0	24	0	9
chr1	90140859	C	T	11	14	56%	Y	10	19	65.52%	Y	Germline	8.46228e-14	0.331442	0	10	0	19	0	11	0	14
chr1	90141355	C	T	7	26	78.79%	T	16	29	64.44%	Y	Germline	5.52661e-24	0.94933	16	0	29	0	7	0	26	0
chr1	90141398	C	G	43	22	33.85%	S	50	15	23.08%	S	Germline	3.64707e-13	0.940335	50	0	15	0	42	1	22	0
chr1	90141419	C	T	20	66	76.74%	T	23	59	71.95%	Y	Germline	2.40296e-55	0.812816	22	1	56	3	18	2	64	2
chr1	90141514	C	T	168	61	26.64%	Y	200	64	24.24%	Y	Germline	2.82262e-42	0.76236	166	34	53	11	136	32	50	11
chr1	90141701	C	T	89	235	72.53%	Y	90	272	75.14%	T	Germline	5.22607e-222	0.245237	7	83	43	229	13	76	39	196
chr1	90141720	A	G	72	212	74.65%	R	76	235	75.56%	G	Germline	1.20878e-197	0.435041	5	71	23	212	6	66	22	190
chr1	90141762	T	C	43	139	76.37%	C	39	136	77.71%	C	Germline	1.2154e-123	0.430674	2	37	2	134	0	43	3	136
chr1	90141815	G	A	29	55	65.48%	R	21	57	73.08%	R	Germline	8.36138e-48	0.190567	1	20	1	56	0	29	2	53
chr1	90141866	G	T	13	17	56.67%	K	8	22	73.33%	K	Germline	1.4114e-16	0.139456	1	7	2	20	0	13	3	14
chr1	90142308	C	A	9	7	43.75%	M	9	7	43.75%	M	Germline	9.85119e-06	0.638803	8	1	7	0	9	0	5	2
chr1	90142318	C	T	12	5	29.41%	Y	13	5	27.78%	Y	Germline	0.000462761	0.684515	13	0	4	1	10	2	5	0
chr1	90142446	A	G	29	67	69.79%	R	33	58	63.74%	R	Germline	1.80635e-52	0.849559	32	1	54	4	28	1	65	2
chr1	90142453	C	T	34	71	67.62%	Y	33	65	66.33%	Y	Germline	4.29678e-57	0.63509	32	1	61	4	33	1	68	3
chr1	90142488	C	A	129	38	22.75%	M	88	38	30.16%	M	Germline	4.87802e-26	0.0975725	80	8	32	6	111	18	35	3
chr1	90142524	G	A	77	151	66.23%	R	46	134	74.44%	R	Germline	1	0.0453792	34	12	108	26	59	18	117	34
chr1	90142564	T	C	91	203	69.05%	Y	68	169	71.31%	Y	Germline	1.70905e-158	0.319584	41	27	107	62	50	41	118	85
chr1	90142640	A	G	65	170	72.34%	R	71	154	68.44%	R	Germline	1.73561e-138	0.845549	21	50	40	114	13	52	37	133
chr1	90142647	G	A	163	58	26.24%	R	152	52	25.49%	R	Germline	2.27918e-37	0.613099	41	111	10	42	29	134	14	44
chr1	90142707	T	C	48	77	61.6%	Y	48	69	58.97%	Y	Germline	1.03892e-58	0.708413	1	47	4	65	2	46	5	72
chr1	90142731	C	A	26	63	70.79%	M	28	65	69.89%	M	Germline	5.24065e-55	0.615474	3	25	1	64	2	24	2	61
chr1	90142805	T	A/G	8	12	60%	W	11	10	47.62%	K	Unknown	1	0.86609	2	9	0	10	1	7	0	12
chr1	90142871	G	A	4	7	63.64%	R	4	7	63.64%	R	Germline	2.78168e-06	0.670279	0	4	0	7	0	4	0	7
chr1	90143447	G	T	2	9	81.82%	T	4	7	63.64%	K	Germline	1.79051e-07	0.925697	4	0	7	0	2	0	9	0
chr1	90143480	C	A	6	18	75%	A	7	15	68.18%	M	Germline	9.85253e-15	0.799574	6	1	15	0	6	0	18	0
chr1	90143512	A	G	13	26	66.67%	R	11	22	66.67%	R	Germline	1.76338e-20	0.599729	10	1	22	0	13	0	26	0
chr1	90143552	A	C	36	51	58.62%	M	26	40	60.61%	M	Germline	1.2366e-36	0.468123	24	2	40	0	36	0	49	2
chr1	90143553	G	A	40	48	54.55%	R	32	36	52.94%	R	Germline	8.55003e-33	0.641147	30	2	36	0	40	0	46	2
chr1	90143575	G	A	39	85	68.55%	R	31	68	68.69%	R	Germline	7.31215e-65	0.549738	30	1	68	0	39	0	83	2
chr1	90143603	T	C	47	120	71.86%	Y	46	102	68.92%	Y	Germline	4.30567e-95	0.756317	45	1	102	0	47	0	117	3
chr1	90143698	T	C	152	212	58.24%	Y	113	203	64.24%	Y	Germline	1.74403e-166	0.0640302	79	34	131	72	113	39	154	58
chr1	90143715	A	C	151	262	63.44%	M	110	270	71.05%	M	Germline	1	0.0136657	68	42	164	106	98	53	167	95
chr1	90143807	T	C	120	228	65.52%	Y	88	208	70.27%	Y	Germline	1.21282e-182	0.114793	23	65	67	141	30	90	50	178
chr1	90143812	C	T	166	170	50.6%	Y	129	145	52.92%	Y	Germline	9.00577e-120	0.312113	36	93	41	104	40	126	34	136
chr1	90143937	A	G	27	28	50.91%	R	25	44	63.77%	R	Germline	7.11579e-29	0.104131	0	25	1	43	0	27	1	27
chr1	90143998	C	T	12	8	40%	Y	8	12	60%	Y	Germline	3.89913e-08	0.171534	0	8	1	11	1	11	0	8
chr1	90143999	A	G	11	8	42.11%	R	8	12	60%	R	Germline	3.48058e-08	0.212976	0	8	1	11	1	10	0	8
chr1	90144021	A	G	9	9	50%	R	7	4	36.36%	R	Germline	2.1506e-05	0.864683	0	7	1	3	1	8	1	8
chr1	90144029	A	T	7	5	41.67%	W	6	5	45.45%	W	Germline	0.000280659	0.593283	0	6	1	4	1	6	0	5
chr1	90144081	C	T	4	4	50%	Y	4	4	50%	Y	Germline	0.00122358	0.690365	0	4	1	3	1	3	2	2
chr1	90144258	A	G	15	32	68.09%	R	8	22	73.33%	R	Germline	1.69629e-23	0.410016	8	0	20	2	15	0	31	1
chr1	90144338	A	G	32	64	66.67%	R	21	64	75.29%	G	Germline	3.70455e-55	0.133535	15	6	37	27	23	9	42	22
chr1	90144427	T	C	26	48	64.86%	Y	28	50	64.1%	Y	Germline	1.24133e-40	0.605299	9	19	13	37	5	21	5	43
chr1	90144475	G	A	28	23	45.1%	R	31	30	49.18%	R	Germline	3.15679e-20	0.404998	3	28	3	27	1	27	0	23
chr1	90144494	G	T	23	31	57.41%	K	18	35	66.04%	K	Germline	4.34378e-27	0.236136	2	16	5	30	1	22	1	30
chr1	90144530	A	T	14	23	62.16%	W	6	23	79.31%	T	Germline	4.84744e-20	0.107834	1	5	1	22	0	14	1	22
chr1	90145004	A	T	10	29	74.36%	W	7	22	75.86%	T	Germline	5.36815e-23	0.558876	7	0	22	0	8	2	27	2
chr1	90145015	G	A	10	35	77.78%	A	7	25	78.12%	A	Germline	1.43647e-27	0.598802	7	0	25	0	8	2	33	2
chr1	90145049	A	T	10	55	84.62%	T	16	29	64.44%	W	Germline	6.30952e-38	0.996136	15	1	28	1	10	0	51	4
chr1	90145069	G	A	12	69	85.19%	A	20	32	61.54%	R	Germline	1	0.00197691	17	3	30	2	11	1	61	8
chr1	90145159	G	A	37	112	75.17%	A	39	79	66.95%	R	Germline	1.6291e-82	0.946566	24	15	35	44	19	18	59	53
chr1	90145189	T	C	27	94	77.69%	C	31	63	67.02%	Y	Germline	1.15307e-68	0.971205	17	14	16	47	13	14	35	59
chr1	90145196	C	T	37	81	68.64%	Y	33	51	60.71%	Y	Germline	7.81107e-55	0.905913	14	19	11	40	15	22	24	57
chr1	90145246	C	T	46	19	29.23%	Y	25	16	39.02%	Y	Germline	9.97361e-13	0.202278	4	21	2	14	9	37	0	19
chr1	90145247	C	G	47	19	28.79%	S	24	15	38.46%	S	Germline	2.37789e-12	0.209064	4	20	2	13	9	38	0	19
chr1	90145250	C	T	6	16	72.73%	Y	7	11	61.11%	Y	Germline	7.82639e-12	0.868436	2	5	2	9	2	4	0	16
chr1	90145281	G	A	33	10	23.26%	R	27	9	25%	R	Germline	5.57835e-07	0.531584	0	27	0	9	5	28	1	9
chr1	90145405	G	T	3	8	72.73%	K	7	3	30%	K	Germline	8.23995e-05	0.992668	0	7	1	2	0	3	1	7
chr1	90145419	G	A	3	7	70%	R	6	2	25%	R	Germline	0.000516447	0.99239	0	6	1	1	0	3	1	6
chr1	90146132	T	A	26	11	29.73%	W	23	9	28.12%	W	Germline	1.90502e-07	0.658858	23	0	9	0	26	0	11	0
chr1	90146143	A	G	15	32	68.09%	R	9	29	76.32%	G	Germline	9.03317e-27	0.276773	9	0	29	0	15	0	32	0
chr1	90146275	T	C	49	121	71.18%	Y	49	114	69.94%	Y	Germline	1.0728e-100	0.643637	37	12	77	37	34	15	88	33
chr1	90146315	G	A	139	53	27.6%	R	139	64	31.53%	R	Germline	2.40755e-40	0.228767	83	56	39	25	79	60	31	22
chr1	90146436	A	G	45	117	72.22%	R	48	102	68%	R	Germline	1.25936e-93	0.826007	12	36	25	77	8	37	33	84
chr1	90146444	A	C	44	109	71.24%	M	49	98	66.67%	M	Germline	8.61365e-88	0.836797	10	39	20	78	7	37	28	81
chr1	90146545	C	T	6	41	87.23%	T	19	36	65.45%	Y	Germline	1.40821e-34	0.997779	1	18	3	33	0	6	1	40
chr1	90146676	T	C	5	15	75%	C	5	18	78.26%	C	Germline	2.93769e-15	0.541439	4	1	13	5	4	1	8	7
chr1	90146841	A	G	41	84	67.2%	R	36	73	66.97%	R	Germline	7.28602e-66	0.57039	30	6	58	15	34	7	73	11
chr1	90146968	G	A	54	151	73.66%	R	58	134	69.79%	R	Germline	4.43929e-123	0.833265	21	37	48	86	11	43	57	94
chr1	90147011	T	C	38	107	73.79%	Y	41	97	70.29%	Y	Germline	1.91054e-88	0.785015	9	32	18	79	3	35	18	89
chr1	90147039	C	T	79	37	31.9%	Y	78	26	25%	Y	Germline	5.99666e-22	0.899794	6	72	5	21	5	74	4	33
chr1	90147067	C	T	17	60	77.92%	T	25	48	65.75%	Y	Germline	4.71668e-47	0.967408	1	24	2	46	0	17	1	59
chr1	90147072	A	G	50	24	32.43%	R	51	15	22.73%	R	Germline	8.34793e-14	0.9294	2	49	1	14	0	50	1	23
chr1	90147132	G	C	6	28	82.35%	C	14	17	54.84%	S	Germline	1.47678e-19	0.996497	1	13	1	16	0	6	0	28
chr1	90147191	T	C	0	8	100%	C	3	11	78.57%	C	Germline	1.0931e-09	0.236364	1	2	2	9	0	0	0	8
chr1	90147748	G	A	52	88	62.86%	R	45	97	68.31%	R	Germline	9.58168e-77	0.200925	38	7	94	3	46	6	87	1
chr1	90147762	C	G	65	102	61.08%	S	40	108	72.97%	S	Germline	1	0.016951	33	7	100	8	53	12	94	8
chr1	90147770	A	G	70	107	60.45%	R	47	116	71.17%	R	Germline	1	0.0246201	36	11	104	12	55	15	90	17
chr1	90147804	T	C	91	137	60.09%	Y	64	160	71.43%	Y	Germline	1	0.00725913	39	25	126	34	59	32	96	41
chr1	90147842	G	T	93	175	65.3%	K	75	201	72.83%	K	Germline	1	0.0353237	41	34	121	80	42	51	85	90
chr1	90147921	C	T	47	139	74.73%	Y	60	143	70.44%	Y	Germline	2.02037e-122	0.855384	16	44	40	103	8	39	47	92
chr1	90147960	G	T	60	52	46.43%	K	70	82	53.95%	K	Germline	4.52631e-51	0.139362	11	59	12	70	11	49	13	39
chr1	90148034	C	A	24	47	66.2%	M	21	48	69.57%	M	Germline	2.7661e-40	0.403191	1	20	2	46	0	24	4	43
chr1	90148047	T	C	21	42	66.67%	Y	23	37	61.67%	Y	Germline	8.1037e-33	0.778247	1	22	1	36	0	21	1	41
chr1	90148054	C	T	18	43	70.49%	Y	20	33	62.26%	Y	Germline	4.32928e-32	0.870444	1	19	0	33	0	18	2	41
chr1	90148065	A	G	39	15	27.78%	R	34	9	20.93%	R	Germline	1.17496e-08	0.844508	1	33	0	9	1	38	0	15
chr1	90148130	A	G	11	9	45%	R	12	5	29.41%	R	Germline	1.33927e-05	0.906269	1	11	0	5	0	11	1	8
chr1	90148136	C	T	4	14	77.78%	T	8	9	52.94%	Y	Germline	4.65756e-10	0.972387	0	8	1	8	0	4	1	13
chr1	90148159	T	C	4	9	69.23%	Y	5	7	58.33%	Y	Germline	4.14928e-07	0.837152	0	5	1	6	0	4	0	9
chr1	90148674	G	A	3	8	72.73%	R	4	8	66.67%	R	Germline	2.4726e-07	0.777628	4	0	6	2	3	0	7	1
chr1	90148721	C	T	3	7	70%	Y	3	10	76.92%	T	Germline	5.76941e-08	0.536777	3	0	9	1	3	0	7	0
chr1	90148746	C	T	8	3	27.27%	Y	11	6	35.29%	Y	Germline	0.000911685	0.492754	9	2	5	1	7	1	3	0
chr1	90148773	T	C	5	8	61.54%	Y	4	11	73.33%	Y	Germline	1.62647e-08	0.396377	3	1	9	2	5	0	6	2
chr1	90148776	A	T	5	9	64.29%	W	4	11	73.33%	W	Germline	5.42157e-09	0.449975	3	1	9	2	5	0	7	2
chr1	90148794	A	C	16	7	30.43%	M	15	11	42.31%	M	Germline	5.6162e-07	0.287308	13	2	10	1	14	2	6	1
chr1	90148834	A	G	12	31	72.09%	R	17	29	63.04%	R	Germline	1.40273e-25	0.872259	15	2	24	5	11	1	24	7
chr1	90148888	A	G	16	48	75%	G	20	43	68.25%	R	Germline	1.23534e-39	0.850904	14	6	29	14	10	6	38	10
chr1	90148958	T	C	25	54	68.35%	Y	27	47	63.51%	Y	Germline	2.82722e-42	0.788861	12	15	20	27	9	16	31	23
chr1	90149033	A	G	18	62	77.5%	G	29	42	59.15%	R	Germline	2.37592e-44	0.995505	12	17	15	27	7	11	26	36
chr1	90149052	C	T	16	57	78.08%	T	26	39	60%	Y	Germline	3.54777e-41	0.993718	10	16	15	24	5	11	20	37
chr1	90149197	A	G	5	13	72.22%	R	2	11	84.62%	G	Germline	2.71154e-11	0.358027	0	2	1	10	0	5	0	13
chr1	90149200	T	C	4	14	77.78%	C	3	10	76.92%	C	Germline	2.71154e-11	0.690842	0	3	1	9	0	4	0	14
chr4	125371502	T	C	0	2	100%	Y	8	0	0%	T	LOH	1	0.0222222	0	8	0	0	0	0	0	2
chr4	133784852	A	C	2	3	60%	M	9	0	0%	A	LOH	1	0.0274725	5	4	0	0	0	2	3	0
chr1	90151251	C	T	7	17	70.83%	Y	8	16	66.67%	Y	Germline	1.89791e-14	0.732835	8	0	16	0	7	0	17	0
chr1	90151314	C	T	24	60	71.43%	Y	21	42	66.67%	Y	Germline	1.16103e-43	0.788624	21	0	42	0	24	0	60	0
chr1	90151820	T	C	80	233	74.44%	Y	70	210	75%	C	Germline	3.05326e-195	0.475736	29	41	63	147	25	55	76	157
chr1	90151850	C	T	148	97	39.59%	Y	135	91	40.27%	Y	Germline	1.51903e-67	0.47798	39	96	15	76	38	110	29	68
chr1	141365472	C	T	13	0	0%	C	8	3	27.27%	Y	Somatic	1	0.0815217	0	8	0	3	1	12	0	0
chr1	90152422	C	G	16	34	68%	S	21	35	62.5%	S	Germline	6.7812e-29	0.787065	7	14	14	21	7	9	14	20
chr1	90152540	T	C	80	87	52.1%	Y	75	88	53.99%	Y	Germline	2.46047e-67	0.407531	72	3	83	5	76	4	82	5
chr1	90152543	A	G	79	88	52.69%	R	80	91	53.22%	R	Germline	7.82932e-69	0.505134	77	3	87	4	76	3	83	5
chr1	90152604	T	A	132	141	51.65%	W	125	142	53.18%	W	Germline	3.97768e-108	0.393231	85	40	107	35	96	36	103	38
chr1	90153043	T	C	67	201	75%	C	53	169	76.13%	C	Germline	3.51827e-164	0.428054	38	15	100	69	43	24	133	68
chr1	90153172	A	G	65	192	74.71%	R	51	164	76.28%	G	Germline	7.00703e-158	0.387504	9	42	48	116	18	47	56	136
chr1	90153280	C	T	86	73	45.91%	Y	62	64	50.79%	Y	Germline	1.84138e-51	0.242024	26	36	28	36	40	46	41	32
chr1	90153339	G	A	120	48	28.57%	R	82	32	28.07%	R	Germline	1.18088e-27	0.588051	31	51	12	20	45	75	19	29
chr1	90153446	G	C	61	16	20.78%	S	35	10	22.22%	S	Germline	3.35563e-09	0.511762	5	30	0	10	9	52	1	15
chr1	90153472	G	A	18	6	25%	R	12	6	33.33%	R	Germline	9.78656e-05	0.400387	0	12	0	6	0	18	0	6
chr1	90154149	C	T	13	6	31.58%	Y	10	4	28.57%	Y	Germline	0.000438718	0.71257	9	1	4	0	11	2	6	0
chr1	90154222	G	T	32	14	30.43%	K	20	12	37.5%	K	Germline	1.21527e-09	0.340739	18	2	11	1	27	5	13	1
chr1	90154258	C	T	45	18	28.57%	Y	34	12	26.09%	Y	Germline	9.17823e-11	0.691241	28	6	10	2	30	15	14	4
chr1	90154503	A	G	12	40	76.92%	G	18	31	63.27%	R	Germline	9.40142e-31	0.957485	2	16	6	25	3	9	9	31
chr1	90154636	C	T	6	2	25%	Y	9	4	30.77%	Y	Germline	0.0103443	0.590299	1	8	0	4	0	6	0	2
chr1	90154666	G	C	6	2	25%	S	6	3	33.33%	S	Germline	0.0222385	0.563348	0	6	0	3	1	5	0	2
chr1	90154931	T	C	11	36	76.6%	C	12	38	76%	C	Germline	1.87266e-33	0.620166	12	0	37	1	11	0	36	0
chr1	90154996	C	A	25	37	59.68%	M	19	22	53.66%	M	Germline	1.14904e-23	0.790546	18	1	22	0	24	1	36	1
chr1	90155117	G	C	300	106	26.11%	S	290	108	27.14%	S	Germline	2.8425e-72	0.401373	207	83	83	25	212	88	77	29
chr1	90155283	C	T	153	113	42.48%	Y	146	94	39.17%	Y	Germline	1.15342e-74	0.801679	22	124	12	82	30	123	19	94
chr1	90155284	G	A	190	69	26.64%	R	173	63	26.69%	R	Germline	7.46403e-45	0.53483	24	149	9	54	36	154	13	56
chr1	90155298	A	G	35	199	85.04%	G	24	182	88.35%	G	Germline	1.44191e-186	0.190845	2	22	25	157	3	32	32	167
chr1	90155306	A	G	60	161	72.85%	R	46	142	75.53%	G	Germline	4.50236e-133	0.30775	8	38	15	127	7	53	22	139
chr1	90155547	G	A	11	7	38.89%	R	12	5	29.41%	R	Germline	7.84341e-05	0.827772	10	2	3	2	9	2	5	2
chr1	90155944	C	T	37	50	57.47%	Y	33	35	51.47%	Y	Germline	2.32423e-33	0.817947	14	19	16	19	18	19	25	25
chr1	90155945	C	G	21	68	76.4%	G	16	53	76.81%	G	Germline	1.69711e-54	0.553102	7	9	25	28	10	11	36	32
chr1	90156011	G	C	55	43	43.88%	S	59	48	44.86%	S	Germline	9.18433e-34	0.499819	54	5	38	10	51	4	39	4
chr1	90156142	A	G	57	131	69.68%	R	47	122	72.19%	R	Germline	1.34676e-108	0.343363	18	29	48	74	31	26	57	74
chr4	134088407	G	A	11	6	35.29%	R	10	0	0%	G	LOH	1	0.0418094	10	0	0	0	11	0	6	0
chr1	90156368	A	G	17	50	74.63%	R	13	43	76.79%	G	Germline	1.08366e-41	0.4747	8	5	33	10	10	7	34	16
chr1	90156577	A	G	42	108	72%	R	43	82	65.6%	R	Germline	1.11679e-80	0.898678	23	20	37	45	17	25	54	54
chr1	90161697	G	A	13	31	70.45%	R	29	21	42%	R	Germline	1.05049e-20	0.998666	29	0	19	2	12	1	27	4
chr1	90161833	A	G	34	69	66.99%	R	52	73	58.4%	R	Germline	8.33094e-58	0.92938	30	22	45	28	22	12	40	29
chr1	90161884	C	G	104	52	33.33%	S	94	50	34.72%	S	Germline	5.96827e-36	0.447415	41	53	28	22	57	47	34	18
chr1	90162047	C	T	156	45	22.39%	Y	131	37	22.02%	Y	Germline	1.29695e-27	0.582151	87	44	23	14	100	56	30	15
chr1	90162145	T	A	67	205	75.37%	A	61	195	76.17%	A	Germline	8.54662e-178	0.454879	45	16	121	74	35	32	133	72
chr1	90162555	T	G	278	293	51.31%	K	234	277	54.21%	K	Germline	1.79231e-217	0.186512	154	80	173	104	188	90	207	86
chr1	90162621	A	C	524	149	22.14%	M	458	117	20.35%	M	Germline	1.11498e-87	0.799389	233	225	53	64	286	238	79	70
chr1	90162857	G	T	265	69	20.66%	K	228	77	25.25%	K	Germline	9.53263e-49	0.0994014	92	136	45	32	93	172	35	34
chr1	90162863	C	T	244	63	20.52%	Y	213	75	26.04%	Y	Germline	3.5163e-46	0.0671666	77	136	44	31	76	168	31	32
chr1	90162864	T	C	247	62	20.06%	Y	211	71	25.18%	Y	Germline	2.09348e-44	0.0826184	73	138	40	31	77	170	30	32
chr1	90162866	G	C	242	62	20.39%	S	212	72	25.35%	S	Germline	8.70042e-45	0.0911689	73	139	41	31	76	166	30	32
chr1	90162975	G	A	202	55	21.4%	R	217	59	21.38%	R	Germline	5.48029e-38	0.545026	56	161	19	40	61	141	17	38
chr1	90163027	C	T	195	54	21.69%	Y	223	62	21.75%	Y	Germline	1.07603e-38	0.534889	95	128	35	27	104	91	24	30
chr1	90163271	T	C	69	176	71.84%	Y	66	167	71.67%	Y	Germline	5.55749e-148	0.556262	11	55	38	129	10	59	33	143
chr4	137191079	C	T	2	5	71.43%	Y	4	0	0%	C	LOH	1	0.0454545	0	4	0	0	0	2	0	5
chr1	90164406	C	A	162	45	21.74%	M	154	41	21.03%	M	Germline	7.88729e-29	0.616086	153	1	41	0	160	2	45	0
chr1	90164454	T	C	92	242	72.46%	Y	74	244	76.73%	C	Germline	7.2007e-214	0.122485	72	2	244	0	89	3	237	5
chr1	90165700	T	C	9	37	80.43%	C	9	14	60.87%	Y	Germline	8.14366e-23	0.977642	9	0	14	0	9	0	35	2
chr1	90165745	A	G	59	27	31.4%	R	41	13	24.07%	R	Germline	3.49851e-14	0.870253	40	1	13	0	59	0	26	1
chr1	90165817	T	C	141	52	26.94%	Y	119	46	27.88%	Y	Germline	1.40498e-33	0.467957	111	8	44	2	130	11	49	3
chr1	90165860	C	T	66	196	74.81%	Y	59	172	74.46%	Y	Germline	3.34464e-162	0.576875	53	6	140	32	48	18	158	38
chr1	90165906	T	C	251	80	24.17%	Y	253	75	22.87%	Y	Germline	7.45147e-52	0.68655	160	93	43	32	147	104	45	35
chr1	90165976	C	T	206	95	31.56%	Y	213	64	23.1%	Y	Germline	4.40695e-54	0.991193	60	153	16	48	50	156	20	75
chr1	90166170	A	T	9	13	59.09%	W	11	20	64.52%	W	Germline	6.85216e-14	0.453142	0	11	0	20	1	8	0	13
chr1	90166630	A	G	19	32	62.75%	R	16	32	66.67%	R	Germline	9.08365e-27	0.422019	16	0	31	1	19	0	32	0
chr1	90166653	T	C	25	42	62.69%	Y	24	37	60.66%	Y	Germline	2.58873e-32	0.662168	24	0	36	1	25	0	42	0
chr1	90166744	A	G	68	100	59.52%	R	60	91	60.26%	R	Germline	2.08502e-76	0.49201	50	10	70	21	55	13	78	22
chr1	90166745	A	G	70	101	59.06%	R	63	92	59.35%	R	Germline	6.87998e-77	0.523864	51	12	69	23	56	14	78	23
chr1	90166844	A	G	140	72	33.96%	R	140	62	30.69%	R	Germline	1.13448e-46	0.792615	39	101	15	47	44	96	13	59
chr1	90166849	C	T	81	120	59.7%	Y	83	109	56.77%	Y	Germline	1.30613e-90	0.755293	22	61	27	82	27	54	22	98
chr1	90169098	A	T	9	22	70.97%	W	17	20	54.05%	W	Germline	1.82746e-17	0.95428	17	0	20	0	9	0	22	0
chr1	90169112	A	C	11	23	67.65%	M	18	25	58.14%	M	Germline	6.09175e-20	0.862667	18	0	24	1	11	0	23	0
chr1	90169127	G	A	19	34	64.15%	R	23	37	61.67%	R	Germline	2.67213e-29	0.679586	23	0	36	1	19	0	33	1
chr1	90169153	C	T	29	57	66.28%	Y	35	62	63.92%	Y	Germline	2.17533e-49	0.687459	35	0	61	1	29	0	56	1
chr1	90169169	A	C	37	78	67.83%	M	34	75	68.81%	M	Germline	9.99122e-65	0.494564	34	0	74	1	37	0	77	1
chr1	90169224	G	C	71	140	66.35%	S	58	120	67.42%	S	Germline	1.64514e-108	0.454961	50	8	104	16	65	6	132	8
chr1	90169250	T	C	95	172	64.42%	Y	65	138	67.98%	Y	Germline	1.65244e-128	0.239502	50	15	105	33	72	23	141	31
chr1	90169264	T	C	100	175	63.64%	Y	75	150	66.67%	Y	Germline	7.51435e-134	0.270324	56	19	104	46	71	29	131	44
chr1	90169305	A	G	109	199	64.61%	R	100	180	64.29%	R	Germline	1.93468e-155	0.567006	58	42	101	79	55	54	108	91
chr1	90169377	A	C	74	175	70.28%	M	81	149	64.78%	M	Germline	8.14619e-136	0.916632	18	63	23	126	12	62	30	145
chr1	90169380	G	A	71	169	70.42%	R	74	150	66.96%	R	Germline	9.4265e-135	0.816465	14	60	22	128	10	61	29	140
chr1	90169398	T	A	63	105	62.5%	W	68	103	60.23%	W	Germline	6.51885e-84	0.705327	7	61	10	93	6	57	8	97
chr1	90169458	C	A	37	78	67.83%	M	32	58	64.44%	M	Germline	7.58331e-57	0.744826	0	32	0	58	0	37	0	78
chr1	90169506	A	C	16	28	63.64%	M	19	26	57.78%	M	Germline	3.85905e-22	0.782962	0	19	0	26	1	15	0	28
chr1	90169523	G	A	20	20	50%	R	23	13	36.11%	R	Germline	1.32671e-12	0.927006	0	23	0	13	1	19	0	20
chr1	90169571	C	A	7	12	63.16%	M	11	8	42.11%	M	Germline	3.08051e-08	0.94843	0	11	1	7	0	7	0	12
chr1	90171394	C	G	3	16	84.21%	G	3	12	80%	G	Germline	1.34902e-13	0.780299	3	0	11	1	3	0	16	0
chr1	90171503	G	A	77	25	24.51%	R	95	29	23.39%	R	Germline	1.51401e-18	0.638981	93	2	29	0	74	3	25	0
chr1	90171517	A	G	28	86	75.44%	G	49	94	65.73%	R	Germline	5.71643e-77	0.966504	48	1	91	3	28	0	83	3
chr1	90171709	G	T	69	135	66.18%	K	60	143	70.44%	K	Germline	3.8152e-117	0.206568	8	52	27	116	20	49	29	106
chr1	90171718	G	A	68	111	62.01%	R	56	125	69.06%	R	Germline	1.03609e-97	0.0973645	6	50	17	108	18	50	18	93
chr1	90171720	A	G	67	111	62.36%	R	54	127	70.17%	R	Germline	5.11517e-99	0.073084	5	49	16	111	17	50	18	93
chr1	90171765	G	A	41	77	65.25%	R	33	82	71.3%	R	Germline	3.25515e-67	0.197431	0	33	2	80	1	40	1	76
chr1	90171806	C	T	31	55	63.95%	Y	17	52	75.36%	T	Germline	1.1576e-45	0.0877058	0	17	2	50	0	31	1	54
chr1	90171938	C	G	3	9	75%	G	1	7	87.5%	G	Germline	7.70857e-08	0.465428	0	1	0	7	0	3	1	8
chr1	90173727	A	G	40	107	72.79%	R	44	71	61.74%	R	Germline	5.04476e-75	0.978942	37	7	61	10	32	8	99	8
chr1	90173763	C	G	53	139	72.4%	S	54	101	65.16%	S	Germline	8.1896e-102	0.94136	37	17	75	26	34	19	108	31
chr1	90173813	T	C	51	163	76.17%	C	62	113	64.57%	Y	Germline	1.72491e-118	0.995546	33	29	71	42	27	24	76	87
chr1	90173879	T	G	54	172	76.11%	G	49	102	67.55%	K	Germline	3.97844e-119	0.973667	17	32	42	60	26	28	49	123
chr1	90173988	A	T	61	88	59.06%	W	56	90	61.64%	W	Germline	1.89407e-71	0.369077	37	19	43	47	34	27	46	42
chr1	90173997	C	A	62	88	58.67%	M	53	96	64.43%	M	Germline	2.20666e-74	0.182683	35	18	50	46	35	27	49	39
chr1	90174017	T	A	77	79	50.64%	W	70	75	51.72%	W	Germline	9.99285e-59	0.471142	43	27	38	37	43	34	43	36
chr1	90174050	A	G	67	80	54.42%	R	52	94	64.38%	R	Germline	1.86543e-69	0.0528355	17	35	25	69	30	37	30	50
chr1	90174082	A	G	56	67	54.47%	R	51	72	58.54%	R	Germline	1.12754e-54	0.303525	8	43	10	62	14	42	12	55
chr1	90174100	A	G	53	44	45.36%	R	60	53	46.9%	R	Germline	2.84005e-36	0.466406	3	57	5	48	7	46	4	40
chr1	90174254	G	T	11	4	26.67%	K	6	2	25%	K	Germline	0.0107771	0.712433	0	6	0	2	0	11	0	4
chr1	90257246	C	A	0	68	100%	A	0	58	100%	A	Germline	2.7519e-75	1	0	0	8	50	0	0	7	61
chr1	90257248	C	A	0	64	100%	A	0	56	100%	A	Germline	1.10007e-71	1	0	0	7	49	0	0	7	57
chr1	90257261	C	G	0	56	100%	G	0	42	100%	G	Germline	1.74929e-58	1	0	0	3	39	0	0	2	54
chr1	90257263	C	A	0	56	100%	A	0	42	100%	A	Germline	1.74929e-58	1	0	0	2	40	0	0	2	54
chr1	90257274	G	A	0	49	100%	A	0	39	100%	A	Germline	1.73842e-52	1	0	0	1	38	0	0	1	48
chr1	90257278	C	A	0	51	100%	A	0	40	100%	A	Germline	2.76206e-54	1	0	0	1	39	0	0	1	50
chr1	90257289	T	G	0	48	100%	G	0	43	100%	G	Germline	2.76206e-54	1	0	0	0	43	0	0	0	48
chr1	90257295	A	G	0	42	100%	G	0	46	100%	G	Germline	1.73842e-52	1	0	0	0	46	0	0	0	42
chr1	90257303	G	T	0	37	100%	T	0	38	100%	T	Germline	1.07728e-44	1	0	0	0	38	0	0	0	37
chr1	90257305	G	A	0	38	100%	A	0	38	100%	A	Germline	2.71104e-45	1	0	0	0	38	0	0	0	38
chr1	90257308	A	G	0	38	100%	G	0	40	100%	G	Germline	1.71648e-46	1	0	0	0	40	0	0	0	38
chr1	90257312	A	G	0	34	100%	G	0	38	100%	G	Germline	6.75578e-43	1	0	0	0	38	0	0	0	34
chr1	90257326	G	T	0	30	100%	T	0	33	100%	T	Germline	1.65702e-37	1	0	0	0	33	0	0	0	30
chr1	90257333	T	C	0	25	100%	C	0	31	100%	C	Germline	2.56023e-33	1	0	0	0	31	0	0	0	25
chr1	90257335	T	C	0	23	100%	C	0	31	100%	C	Germline	4.02288e-32	1	0	0	0	31	0	0	0	23
chr1	90257338	T	G	0	25	100%	G	0	31	100%	G	Germline	2.56023e-33	1	0	0	0	31	0	0	0	25
chr1	90257342	A	T	0	25	100%	T	0	31	100%	T	Germline	2.56023e-33	1	0	0	0	31	0	0	0	25
chr1	90257367	C	A	0	16	100%	A	0	19	100%	A	Germline	8.91375e-21	1	0	0	0	19	0	0	0	16
chr1	90257373	A	T	0	14	100%	T	0	18	100%	T	Germline	5.45666e-19	1	0	0	0	18	0	0	0	14
chr1	90257375	A	G	0	14	100%	G	0	18	100%	G	Germline	5.45666e-19	1	0	0	0	18	0	0	0	14
chr1	90257381	C	A	0	6	100%	A	0	14	100%	A	Germline	7.25444e-12	1	0	0	0	14	0	0	0	6
chr1	90399964	C	T	9	5	35.71%	Y	15	10	40%	Y	Germline	5.7558e-06	0.534498	1	14	0	10	1	8	0	5
chr1	90399973	T	C	10	7	41.18%	Y	12	5	29.41%	Y	Germline	7.53024e-05	0.859124	1	11	0	5	1	9	0	7
chr1	141365476	A	T	10	0	0%	A	8	4	33.33%	W	Somatic	1	0.0676692	0	8	0	4	1	9	0	0
chr1	92981702	A	C	4	2	33.33%	M	1	5	83.33%	M	Germline	0.00228833	0.121212	0	1	0	5	1	3	0	2
chr1	93121704	T	G	3	9	75%	K	7	8	53.33%	K	Germline	1.78912e-07	0.942182	4	3	0	8	1	2	0	9
chr1	93171788	A	T	7	3	30%	W	12	4	25%	W	Germline	0.00491686	0.76996	10	2	4	0	6	1	3	0
chr1	93182214	G	A	20	13	39.39%	R	23	9	28.12%	R	Germline	2.79633e-08	0.889364	9	14	0	9	3	17	2	11
chr1	154705817	C	G	11	0	0%	C	7	2	22.22%	S	Somatic	1	0.189474	7	0	2	0	11	0	0	0
chr1	94978817	C	A	18	9	33.33%	M	16	12	42.86%	M	Germline	4.46984e-08	0.32705	15	1	12	0	16	2	8	1
chr1	95254156	G	T	8	8	50%	K	11	8	42.11%	K	Germline	1.63701e-06	0.790114	11	0	8	0	8	0	8	0
chr1	95313861	A	C	28	9	24.32%	M	20	6	23.08%	M	Germline	1.18692e-05	0.657438	15	5	0	6	22	6	0	9
chr1	95664815	C	T	54	26	32.5%	Y	57	17	22.97%	Y	Germline	3.73466e-15	0.933152	25	32	8	9	16	38	7	19
chr1	102110509	G	A	7	4	36.36%	R	7	4	36.36%	R	Germline	0.00180424	0.670279	1	6	0	4	0	7	0	4
chr1	102110518	C	A	6	8	57.14%	M	5	9	64.29%	M	Germline	2.1913e-07	0.5	1	4	0	9	0	6	0	8
chr1	102266311	A	C	28	17	37.78%	M	24	14	36.84%	M	Germline	1.46172e-11	0.623094	13	11	14	0	15	13	17	0
chr1	107353086	A	G	77	32	29.36%	R	44	19	30.16%	R	Germline	5.64193e-18	0.522347	32	12	15	4	44	33	21	11
chr1	107353099	C	G	104	39	27.27%	S	70	27	27.84%	S	Germline	7.50139e-23	0.518843	45	25	21	6	64	40	27	12
chr1	159468009	A	C	6	0	0%	A	3	2	40%	M	Somatic	1	0.181818	1	2	0	2	1	5	0	0
chr1	118189052	G	C	33	26	44.07%	S	42	11	20.75%	S	Germline	2.0389e-13	0.997835	13	29	3	8	12	21	8	18
chr1	120197216	G	T	1	6	85.71%	T	1	5	83.33%	T	Germline	1.00956e-05	0.807692	1	0	5	0	1	0	6	0
chr1	120419741	T	C	29	20	40.82%	Y	35	13	27.08%	Y	Germline	4.32936e-12	0.950061	35	0	13	0	29	0	20	0
chr1	121612718	A	C	4	2	33.33%	M	0	2	100%	C	Germline	0.0384615	0.214286	0	0	0	2	0	4	0	2
chr1	162987747	C	A	14	0	0%	C	4	2	33.33%	M	Somatic	1	0.0789474	0	4	0	2	0	14	0	0
chr1	133569170	A	C	24	8	25%	M	19	10	34.48%	M	Germline	8.76223e-07	0.297987	2	17	0	10	6	18	0	8
chr1	133764457	G	A	16	10	38.46%	R	21	7	25%	R	Germline	1.71183e-06	0.912889	2	19	0	7	1	15	0	10
chr5	10244129	C	T	4	7	63.64%	Y	8	0	0%	C	LOH	1	0.00654918	1	7	0	0	0	4	0	7
chr1	183762151	T	A	7	0	0%	T	3	2	40%	W	Somatic	1	0.151515	2	1	2	0	6	1	0	0
chr1	134972579	C	A	4	4	50%	M	3	2	40%	M	Germline	0.00745342	0.820513	0	3	0	2	1	3	0	4
chr1	134977478	T	G	3	2	40%	K	4	3	42.86%	K	Germline	0.0186335	0.689394	2	2	3	0	2	1	2	0
chr2	24821950	C	A	7	0	0%	C	7	2	22.22%	M	Somatic	1	0.3	7	0	2	0	7	0	0	0
chr1	137050905	C	G	20	11	35.48%	S	15	4	21.05%	S	Germline	8.88467e-06	0.921205	12	3	0	4	19	1	0	11
chr1	137354500	G	A	7	3	30%	R	12	3	20%	R	Germline	0.0111449	0.852964	3	9	0	3	2	5	0	3
chr1	138180275	T	C	0	22	100%	C	0	27	100%	C	Germline	3.92501e-29	1	0	0	27	0	0	0	21	1
chr1	140399334	A	G	3	2	40%	R	6	2	25%	R	Germline	0.0478261	0.881119	0	6	0	2	0	3	0	2
chr1	140399339	C	G	2	10	83.33%	G	4	5	55.56%	S	Germline	5.49941e-07	0.970588	0	4	0	5	0	2	0	10
chr2	26703699	C	T	6	0	0%	C	1	2	66.67%	Y	Somatic	1	0.0833333	1	0	2	0	7	0	0	0
chr2	26703735	A	C	7	0	0%	A	12	3	20%	M	Somatic	1	0.295455	7	5	3	0	7	0	0	0
chr1	144021712	A	G	0	57	100%	G	0	43	100%	G	Germline	1.10438e-59	1	0	0	11	32	0	0	17	40
chr1	144021756	C	G	0	44	100%	G	0	36	100%	G	Germline	1.08642e-47	1	0	0	6	30	0	0	8	36
chr1	145475023	G	A	13	4	23.53%	R	21	9	30%	R	Germline	4.67025e-05	0.451397	9	12	0	9	6	7	0	4
chr1	145475047	C	A	7	3	30%	M	9	6	40%	M	Germline	0.000815418	0.469673	4	5	0	6	1	6	0	3
chr1	148572623	A	T	8	3	27.27%	W	12	4	25%	W	Germline	0.00501427	0.720773	12	0	4	0	8	0	3	0
chr1	148572677	G	A	19	8	29.63%	R	21	13	38.24%	R	Germline	5.93807e-08	0.334396	21	0	13	0	18	1	8	0
chr1	148572683	A	G	18	7	28%	R	22	13	37.14%	R	Germline	1.42279e-07	0.323572	22	0	13	0	17	1	7	0
chr1	148572876	G	A	53	31	36.9%	R	44	25	36.23%	R	Germline	2.81926e-20	0.599878	5	39	3	22	7	46	3	28
chr1	148572969	T	C	24	10	29.41%	Y	30	12	28.57%	Y	Germline	4.02797e-08	0.632093	0	30	0	12	0	24	0	10
chr1	148572996	A	G	22	8	26.67%	R	20	7	25.93%	R	Germline	1.05834e-05	0.641018	0	20	0	7	0	22	0	8
chr1	148572997	G	A	22	8	26.67%	R	19	7	26.92%	R	Germline	1.03544e-05	0.609019	0	19	0	7	0	22	0	8
chr1	148573059	A	C	9	5	35.71%	M	9	4	30.77%	M	Germline	0.000881324	0.750877	0	9	0	4	0	9	0	5
chr1	152209889	G	C	39	11	22%	S	27	7	20.59%	S	Germline	1.37707e-06	0.661305	20	7	7	0	34	5	10	1
chr2	27021437	A	C	3	0	0%	A	3	2	40%	M	Somatic	1	0.357143	0	3	1	1	0	3	0	0
chr2	27021439	A	C	4	0	0%	A	3	3	50%	M	Somatic	1	0.166667	0	3	1	2	0	4	0	0
chr5	10244130	A	G	4	7	63.64%	R	8	0	0%	A	LOH	1	0.00654918	1	7	0	0	0	4	0	7
chr2	30758593	T	C	8	0	0%	T	5	2	28.57%	Y	Somatic	1	0.2	1	4	2	0	3	5	0	0
chr1	155152619	G	A	14	4	22.22%	R	18	6	25%	R	Germline	0.000532933	0.565641	16	2	6	0	13	1	4	0
chr1	155152872	T	G	56	18	24.32%	K	69	18	20.69%	K	Germline	1.60499e-12	0.771009	26	43	5	13	21	35	2	16
chr1	157552001	A	C	40	16	28.57%	M	31	14	31.11%	M	Germline	7.38809e-11	0.475383	21	10	0	14	24	16	0	16
chr1	157552072	G	A	32	13	28.89%	R	23	15	39.47%	R	Germline	2.38765e-10	0.216673	6	17	5	10	6	26	2	11
chr1	157854502	G	A	121	46	27.54%	R	108	40	27.03%	R	Germline	1.52787e-29	0.59035	40	68	20	20	40	81	18	28
chr1	157854503	G	A	120	47	28.14%	R	108	40	27.03%	R	Germline	6.43167e-30	0.635443	39	69	20	20	39	81	18	29
chr1	158232554	C	T	4	4	50%	Y	1	2	66.67%	Y	Germline	0.00619195	0.575758	1	0	0	2	4	0	3	1
chr1	158296637	C	A	3	22	88%	A	5	6	54.55%	M	Germline	4.00514e-13	0.995142	0	5	1	5	0	3	6	16
chr1	158296648	C	A	3	14	82.35%	A	4	3	42.86%	M	Germline	8.15433e-08	0.991401	0	4	1	2	0	3	3	11
chr1	158564132	C	T	13	5	27.78%	Y	4	2	33.33%	Y	Germline	0.00470064	0.586228	1	3	0	2	0	13	0	5
chr1	158564136	C	T	10	8	44.44%	Y	4	3	42.86%	Y	Germline	0.000119329	0.69508	1	3	0	3	0	10	0	8
chr1	158564140	C	T	7	10	58.82%	Y	2	5	71.43%	Y	Germline	1.19597e-06	0.461098	0	2	0	5	0	7	0	10
chr2	31293760	A	C	3	0	0%	A	11	3	21.43%	M	Somatic	1	0.535294	4	7	3	0	2	1	0	0
chr2	32633965	A	G	8	0	0%	A	8	2	20%	R	Somatic	1	0.294118	0	8	0	2	0	8	0	0
chr2	51954034	G	C	10	0	0%	G	4	3	42.86%	S	Somatic	1	0.0514706	2	2	2	1	4	6	0	0
chr2	52076247	A	T	11	0	0%	A	5	5	50%	W	Somatic	1	0.0123839	5	0	5	0	11	0	0	0
chr1	160745068	C	T	13	11	45.83%	Y	10	5	33.33%	Y	Germline	2.19269e-06	0.866003	0	10	1	4	0	13	3	8
chr1	162919912	C	G	6	8	57.14%	S	7	8	53.33%	S	Germline	8.48721e-07	0.718309	1	6	0	8	1	5	0	8
chr1	162987737	T	A	12	9	42.86%	W	8	17	68%	W	Germline	9.89816e-11	0.0783621	1	7	0	17	0	12	0	9
chr5	10244132	G	T	4	7	63.64%	K	9	0	0%	G	LOH	1	0.00425697	1	8	0	0	0	4	0	7
chr2	52081019	C	T	9	0	0%	C	3	9	75%	T	Somatic	1	0.000748478	3	0	9	0	8	1	0	0
chr1	163087124	G	A	72	27	27.27%	R	84	27	24.32%	R	Germline	1.10308e-18	0.741072	77	7	27	0	68	4	27	0
chr1	163171539	T	C	19	7	26.92%	Y	6	6	50%	Y	Germline	3.54557e-05	0.152573	5	1	4	2	16	3	6	1
chr1	163171558	A	G	24	11	31.43%	R	13	11	45.83%	R	Germline	2.133e-08	0.197492	10	3	6	5	19	5	8	3
chr1	163171791	A	G	80	45	36%	R	99	26	20.8%	R	Germline	1.26686e-24	0.997582	66	33	17	9	59	21	24	21
chr1	163171798	A	G	82	49	37.4%	R	100	28	21.88%	R	Germline	8.46975e-27	0.998034	67	33	17	11	56	26	26	23
chr1	163171814	A	G	99	50	33.56%	R	103	31	23.13%	R	Germline	5.06836e-28	0.981042	70	33	19	12	64	35	27	23
chr1	163171820	T	C	103	53	33.97%	Y	106	34	24.29%	Y	Germline	3.80615e-30	0.975015	69	37	21	13	65	38	28	25
chr1	163171957	A	G	88	28	24.14%	R	78	21	21.21%	R	Germline	8.07534e-17	0.748927	17	61	0	21	22	66	0	28
chr1	166058160	G	A	7	3	30%	R	9	3	25%	R	Germline	0.0105698	0.770898	9	0	3	0	7	0	3	0
chr1	166334867	A	T	4	5	55.56%	W	1	3	75%	T	Germline	0.000823799	0.48951	1	0	0	3	1	3	0	5
chr1	167532089	G	A	13	6	31.58%	R	2	3	60%	R	Germline	0.000779619	0.254941	0	2	0	3	0	13	0	6
chr1	167532090	C	A	11	7	38.89%	M	1	3	75%	A	Germline	0.000260612	0.225564	0	1	0	3	0	11	0	7
chr1	167810731	G	T	10	5	33.33%	K	3	2	40%	K	Germline	0.004158	0.594169	1	2	0	2	0	10	0	5
chr1	167841527	C	G	19	22	53.66%	S	23	13	36.11%	S	Germline	1.86434e-13	0.962255	5	18	2	11	3	16	2	20
chr1	168312626	A	G	17	37	68.52%	R	10	27	72.97%	R	Germline	8.78898e-28	0.414045	1	9	0	27	5	12	0	37
chr1	168417469	T	C	7	10	58.82%	Y	9	4	30.77%	Y	Germline	8.38369e-06	0.972124	0	9	0	4	0	7	0	10
chr1	169721555	G	A	24	17	41.46%	R	29	26	47.27%	R	Germline	2.489e-16	0.360373	12	17	10	16	11	13	6	11
chr1	170121614	C	T	5	12	70.59%	Y	10	7	41.18%	Y	Germline	5.53748e-08	0.981682	1	9	1	6	2	3	1	11
chr1	171935539	C	A	18	21	53.85%	M	21	17	44.74%	M	Germline	7.81633e-15	0.84785	0	21	0	17	0	18	0	21
chr1	171935540	A	G	18	21	53.85%	R	24	17	41.46%	R	Germline	1.06692e-14	0.908807	0	24	0	17	0	18	0	21
chr1	171935541	G	C	16	21	56.76%	S	24	17	41.46%	S	Germline	8.7026e-15	0.942765	0	24	0	17	0	16	0	21
chr1	171935542	C	A	17	21	55.26%	M	24	17	41.46%	M	Germline	9.65303e-15	0.926938	0	24	0	17	0	17	0	21
chr1	173155651	C	A	0	10	100%	A	0	7	100%	A	Germline	4.28521e-10	1	0	0	7	0	0	0	1	9
chr1	173155652	T	C	0	10	100%	C	0	7	100%	C	Germline	4.28521e-10	1	0	0	7	0	0	0	1	9
chr1	173155661	C	A	0	11	100%	A	0	9	100%	A	Germline	7.25444e-12	1	0	0	8	1	0	0	3	8
chr1	173213281	N	C	0	35	100%	C	0	26	100%	C	Germline	2.60898e-36	1	0	0	1	25	0	0	4	31
chr1	173270226	T	G	10	8	44.44%	K	12	8	40%	K	Germline	2.05354e-06	0.727572	12	0	8	0	9	1	8	0
chr1	173271438	G	C	10	3	23.08%	S	7	3	30%	S	Germline	0.0107771	0.536777	0	7	0	3	0	10	0	3
chr1	173274564	A	G	68	28	29.17%	R	62	22	26.19%	R	Germline	1.68956e-17	0.729101	31	31	19	3	32	36	26	2
chr1	173274710	A	C	27	24	47.06%	M	30	25	45.45%	M	Germline	1.19765e-18	0.640714	0	30	5	20	1	26	3	21
chr1	173288094	A	G	97	90	48.13%	R	59	68	53.54%	R	Germline	5.81679e-60	0.20418	20	39	26	42	27	70	33	57
chr1	173288224	C	T	29	27	48.21%	Y	18	32	64%	Y	Germline	1.87857e-23	0.0750801	0	18	0	32	2	27	0	27
chr1	173288259	T	G	19	15	44.12%	K	7	12	63.16%	K	Germline	8.27279e-11	0.14844	0	7	0	12	0	19	0	15
chr1	175999380	G	T	21	22	51.16%	K	21	24	53.33%	K	Germline	4.31386e-18	0.503837	20	1	24	0	20	1	20	2
chr1	176262867	C	T	18	10	35.71%	Y	23	14	37.84%	Y	Germline	4.37018e-09	0.534614	8	15	6	8	10	8	4	6
chr1	176767207	T	C	23	6	20.69%	Y	27	8	22.86%	Y	Germline	2.75184e-05	0.539824	19	8	3	5	10	13	1	5
chr1	177421066	A	G	10	4	28.57%	R	15	7	31.82%	R	Germline	0.000198792	0.56946	15	0	7	0	10	0	4	0
chr1	177702617	G	C	7	6	46.15%	S	5	4	44.44%	S	Germline	0.000260612	0.695046	0	5	0	4	0	7	0	6
chr5	13793211	C	A	15	5	25%	M	15	0	0%	C	LOH	1	0.0477587	14	1	0	0	13	2	5	0
chr1	180386077	C	A	8	2	20%	M	4	3	42.86%	M	Germline	0.0222385	0.31448	0	4	0	3	0	8	0	2
chr1	182159164	G	A	3	4	57.14%	R	8	4	33.33%	R	Germline	0.00154553	0.932603	3	5	0	4	1	2	0	4
chr1	182159168	G	A	2	6	75%	A	6	6	50%	R	Germline	2.25476e-05	0.945773	3	3	0	6	1	1	0	6
chr1	183303160	G	A	9	5	35.71%	R	8	7	46.67%	R	Germline	5.81927e-05	0.413114	8	0	7	0	9	0	5	0
chr2	59795799	C	A	11	0	0%	C	11	3	21.43%	M	Somatic	1	0.158261	4	7	0	3	8	3	0	0
chr1	183836439	T	C	16	8	33.33%	Y	11	8	42.11%	Y	Germline	2.74326e-06	0.391432	11	0	6	2	16	0	5	3
chr1	187070597	G	C	18	8	30.77%	S	18	9	33.33%	S	Germline	1.65498e-06	0.537772	18	0	0	9	18	0	0	8
chr5	22286685	A	G	12	4	25%	R	18	0	0%	A	LOH	1	0.0392444	0	18	0	0	0	12	0	4
chr5	93637257	G	A	12	3	20%	R	24	0	0%	G	LOH	1	0.0497866	13	11	0	0	8	4	0	3
chr1	187180553	A	G	22	11	33.33%	R	27	9	25%	R	Germline	1.90502e-07	0.847922	2	25	1	8	4	18	1	10
chr1	187180554	T	A	22	11	33.33%	W	26	8	23.53%	W	Germline	4.31206e-07	0.877306	2	24	0	8	4	18	1	10
chr1	187278901	C	A	3	2	40%	M	0	3	100%	A	Germline	0.0128205	0.178571	0	0	3	0	3	0	2	0
chr1	193954149	C	A	12	3	20%	M	10	3	23.08%	M	Germline	0.0116033	0.600483	10	0	3	0	11	1	3	0
chr1	193960736	C	A	0	14	100%	A	0	20	100%	A	Germline	3.51456e-20	1	0	0	20	0	0	0	14	0
chr1	193960739	C	T	0	21	100%	T	0	21	100%	T	Germline	5.95624e-25	1	0	0	21	0	0	0	21	0
chr1	193960740	C	G	0	19	100%	G	0	21	100%	G	Germline	9.3017e-24	1	0	0	21	0	0	0	19	0
chr1	194045203	T	G	13	13	50%	K	24	8	25%	K	Germline	5.1992e-08	0.987825	17	7	5	3	10	3	11	2
chr1	194673522	A	G	12	8	40%	R	7	5	41.67%	R	Germline	2.64427e-05	0.607163	0	7	0	5	1	11	0	8
chr1	196992403	A	C	0	25	100%	C	0	32	100%	C	Germline	6.45721e-34	1	0	0	24	8	0	0	17	8
chr2	3114465	T	G	11	11	50%	K	11	13	54.17%	K	Germline	9.76104e-10	0.505037	11	0	12	1	11	0	11	0
chr2	3114544	C	T	20	27	57.45%	Y	30	25	45.45%	Y	Germline	3.12609e-20	0.920363	27	3	20	5	18	2	25	2
chr2	3119785	A	G	21	28	57.14%	R	39	17	30.36%	R	Germline	6.66101e-17	0.998559	34	5	16	1	16	5	25	3
chr2	3119845	T	C	32	30	48.39%	Y	36	23	38.98%	Y	Germline	7.00901e-20	0.889891	22	14	18	5	19	13	21	9
chr2	3120143	T	C	5	12	70.59%	Y	11	6	35.29%	Y	Germline	1.73046e-07	0.99254	0	11	0	6	0	5	0	12
chr2	3141953	A	G	7	8	53.33%	R	12	9	42.86%	R	Germline	6.34053e-07	0.831156	12	0	9	0	7	0	8	0
chr2	3142111	C	T	39	37	48.68%	Y	44	25	36.23%	Y	Germline	4.98156e-23	0.953944	18	26	11	14	18	21	14	23
chr2	3226915	A	G	17	16	48.48%	R	20	20	50%	R	Germline	4.38998e-14	0.542322	2	18	1	19	1	16	2	14
chr2	3227007	G	T	7	7	50%	K	7	2	22.22%	K	Germline	0.000741743	0.964477	0	7	0	2	0	7	0	7
chr2	3233457	A	G	14	8	36.36%	R	16	20	55.56%	R	Germline	4.84414e-11	0.125259	8	8	11	9	6	8	4	4
chr2	3240020	T	A	26	10	27.78%	W	13	8	38.1%	W	Germline	7.74617e-07	0.301845	3	10	2	6	9	17	1	9
chr2	3240099	A	G	11	3	21.43%	R	5	7	58.33%	R	Germline	0.00033576	0.0633463	0	5	0	7	0	11	0	3
chr2	3242352	A	G	12	12	50%	R	9	14	60.87%	R	Germline	1.15453e-10	0.324621	0	9	1	13	2	10	0	12
chr2	3242697	T	C	11	15	57.69%	Y	14	16	53.33%	Y	Germline	1.34579e-12	0.724259	4	10	2	14	4	7	3	12
chr2	3243426	G	A	18	18	50%	R	17	17	50%	R	Germline	9.3121e-14	0.594387	0	17	1	16	1	17	1	17
chr2	3257908	A	T	34	35	50.72%	W	38	36	48.65%	W	Germline	3.35372e-27	0.661024	17	21	13	23	13	21	18	17
chr2	3259753	G	T	17	19	52.78%	K	14	11	44%	K	Germline	7.77515e-12	0.82495	7	7	8	3	10	7	14	5
chr2	3326693	A	C	46	59	56.19%	M	54	49	47.57%	M	Germline	1.51905e-41	0.916664	3	51	1	48	3	43	1	58
chr2	3326834	T	C	8	7	46.67%	Y	9	10	52.63%	Y	Germline	5.19138e-07	0.5	0	9	0	10	0	8	0	7
chr2	68204125	G	A	14	0	0%	G	7	2	22.22%	R	Somatic	1	0.142292	5	2	1	1	12	2	0	0
chr2	3346634	C	T	9	19	67.86%	Y	17	19	52.78%	Y	Germline	1.2122e-15	0.93056	2	15	3	16	2	7	3	16
chr2	3350733	G	A	14	5	26.32%	R	16	4	20%	R	Germline	0.00116204	0.801297	9	7	2	2	10	4	5	0
chr2	3350974	G	A	37	29	43.94%	R	44	31	41.33%	R	Germline	2.76047e-22	0.685504	26	18	16	15	27	10	9	20
chr2	3354357	A	G	6	5	45.45%	R	5	6	54.55%	R	Germline	9.19808e-05	0.5	1	4	1	5	3	3	1	4
chr2	3355097	C	G	13	15	53.57%	S	11	6	35.29%	S	Germline	2.22064e-08	0.933943	2	9	3	3	6	7	5	10
chr2	3358095	C	T	38	26	40.62%	Y	25	14	35.9%	Y	Germline	8.03087e-15	0.752807	12	13	6	8	16	22	11	15
chr2	3360889	G	T	10	3	23.08%	K	3	6	66.67%	K	Germline	0.000701648	0.0541796	3	0	6	0	10	0	2	1
chr2	3361212	G	A	2	8	80%	A	8	4	33.33%	R	Germline	3.06603e-05	0.996496	3	5	1	3	0	2	3	5
chr2	3361224	C	T	2	8	80%	T	6	4	40%	Y	Germline	2.25476e-05	0.990117	3	3	1	3	0	2	3	5
chr2	3367644	G	C	13	17	56.67%	S	28	16	36.36%	S	Germline	1.13148e-12	0.975344	7	21	4	12	4	9	5	12
chr2	3370048	G	A	16	10	38.46%	R	13	8	38.1%	R	Germline	5.07199e-07	0.627162	13	0	8	0	16	0	10	0
chr2	3374784	C	G	18	16	47.06%	S	17	15	46.88%	S	Germline	4.44046e-12	0.603034	12	5	12	3	12	6	10	6
chr2	3375828	A	G	14	15	51.72%	R	20	14	41.18%	R	Germline	2.72313e-11	0.862318	19	1	14	0	14	0	14	1
chr2	3379629	A	G	7	16	69.57%	R	11	8	42.11%	R	Germline	5.5097e-10	0.982727	11	0	8	0	7	0	16	0
chr2	3379801	T	C	28	24	46.15%	Y	31	40	56.34%	Y	Germline	6.83665e-25	0.175128	17	14	21	19	18	10	13	11
chr2	3408719	T	G	11	13	54.17%	K	11	9	45%	K	Germline	6.94071e-09	0.817978	10	1	9	0	11	0	13	0
chr2	3408772	T	C	22	20	47.62%	Y	23	19	45.24%	Y	Germline	5.45601e-15	0.669001	17	6	15	4	22	0	16	4
chr2	3415481	A	C	24	33	57.89%	M	22	20	47.62%	M	Germline	6.88831e-21	0.888224	2	20	6	14	4	20	6	27
chr2	3416443	C	T	9	5	35.71%	Y	5	13	72.22%	Y	Germline	1	0.0435423	4	1	12	1	6	3	4	1
chr2	3418246	C	T	17	12	41.38%	Y	7	13	65%	Y	Germline	4.64889e-10	0.090629	7	0	13	0	15	2	11	1
chr2	3468034	G	A	17	11	39.29%	R	6	7	53.85%	R	Germline	3.45402e-07	0.295201	6	0	7	0	17	0	10	1
chr2	3695855	A	G	19	10	34.48%	R	12	16	57.14%	R	Germline	3.59404e-10	0.0730835	2	10	2	14	3	16	1	9
chr2	4394109	A	G	0	34	100%	G	0	40	100%	G	Germline	4.28041e-44	1	0	0	35	5	0	0	29	5
chr2	4493497	G	C	0	55	100%	C	0	67	100%	C	Germline	6.93236e-73	1	0	0	22	45	0	0	13	42
chr2	4522438	A	C	0	31	100%	C	0	34	100%	C	Germline	1.05188e-38	1	0	0	9	25	0	0	12	19
chr2	4523230	T	C	0	84	100%	C	0	85	100%	C	Germline	4.11814e-101	1	0	0	65	20	0	0	66	18
chr2	4523338	G	A	0	93	100%	A	0	82	100%	A	Germline	1.02307e-104	1	0	0	15	67	0	0	26	67
chr2	4524372	T	C	0	43	100%	C	0	32	100%	C	Germline	1.07728e-44	1	0	0	26	6	0	0	34	9
chr2	4524831	C	G	0	24	100%	G	0	26	100%	G	Germline	9.91165e-30	1	0	0	11	15	0	0	8	16
chr2	4524999	C	T	0	24	100%	T	0	33	100%	T	Germline	6.45721e-34	1	0	0	23	10	0	0	14	10
chr2	4525029	C	T	0	35	100%	T	0	43	100%	T	Germline	1.71648e-46	1	0	0	26	17	0	0	18	17
chr2	4525245	C	T	0	28	100%	T	0	44	100%	T	Germline	6.75578e-43	1	0	0	19	25	0	0	12	16
chr2	4554400	G	A	0	14	100%	A	0	10	100%	A	Germline	3.10101e-14	1	0	0	8	2	0	0	14	0
chr2	4559872	C	T	0	46	100%	T	0	32	100%	T	Germline	1.71648e-46	1	0	0	22	10	0	0	24	22
chr2	4564559	T	C	0	21	100%	C	0	15	100%	C	Germline	2.25982e-21	1	0	0	15	0	0	0	21	0
chr2	4564686	T	C	0	60	100%	C	0	47	100%	C	Germline	6.97196e-64	1	0	0	38	9	0	0	49	11
chr2	4569113	A	T	0	11	100%	T	2	7	77.78%	T	Germline	1.67578e-09	0.189474	2	0	7	0	0	0	11	0
chr2	4573116	C	T	0	41	100%	T	0	32	100%	T	Germline	1.70059e-43	1	0	0	1	31	0	0	1	40
chr2	4573118	A	C	0	41	100%	C	0	30	100%	C	Germline	2.68355e-42	1	0	0	1	29	0	0	1	40
chr2	4573133	C	A	0	35	100%	A	0	22	100%	A	Germline	6.45721e-34	1	0	0	0	22	0	0	0	35
chr2	4573225	G	A	0	11	100%	A	0	11	100%	A	Germline	4.75263e-13	1	0	0	1	10	0	0	0	11
chr2	4573227	G	T	0	11	100%	T	0	11	100%	T	Germline	4.75263e-13	1	0	0	1	10	0	0	0	11
chr2	4573237	G	T	0	8	100%	T	0	9	100%	T	Germline	4.28521e-10	1	0	0	1	8	0	0	0	8
chr2	4665483	A	G	0	16	100%	G	0	18	100%	G	Germline	3.51456e-20	1	0	0	7	11	0	0	8	8
chr2	4665538	C	G	0	20	100%	G	0	19	100%	G	Germline	3.67417e-23	1	0	0	6	13	0	0	6	14
chr2	4670508	T	A	0	18	100%	A	0	16	100%	A	Germline	3.51456e-20	1	0	0	16	0	0	0	17	1
chr2	4673657	T	C	0	30	100%	C	0	23	100%	C	Germline	1.59425e-31	1	0	0	23	0	0	0	30	0
chr2	4673715	A	G	0	53	100%	G	0	58	100%	G	Germline	2.77374e-66	1	0	0	49	9	0	0	41	12
chr2	4673945	A	C	0	35	100%	C	0	35	100%	C	Germline	1.06586e-41	1	0	0	14	21	0	0	16	19
chr2	4684150	C	T	0	38	100%	T	0	31	100%	T	Germline	4.23299e-41	1	0	0	22	9	0	0	31	7
chr2	4684368	G	A	0	26	100%	A	0	14	100%	A	Germline	9.3017e-24	1	0	0	3	11	0	0	4	22
chr2	4709649	G	C	0	15	100%	C	0	13	100%	C	Germline	1.30741e-16	1	0	0	1	12	0	0	4	11
chr2	4709663	C	G	0	13	100%	G	0	10	100%	G	Germline	1.21456e-13	1	0	0	1	9	0	0	2	11
chr2	4717742	A	C	0	21	100%	C	0	11	100%	C	Germline	5.45666e-19	1	0	0	0	11	0	0	0	21
chr2	4720968	C	G	0	27	100%	G	0	56	100%	G	Germline	1.72898e-49	1	0	0	42	14	0	0	23	4
chr2	4721191	T	C	0	18	100%	C	0	12	100%	C	Germline	8.45562e-18	1	0	0	0	12	0	0	0	18
chr2	4721206	C	T	0	14	100%	T	0	9	100%	T	Germline	1.21456e-13	1	0	0	0	9	0	0	0	14
chr2	4721209	A	T	0	13	100%	T	0	9	100%	T	Germline	4.75263e-13	1	0	0	0	9	0	0	0	13
chr2	4846638	C	T	26	30	53.57%	Y	17	30	63.83%	Y	Germline	3.43929e-24	0.197546	2	15	30	0	11	15	30	0
chr2	4974276	A	G	0	34	100%	G	0	33	100%	G	Germline	6.67426e-40	1	0	0	2	31	0	0	2	32
chr2	4974300	A	C	0	31	100%	C	0	33	100%	C	Germline	4.17517e-38	1	0	0	1	32	0	0	0	31
chr2	5062334	T	C	0	80	100%	C	0	68	100%	C	Germline	1.69509e-88	1	0	0	36	32	0	0	34	46
chr2	5716067	A	G	9	4	30.77%	R	7	3	30%	R	Germline	0.00458026	0.686768	0	7	0	3	0	9	0	4
chr2	5797908	A	G	0	36	100%	G	0	33	100%	G	Germline	4.23299e-41	1	0	0	26	7	0	0	26	10
chr2	5798167	C	T	0	17	100%	T	0	8	100%	T	Germline	7.91073e-15	1	0	0	0	8	0	0	0	17
chr2	5803857	C	T	0	36	100%	T	0	18	100%	T	Germline	4.02288e-32	1	0	0	4	14	0	0	14	22
chr2	5807437	T	C	0	13	100%	C	0	10	100%	C	Germline	1.21456e-13	1	0	0	9	1	0	0	11	2
chr2	5820724	C	T	0	20	100%	T	0	17	100%	T	Germline	5.72695e-22	1	0	0	17	0	0	0	20	0
chr2	5820757	G	C	0	31	100%	C	0	21	100%	C	Germline	6.31686e-31	1	0	0	21	0	0	0	31	0
chr2	5820903	G	C	39	14	26.42%	S	37	19	33.93%	S	Germline	6.65977e-12	0.259863	36	1	8	11	39	0	7	7
chr2	5820908	A	C	26	11	29.73%	M	31	11	26.19%	M	Germline	4.35835e-08	0.726518	14	17	11	0	15	11	11	0
chr2	5820909	G	A	27	9	25%	R	33	10	23.26%	R	Germline	5.57835e-07	0.672646	15	18	10	0	15	12	9	0
chr2	5820910	A	T	28	8	22.22%	W	34	10	22.73%	W	Germline	1.30015e-06	0.586852	15	19	10	0	15	13	8	0
chr2	5820915	G	A	5	38	88.37%	A	5	48	90.57%	A	Germline	8.82418e-44	0.490611	5	0	23	25	5	0	21	17
chr2	5831208	G	C	0	18	100%	C	0	17	100%	C	Germline	8.91375e-21	1	0	0	17	0	0	0	18	0
chr2	5834509	T	C	0	11	100%	C	0	9	100%	C	Germline	7.25444e-12	1	0	0	9	0	0	0	11	0
chr2	5834518	T	C	0	13	100%	C	0	11	100%	C	Germline	3.10101e-14	1	0	0	11	0	0	0	13	0
chr2	5834718	C	A	0	37	100%	A	0	24	100%	A	Germline	2.60898e-36	1	0	0	5	19	0	0	7	30
chr2	5834722	C	A	0	2	100%	A	0	2	100%	A	Germline	0.0142857	1	0	0	1	1	0	0	0	2
chr2	5838836	A	G	0	44	100%	G	0	43	100%	G	Germline	6.91416e-52	1	0	0	22	21	0	0	21	23
chr2	5842799	A	G	0	14	100%	G	0	10	100%	G	Germline	3.10101e-14	1	0	0	6	4	0	0	6	8
chr2	5842829	T	C	0	9	100%	C	0	11	100%	C	Germline	7.25444e-12	1	0	0	4	7	0	0	3	6
chr2	5850535	G	T	0	17	100%	T	0	8	100%	T	Germline	7.91073e-15	1	0	0	8	0	0	0	16	1
chr2	5850765	G	A	0	105	100%	A	0	110	100%	A	Germline	9.37883e-129	1	0	0	60	50	0	0	65	40
chr2	5852061	C	T	0	39	100%	T	0	30	100%	T	Germline	4.23299e-41	1	0	0	1	29	0	0	0	39
chr2	5852108	G	A	0	15	100%	A	0	16	100%	A	Germline	2.14856e-18	1	0	0	1	15	0	0	0	15
chr2	5852109	T	C	0	17	100%	C	0	16	100%	C	Germline	1.38515e-19	1	0	0	1	15	0	0	0	17
chr2	5852110	G	A	0	16	100%	A	0	15	100%	A	Germline	2.14856e-18	1	0	0	1	14	0	0	0	16
chr2	5852113	T	G	0	18	100%	G	0	16	100%	G	Germline	3.51456e-20	1	0	0	0	16	0	0	0	18
chr2	5863586	A	G	0	38	100%	G	0	26	100%	G	Germline	4.17517e-38	1	0	0	12	14	0	0	18	20
chr2	5863648	C	T	0	25	100%	T	0	19	100%	T	Germline	3.80974e-26	1	0	0	2	17	0	0	3	22
chr2	5882014	C	T	35	24	40.68%	Y	22	22	50%	Y	Germline	2.05727e-17	0.229293	18	4	21	1	29	6	22	2
chr2	5882267	C	T	55	60	52.17%	Y	52	41	44.09%	Y	Germline	3.32599e-38	0.903262	27	25	14	27	20	35	22	38
chr2	5882324	G	A	45	56	55.45%	R	58	45	43.69%	R	Germline	2.14262e-38	0.965686	24	34	20	25	22	23	17	39
chr2	5882357	C	T	46	38	45.24%	Y	53	42	44.21%	Y	Germline	8.33093e-30	0.613628	22	31	15	27	19	27	13	25
chr2	5882564	T	C	17	26	60.47%	Y	26	14	35%	Y	Germline	1.72062e-15	0.994685	10	16	8	6	8	9	11	15
chr2	5897063	C	T	0	37	100%	T	0	26	100%	T	Germline	1.65702e-37	1	0	0	11	15	0	0	12	25
chr2	6022133	G	A	0	38	100%	A	0	53	100%	A	Germline	2.76206e-54	1	0	0	16	37	0	0	11	27
chr2	6060538	G	C	0	10	100%	C	0	8	100%	C	Germline	1.10191e-10	1	0	0	6	2	0	0	6	4
chr2	6060544	C	T	0	8	100%	T	0	8	100%	T	Germline	1.66367e-09	1	0	0	5	3	0	0	4	4
chr2	6060548	T	C	0	8	100%	C	0	8	100%	C	Germline	1.66367e-09	1	0	0	5	3	0	0	4	4
chr2	6060563	T	C	1	8	88.89%	C	0	10	100%	C	Germline	5.65847e-10	0.473684	0	0	7	3	0	1	5	3
chr2	6060564	G	A	0	9	100%	A	0	11	100%	A	Germline	7.25444e-12	1	0	0	7	4	0	0	5	4
chr2	6060699	C	T	0	10	100%	T	0	15	100%	T	Germline	7.91073e-15	1	0	0	6	9	0	0	6	4
chr2	6060794	A	C	0	11	100%	C	0	11	100%	C	Germline	4.75263e-13	1	0	0	5	6	0	0	6	5
chr2	6060834	A	G	0	14	100%	G	0	9	100%	G	Germline	1.21456e-13	1	0	0	3	6	0	0	5	9
chr2	7002322	A	G	0	19	100%	G	0	21	100%	G	Germline	9.3017e-24	1	0	0	0	21	0	0	0	19
chr2	10367157	C	G	0	13	100%	G	0	15	100%	G	Germline	1.30741e-16	1	0	0	15	0	0	0	13	0
chr2	10367171	T	C	0	17	100%	C	0	16	100%	C	Germline	1.38515e-19	1	0	0	16	0	0	0	16	1
chr2	10367193	G	T	0	19	100%	T	0	21	100%	T	Germline	9.3017e-24	1	0	0	21	0	0	0	18	1
chr2	10367313	A	C	0	67	100%	C	0	64	100%	C	Germline	2.7401e-78	1	0	0	36	28	0	0	41	26
chr2	10469008	G	A	0	62	100%	A	0	49	100%	A	Germline	2.77374e-66	1	0	0	46	3	0	0	58	4
chr2	10469009	G	A	0	60	100%	A	0	51	100%	A	Germline	2.77374e-66	1	0	0	47	4	0	0	56	4
chr2	10477823	T	C	0	37	100%	C	0	35	100%	C	Germline	6.75578e-43	1	0	0	21	14	0	0	25	12
chr2	10479360	A	C	0	34	100%	C	0	36	100%	C	Germline	1.06586e-41	1	0	0	6	30	0	0	9	25
chr2	10479379	G	A	0	30	100%	A	0	35	100%	A	Germline	1.05188e-38	1	0	0	5	30	0	0	10	20
chr2	10497237	G	T	0	12	100%	T	0	15	100%	T	Germline	5.13627e-16	1	0	0	0	15	0	0	0	12
chr2	10500635	G	A	0	14	100%	A	0	12	100%	A	Germline	2.01646e-15	1	0	0	11	1	0	0	14	0
chr2	10502416	C	T	0	15	100%	T	0	9	100%	T	Germline	3.10101e-14	1	0	0	1	8	0	0	0	15
chr2	10636851	G	T	1	82	98.8%	T	0	78	100%	T	Germline	4.26758e-94	0.515528	0	0	47	31	1	0	42	40
chr2	10636966	A	G	0	41	100%	G	0	50	100%	G	Germline	2.76206e-54	1	0	0	7	43	0	0	3	38
chr2	11148629	C	G	8	3	27.27%	S	6	2	25%	S	Germline	0.023166	0.73323	4	2	0	2	7	1	0	3
chr2	11700239	G	T	18	10	35.71%	K	26	25	49.02%	K	Germline	2.20568e-13	0.183764	18	8	14	11	11	7	5	5
chr2	12004704	C	T	6	36	85.71%	T	2	40	95.24%	T	Germline	4.04746e-39	0.132302	2	0	16	24	6	0	19	17
chr2	12004776	C	A	28	14	33.33%	M	32	10	23.81%	M	Germline	8.75142e-09	0.886564	20	12	9	1	10	18	12	2
chr2	12004778	C	T	27	14	34.15%	Y	33	11	25%	Y	Germline	3.75431e-09	0.877609	20	13	9	2	10	17	12	2
chr2	12004891	C	A	21	31	59.62%	M	18	36	66.67%	M	Germline	9.55408e-28	0.290839	7	11	20	16	10	11	17	14
chr2	12004912	A	G	37	15	28.85%	R	33	15	31.25%	R	Germline	7.16955e-11	0.482136	18	15	6	9	25	12	7	8
chr2	12004930	A	G	18	34	65.38%	R	16	27	62.79%	R	Germline	1.79802e-25	0.683865	5	11	15	12	7	11	25	9
chr2	12004977	G	A	17	11	39.29%	R	5	8	61.54%	R	Germline	1.24129e-07	0.160441	4	1	5	3	16	1	5	6
chr2	14210657	T	G	24	10	29.41%	K	15	6	28.57%	K	Germline	4.26141e-06	0.641288	5	10	6	0	7	17	10	0
chr2	17312432	T	C	16	17	51.52%	Y	23	20	46.51%	Y	Germline	2.06189e-14	0.74656	17	6	11	9	7	9	12	5
chr2	18045358	C	T	20	16	44.44%	Y	20	11	35.48%	Y	Germline	2.75096e-10	0.840165	13	7	8	3	11	9	11	5
chr2	20211412	C	A	4	4	50%	M	8	5	38.46%	M	Germline	0.000659196	0.834365	8	0	5	0	4	0	4	0
chr2	20211419	A	G	4	4	50%	R	8	5	38.46%	R	Germline	0.000659196	0.834365	8	0	5	0	4	0	4	0
chr2	20211456	G	A	9	8	47.06%	R	10	5	33.33%	R	Germline	2.64427e-05	0.874986	10	0	5	0	9	0	8	0
chr2	20211462	C	G	10	10	50%	S	11	7	38.89%	S	Germline	7.52965e-07	0.844738	11	0	7	0	10	0	10	0
chr2	20211510	G	A	12	23	65.71%	R	20	13	39.39%	R	Germline	2.40393e-14	0.992457	18	2	13	0	11	1	23	0
chr2	20211607	T	C	25	30	54.55%	Y	35	31	46.97%	Y	Germline	1.49092e-23	0.844343	16	19	16	15	16	9	13	17
chr2	20211640	C	A	31	27	46.55%	M	33	29	46.77%	M	Germline	2.88801e-21	0.563043	10	23	10	19	14	17	9	18
chr2	20211656	G	A	27	28	50.91%	R	34	23	40.35%	R	Germline	2.56649e-19	0.905247	10	24	5	18	12	15	11	17
chr2	20211729	A	G	19	17	47.22%	R	17	11	39.29%	R	Germline	8.25516e-11	0.81277	1	16	0	11	2	17	3	14
chr2	20211731	T	C	16	17	51.52%	Y	17	11	39.29%	Y	Germline	6.43659e-11	0.887596	1	16	0	11	1	15	3	14
chr2	20211743	G	A	13	12	48%	R	14	11	44%	R	Germline	4.34515e-09	0.714542	1	13	0	11	1	12	2	10
chr2	20211753	C	T	11	12	52.17%	Y	11	12	52.17%	Y	Germline	9.76104e-10	0.615845	0	11	0	12	0	11	1	11
chr2	20211780	G	A	9	16	64%	R	7	12	63.16%	R	Germline	5.69969e-12	0.646682	0	7	0	12	0	9	0	16
chr2	20211793	C	T	8	13	61.9%	Y	8	7	46.67%	Y	Germline	2.3419e-08	0.893871	0	8	0	7	0	8	0	13
chr2	20211794	A	G	8	13	61.9%	R	8	7	46.67%	R	Germline	2.3419e-08	0.893871	0	8	0	7	0	8	0	13
chr2	20211806	T	C	7	12	63.16%	Y	8	7	46.67%	Y	Germline	5.53748e-08	0.904921	0	8	0	7	0	7	0	12
chr2	20261561	A	T	6	8	57.14%	W	6	3	33.33%	W	Germline	0.000101349	0.939763	3	3	2	1	4	2	5	3
chr2	24148373	T	G	8	3	27.27%	K	13	5	27.78%	K	Germline	0.00223923	0.659009	1	12	0	5	0	8	0	3
chr2	24148384	A	G	4	3	42.86%	R	5	6	54.55%	R	Germline	0.000516447	0.5	0	5	0	6	0	4	0	3
chr2	24534667	G	A	33	39	54.17%	R	38	34	47.22%	R	Germline	4.20676e-28	0.841361	12	26	9	25	13	20	19	20
chr2	68546850	T	A	26	0	0%	T	8	2	20%	W	Somatic	1	0.0714286	8	0	1	1	25	1	0	0
chr2	25380439	C	A	17	12	41.38%	M	27	14	34.15%	M	Germline	8.51408e-10	0.807446	21	6	0	14	16	1	0	12
chr2	25486201	G	C	28	26	48.15%	S	23	24	51.06%	S	Germline	2.48862e-19	0.463032	22	1	16	8	23	5	13	13
chr2	25537128	A	C	3	2	40%	M	3	3	50%	M	Germline	0.0175439	0.608225	0	3	0	3	0	3	0	2
chr2	25680316	A	G	24	25	51.02%	R	18	19	51.35%	R	Germline	3.11513e-17	0.574359	10	8	13	6	17	7	15	10
chr2	25795470	A	G	16	21	56.76%	R	26	12	31.58%	R	Germline	1.22694e-12	0.992703	9	17	5	7	9	7	11	10
chr2	26065059	A	G	5	4	44.44%	R	9	3	25%	R	Germline	0.00431013	0.919505	7	2	3	0	5	0	4	0
chr2	26066471	G	C	18	20	52.63%	S	32	19	37.25%	S	Germline	8.37056e-15	0.951826	15	17	11	8	9	9	8	12
chr2	26069420	C	A	8	12	60%	M	12	7	36.84%	M	Germline	1.02677e-07	0.962002	11	1	6	1	8	0	12	0
chr2	26076265	G	A	26	22	45.83%	R	17	21	55.26%	R	Germline	9.3454e-17	0.257531	4	13	6	15	5	21	8	14
chr2	26076613	A	G	3	11	78.57%	G	5	7	58.33%	R	Germline	3.66113e-08	0.938764	1	4	3	4	1	2	2	9
chr2	26077936	A	G	27	15	35.71%	R	24	22	47.83%	R	Germline	5.81015e-14	0.17536	3	21	4	18	4	23	1	14
chr2	26107448	T	C	4	9	69.23%	Y	9	11	55%	Y	Germline	1.40962e-08	0.881961	0	9	2	9	3	1	2	7
chr2	26109065	T	C	12	4	25%	Y	11	4	26.67%	Y	Germline	0.00233318	0.618094	2	9	0	4	0	12	0	4
chr2	26110182	A	G	9	3	25%	R	5	4	44.44%	R	Germline	0.00431013	0.318885	4	1	4	0	9	0	3	0
chr2	26110241	T	C	21	7	25%	Y	7	11	61.11%	Y	Germline	1	0.0161699	3	4	10	1	16	5	6	1
chr2	26110253	C	T	20	7	25.93%	Y	7	11	61.11%	Y	Germline	1	0.0201084	3	4	10	1	15	5	6	1
chr2	26110396	A	G	20	13	39.39%	R	7	12	63.16%	R	Germline	6.43439e-10	0.0861827	4	3	3	9	9	11	5	8
chr2	26110445	C	T	12	10	45.45%	Y	6	8	57.14%	Y	Germline	2.19036e-07	0.366611	1	5	1	7	2	10	3	7
chr2	26110483	C	T	11	3	21.43%	Y	5	3	37.5%	Y	Germline	0.0105698	0.369453	0	5	0	3	0	11	0	3
chr2	26111397	A	G	10	11	52.38%	R	8	9	52.94%	R	Germline	3.08051e-08	0.614913	6	2	6	3	10	0	4	7
chr2	26111969	C	T	6	7	53.85%	Y	6	5	45.45%	Y	Germline	3.88146e-05	0.793175	6	0	5	0	6	0	7	0
chr2	26111973	T	C	7	7	50%	Y	7	6	46.15%	Y	Germline	1.81003e-05	0.720207	7	0	6	0	7	0	7	0
chr2	26111999	A	G	14	13	48.15%	R	9	10	52.63%	R	Germline	2.92831e-09	0.5	9	0	10	0	14	0	13	0
chr2	26112028	T	C	19	19	50%	Y	15	20	57.14%	Y	Germline	1.58049e-15	0.353549	15	0	20	0	19	0	19	0
chr2	26112258	T	C	19	22	53.66%	Y	27	24	47.06%	Y	Germline	7.01733e-18	0.799189	0	27	1	23	0	19	2	20
chr2	26112829	A	T	9	11	55%	W	6	5	45.45%	W	Germline	1.0995e-06	0.811446	6	0	5	0	9	0	11	0
chr2	26113191	T	C	15	8	34.78%	Y	6	13	68.42%	Y	Germline	1	0.0308018	0	6	0	13	0	15	0	8
chr5	99360251	G	T	5	3	37.5%	K	15	0	0%	G	LOH	1	0.0316206	9	6	0	0	0	5	0	3
chr2	26127087	T	A	4	4	50%	W	5	4	44.44%	W	Germline	0.00133894	0.762032	5	0	4	0	4	0	4	0
chr2	26127448	T	C	4	17	80.95%	C	17	13	43.33%	Y	Germline	1.93362e-12	0.998889	6	11	5	8	0	4	2	15
chr2	26130947	C	T	11	9	45%	Y	6	8	57.14%	Y	Germline	5.19138e-07	0.364141	5	1	4	4	8	3	8	1
chr2	26130949	T	C	10	9	47.37%	Y	6	9	60%	Y	Germline	1.73046e-07	0.350156	5	1	4	5	7	3	8	1
chr2	26130960	C	T	11	10	47.62%	Y	7	9	56.25%	Y	Germline	8.25137e-08	0.425645	5	2	4	5	7	4	9	1
chr2	26131190	T	C	5	3	37.5%	Y	6	5	45.45%	Y	Germline	0.00154553	0.550568	3	3	1	4	2	3	0	3
chr2	26131389	A	G	14	10	41.67%	R	15	9	37.5%	R	Germline	2.05549e-07	0.722178	8	7	6	3	10	4	8	2
chr2	26131462	G	A	14	10	41.67%	R	14	9	39.13%	R	Germline	1.93536e-07	0.681957	5	9	4	5	8	6	6	4
chr2	26131547	A	G	22	13	37.14%	R	15	12	44.44%	R	Germline	1.41676e-09	0.373913	10	5	9	3	14	8	8	5
chr2	26131617	G	A	27	18	40%	R	17	15	46.88%	R	Germline	1.43077e-12	0.356305	14	3	12	3	20	7	13	5
chr2	26131668	T	G	29	25	46.3%	K	16	18	52.94%	K	Germline	1.16528e-16	0.348967	10	6	10	8	19	10	16	9
chr2	26131738	C	T	26	12	31.58%	Y	16	20	55.56%	Y	Germline	1	0.032106	8	8	8	12	11	15	4	8
chr2	26131814	T	C	26	17	39.53%	Y	18	22	55%	Y	Germline	4.96632e-15	0.116857	6	12	9	13	10	16	4	13
chr2	26131949	C	G	11	8	42.11%	S	13	9	40.91%	S	Germline	9.35464e-07	0.653805	7	6	3	6	1	10	2	6
chr2	26131971	A	G	14	6	30%	R	12	8	40%	R	Germline	1.53877e-05	0.370527	5	7	2	6	1	13	1	5
chr2	26135266	C	T	9	8	47.06%	Y	16	17	51.52%	Y	Germline	5.21239e-10	0.5	16	0	17	0	9	0	8	0
chr2	26136180	G	A	33	30	47.62%	R	26	30	53.57%	R	Germline	3.53407e-23	0.321231	8	18	14	16	11	22	13	17
chr2	26143349	T	C	6	8	57.14%	Y	8	10	55.56%	Y	Germline	1.30893e-07	0.672203	7	1	10	0	6	0	8	0
chr2	26148909	A	G	20	21	51.22%	R	27	19	41.3%	R	Germline	2.52782e-15	0.873259	6	21	6	13	10	10	7	14
chr2	26180344	G	A	31	27	46.55%	R	28	30	51.72%	R	Germline	6.61655e-22	0.355245	11	17	14	16	16	15	8	19
chr2	26181752	A	G	30	27	47.37%	R	47	38	44.71%	R	Germline	1.80425e-24	0.685965	27	20	24	14	14	16	15	12
chr2	26200060	C	A	14	10	41.67%	M	14	7	33.33%	M	Germline	1.18047e-06	0.811149	13	1	4	3	12	2	8	2
chr2	26202665	C	T	21	31	59.62%	Y	12	22	64.71%	Y	Germline	7.28655e-22	0.403624	1	11	1	21	5	16	3	28
chr2	26207390	G	C	4	2	33.33%	S	10	4	28.57%	S	Germline	0.010098	0.774768	7	3	4	0	3	1	2	0
chr2	26207462	C	T	7	10	58.82%	Y	11	8	42.11%	Y	Germline	2.19036e-07	0.909429	3	8	3	5	5	2	6	4
chr2	26207544	A	G	4	7	63.64%	R	7	7	50%	R	Germline	4.75281e-06	0.861583	3	4	3	4	2	2	1	6
chr2	26207762	A	C	70	25	26.32%	M	40	22	35.48%	M	Germline	1.22353e-16	0.147424	36	4	21	1	64	6	25	0
chr2	26207766	A	C	77	27	25.96%	M	45	23	33.82%	M	Germline	1.35961e-17	0.173863	40	5	22	1	69	8	27	0
chr2	26207770	A	C	47	29	38.16%	M	29	28	49.12%	M	Germline	3.10083e-21	0.138431	23	6	26	2	38	9	28	1
chr2	26207829	T	C	67	70	51.09%	Y	54	75	58.14%	Y	Germline	2.30383e-56	0.151514	33	21	44	31	35	32	43	27
chr2	26207962	A	G	28	44	61.11%	R	37	38	50.67%	R	Germline	2.24544e-32	0.925313	4	33	4	34	2	26	4	40
chr2	26208382	G	A	9	13	59.09%	R	15	4	21.05%	R	Germline	9.35464e-07	0.997754	15	0	4	0	9	0	11	2
chr2	26208573	T	C	18	17	48.57%	Y	15	10	40%	Y	Germline	1.65708e-10	0.821335	2	13	1	9	4	14	3	14
chr2	26208592	A	C	14	16	53.33%	M	13	10	43.48%	M	Germline	2.4512e-10	0.838477	0	13	1	9	3	11	2	14
chr2	26208594	A	T	13	14	51.85%	W	13	9	40.91%	W	Germline	3.96944e-09	0.853404	0	13	0	9	3	10	1	13
chr2	26208642	T	C	10	9	47.37%	Y	9	5	35.71%	Y	Germline	1.05771e-05	0.847389	0	9	1	4	1	9	0	9
chr2	26208643	G	A	9	9	50%	R	9	5	35.71%	R	Germline	9.85119e-06	0.878673	0	9	1	4	1	8	0	9
chr2	26208645	A	G	9	8	47.06%	R	10	5	33.33%	R	Germline	2.64427e-05	0.874986	0	10	1	4	1	8	0	8
chr2	26210729	G	C	10	15	60%	S	15	10	40%	S	Germline	5.21239e-10	0.955629	15	0	10	0	10	0	15	0
chr2	26212744	T	A	32	46	58.97%	W	32	33	50.77%	W	Germline	4.04415e-31	0.875227	10	22	12	21	15	17	20	26
chr2	26219353	A	G	9	11	55%	R	13	19	59.38%	R	Germline	2.30482e-12	0.489764	1	12	1	18	0	9	0	11
chr2	26220289	T	C	16	11	40.74%	Y	15	11	42.31%	Y	Germline	1.50313e-08	0.56453	8	7	4	7	6	10	2	9
chr2	26220326	G	A	15	13	46.43%	R	15	13	46.43%	R	Germline	3.28891e-10	0.605463	11	4	6	7	4	11	4	9
chr2	26223238	A	G	25	13	34.21%	R	27	23	46%	R	Germline	1.56427e-13	0.185488	16	11	17	6	16	9	10	3
chr2	26223824	T	C	26	22	45.83%	Y	27	17	38.64%	Y	Germline	1.05083e-14	0.818228	19	8	15	2	21	5	20	2
chr2	26223875	G	T	36	39	52%	K	25	21	45.65%	K	Germline	4.44831e-23	0.806467	12	13	13	8	23	13	21	18
chr2	26224514	T	C	10	6	37.5%	Y	6	6	50%	Y	Germline	5.44818e-05	0.390874	6	0	6	0	10	0	6	0
chr2	26224668	C	T	39	25	39.06%	Y	33	22	40%	Y	Germline	2.37345e-17	0.532947	23	10	18	4	23	16	15	10
chr2	26226339	G	T	58	50	46.3%	K	52	44	45.83%	K	Germline	3.75881e-35	0.581847	24	28	17	27	18	40	26	24
chr2	26228439	T	C	15	20	57.14%	Y	18	18	50%	Y	Germline	3.74245e-15	0.799785	13	5	8	10	7	8	9	11
chr2	26228656	T	A	20	14	41.18%	W	17	13	43.33%	W	Germline	2.25343e-10	0.531198	3	14	4	9	12	8	6	8
chr2	26228671	A	C	21	17	44.74%	M	14	13	48.15%	M	Germline	1.15188e-11	0.491818	4	10	6	7	13	8	7	10
chr2	26229052	T	C	49	35	41.67%	Y	46	42	47.73%	Y	Germline	1.00761e-28	0.259349	16	30	14	28	17	32	12	23
chr2	26229715	T	C	56	57	50.44%	Y	47	41	46.59%	Y	Germline	3.97402e-37	0.752996	8	39	12	29	17	39	12	45
chr2	26231171	C	T	25	14	35.9%	Y	22	19	46.34%	Y	Germline	1.76829e-12	0.235562	11	11	8	11	8	17	5	9
chr2	26232594	A	C	5	5	50%	M	6	8	57.14%	M	Germline	1.29382e-05	0.526652	2	4	2	6	1	4	0	5
chr2	26284682	C	A	12	12	50%	M	10	13	56.52%	M	Germline	3.62103e-10	0.43838	2	8	0	13	0	12	1	11
chr2	26285840	G	A	5	5	50%	R	5	11	68.75%	R	Germline	5.12558e-07	0.292879	2	3	9	2	3	2	2	3
chr2	26285861	A	G	6	4	40%	R	6	11	64.71%	R	Germline	2.00869e-06	0.19878	4	2	8	3	3	3	1	3
chr2	26323222	C	T	24	19	44.19%	Y	24	16	40%	Y	Germline	2.99047e-13	0.728253	16	8	11	5	17	7	14	5
chr2	26332688	A	G	15	14	48.28%	R	10	15	60%	R	Germline	1.00511e-11	0.278675	0	10	2	13	3	12	2	12
chr2	26335702	C	T	14	7	33.33%	Y	12	5	29.41%	Y	Germline	8.72756e-05	0.72726	10	2	5	0	9	5	7	0
chr2	26335737	T	C	23	11	32.35%	Y	16	7	30.43%	Y	Germline	7.74617e-07	0.668713	11	5	7	0	15	8	9	2
chr2	26335775	G	A	28	12	30%	R	15	12	44.44%	R	Germline	4.81089e-09	0.171052	9	6	11	1	17	11	10	2
chr2	26335927	T	C	14	23	62.16%	Y	16	15	48.39%	Y	Germline	2.40879e-15	0.917023	3	13	3	12	2	12	7	16
chr2	26336642	G	A	25	24	48.98%	R	22	19	46.34%	R	Germline	1.43346e-16	0.677524	16	6	10	9	12	13	10	14
chr2	26336746	C	A	16	12	42.86%	M	23	15	39.47%	M	Germline	2.58069e-10	0.702165	2	21	1	14	3	13	1	11
chr2	26336775	C	G	13	11	45.83%	S	17	14	45.16%	S	Germline	8.48996e-10	0.626684	0	17	0	14	0	13	0	11
chr2	26365224	T	G	10	13	56.52%	K	15	15	50%	K	Germline	2.72269e-11	0.772744	4	11	0	15	0	10	2	11
chr2	69711794	G	A	5	0	0%	G	3	2	40%	R	Somatic	1	0.222222	3	0	2	0	5	0	0	0
chr2	69786598	G	A	8	0	0%	G	8	2	20%	R	Somatic	1	0.294118	0	8	0	2	0	8	0	0
chr2	26777644	G	A	9	8	47.06%	R	6	7	53.85%	R	Germline	2.91607e-06	0.5	3	3	2	5	1	8	3	5
chr2	26790736	A	C	7	7	50%	M	5	5	50%	M	Germline	3.88146e-05	0.659914	5	0	5	0	7	0	7	0
chr2	26810271	T	C	4	7	63.64%	Y	11	8	42.11%	Y	Germline	2.91607e-06	0.935932	0	11	1	7	0	4	0	7
chr2	26843610	A	G	3	13	81.25%	G	4	5	55.56%	R	Germline	2.66264e-08	0.965675	4	0	5	0	2	1	13	0
chr2	26843614	T	A	3	13	81.25%	A	3	6	66.67%	W	Germline	5.82452e-09	0.902767	3	0	6	0	2	1	13	0
chr2	26917695	T	G	9	7	43.75%	K	5	3	37.5%	K	Germline	0.000299853	0.765514	4	1	3	0	7	2	4	3
chr2	26937359	T	C	10	9	47.37%	Y	13	4	23.53%	Y	Germline	3.25888e-05	0.967985	0	13	0	4	0	10	1	8
chr2	26963704	A	G	7	3	30%	R	4	4	50%	R	Germline	0.00381232	0.352187	4	0	4	0	7	0	3	0
chr2	26963722	T	C	7	3	30%	Y	6	5	45.45%	Y	Germline	0.00172405	0.391641	6	0	5	0	7	0	3	0
chr2	26963756	G	A	9	8	47.06%	R	6	7	53.85%	R	Germline	2.91607e-06	0.5	6	0	7	0	8	1	7	1
chr2	26964003	G	A	19	16	45.71%	R	24	21	46.67%	R	Germline	3.05189e-14	0.556378	5	19	9	12	2	17	6	10
chr2	26964038	A	G	16	9	36%	R	17	16	48.48%	R	Germline	1.07861e-09	0.24781	1	16	3	13	1	15	2	7
chr2	26964045	A	T	16	8	33.33%	W	14	16	53.33%	W	Germline	2.17743e-09	0.116006	1	13	3	13	1	15	0	8
chr2	26964050	G	A	15	8	34.78%	R	12	15	55.56%	R	Germline	4.34515e-09	0.118013	1	11	2	13	1	14	0	8
chr2	26964059	G	A	14	7	33.33%	R	9	12	57.14%	R	Germline	1.35248e-07	0.107302	0	9	1	11	1	13	0	7
chr2	26964069	A	G	13	5	27.78%	R	7	12	63.16%	R	Germline	1	0.0329981	0	7	1	11	1	12	0	5
chr2	26968944	T	C	3	5	62.5%	Y	11	11	50%	Y	Germline	9.72022e-07	0.84593	11	0	11	0	3	0	5	0
chr2	26968983	A	G	14	13	48.15%	R	9	15	62.5%	R	Germline	2.06431e-11	0.228079	9	0	15	0	14	0	12	1
chr2	26968984	C	G	14	13	48.15%	S	9	15	62.5%	S	Germline	2.06431e-11	0.228079	9	0	15	0	14	0	12	1
chr2	26969095	G	A	36	29	44.62%	R	25	26	50.98%	R	Germline	5.63166e-21	0.310615	10	15	13	13	20	16	16	13
chr2	70077045	C	T	12	0	0%	C	6	3	33.33%	Y	Somatic	1	0.0631579	2	4	0	3	1	11	0	0
chr2	74429429	C	T	8	0	0%	C	7	2	22.22%	Y	Somatic	1	0.264706	6	1	2	0	9	0	0	0
chr2	27023929	G	T	8	9	52.94%	K	8	5	38.46%	K	Germline	8.38369e-06	0.876504	1	7	0	5	0	8	0	9
chr2	27074234	C	T	29	23	44.23%	Y	21	15	41.67%	Y	Germline	2.13178e-14	0.675692	21	0	15	0	29	0	23	0
chr2	27125773	G	A	19	13	40.62%	R	18	10	35.71%	R	Germline	8.69334e-09	0.743705	2	16	1	9	1	18	2	11
chr2	27134667	A	C	9	6	40%	M	11	4	26.67%	M	Germline	0.000398507	0.877461	7	4	3	1	5	4	5	1
chr2	27137542	A	G	7	8	53.33%	R	9	8	47.06%	R	Germline	1.23039e-06	0.760256	2	7	0	8	1	6	1	7
chr2	27138673	G	A	6	7	53.85%	R	8	7	46.67%	R	Germline	6.91102e-06	0.775259	8	0	7	0	6	0	7	0
chr2	27138784	G	A	16	22	57.89%	R	17	17	50%	R	Germline	1.37398e-15	0.818021	14	3	14	3	14	2	18	4
chr2	27138785	A	G	16	22	57.89%	R	16	17	51.52%	R	Germline	1.18751e-15	0.781629	13	3	14	3	14	2	18	4
chr2	27139045	A	G	8	3	27.27%	R	2	2	50%	R	Germline	0.0210728	0.406593	0	2	0	2	0	8	0	3
chr5	116013351	C	T	17	5	22.73%	Y	18	0	0%	C	LOH	1	0.0400208	15	3	0	0	15	2	5	0
chr5	130743666	T	G	6	8	57.14%	K	10	0	0%	T	LOH	1	0.0040831	10	0	0	0	6	0	8	0
chr2	27140315	G	T	7	6	46.15%	K	14	5	26.32%	K	Germline	0.000173514	0.937794	10	4	3	2	5	2	3	3
chr2	27140317	T	G	7	6	46.15%	K	14	5	26.32%	K	Germline	0.000173514	0.937794	10	4	3	2	5	2	3	3
chr2	27140340	G	A	5	8	61.54%	R	13	5	27.78%	R	Germline	2.4825e-05	0.988202	8	5	2	3	3	2	4	4
chr2	27141128	G	A	7	9	56.25%	R	3	5	62.5%	R	Germline	4.06629e-06	0.561134	2	1	4	1	7	0	7	2
chr2	27141386	A	G	8	9	52.94%	R	7	3	30%	R	Germline	5.06808e-05	0.942182	0	7	1	2	0	8	0	9
chr2	27141903	A	G	30	31	50.82%	R	19	29	60.42%	R	Germline	9.28018e-24	0.210292	18	1	25	4	26	4	27	4
chr2	27142090	T	C	24	16	40%	Y	22	23	51.11%	Y	Germline	5.97607e-15	0.209669	3	19	0	23	0	24	0	16
chr2	27142208	C	T	5	4	44.44%	Y	8	9	52.94%	Y	Germline	1.63785e-05	0.5	0	8	0	9	0	5	0	4
chr2	27148083	A	G	10	9	47.37%	R	9	9	50%	R	Germline	2.43198e-07	0.56688	9	0	9	0	10	0	9	0
chr2	27192040	A	C	6	9	60%	M	9	13	59.09%	M	Germline	2.56646e-09	0.65227	9	0	13	0	6	0	9	0
chr2	27192041	G	C	6	9	60%	S	9	13	59.09%	S	Germline	2.56646e-09	0.65227	9	0	13	0	6	0	9	0
chr2	27192490	A	G	14	19	57.58%	R	15	11	42.31%	R	Germline	6.21044e-12	0.923455	14	1	10	1	13	1	17	2
chr2	27192607	A	G	27	29	51.79%	R	21	15	41.67%	R	Germline	6.05307e-17	0.877519	7	14	3	12	10	17	7	22
chr2	27192660	T	G	20	24	54.55%	K	18	10	35.71%	K	Germline	3.35025e-13	0.964885	5	13	1	9	3	17	4	20
chr2	27192695	C	T	13	12	48%	Y	15	6	28.57%	Y	Germline	4.7997e-07	0.951295	3	12	0	6	2	11	2	10
chr2	27242155	G	A	10	13	56.52%	R	9	10	52.63%	R	Germline	1.7689e-09	0.713349	0	9	0	10	1	9	0	13
chr2	27303845	T	C	5	12	70.59%	Y	9	5	35.71%	Y	Germline	3.58533e-07	0.990035	9	0	5	0	5	0	12	0
chr2	27611834	T	C	11	6	35.29%	Y	11	12	52.17%	Y	Germline	3.19188e-07	0.23043	1	10	2	10	1	10	1	5
chr2	27783794	T	G	13	12	48%	K	6	9	60%	K	Germline	1.29971e-08	0.342205	1	5	1	8	2	11	2	10
chr2	27856938	G	A	14	9	39.13%	R	9	8	47.06%	R	Germline	8.74299e-07	0.428627	9	0	7	1	14	0	9	0
chr2	27863124	G	A	11	7	38.89%	R	5	4	44.44%	R	Germline	0.000136205	0.551182	5	0	4	0	11	0	7	0
chr2	27867025	C	T	8	3	27.27%	Y	4	4	50%	Y	Germline	0.00399263	0.296618	0	4	0	4	0	8	0	3
chr2	27868360	A	G	5	8	61.54%	R	6	7	53.85%	R	Germline	1.72406e-06	0.785846	1	5	0	7	0	5	0	8
chr2	28078203	A	G	5	10	66.67%	R	8	2	20%	R	Germline	4.28362e-05	0.997288	2	6	0	2	1	4	0	10
chr2	28306005	C	A	42	44	51.16%	M	32	21	39.62%	M	Germline	1.36516e-24	0.933444	16	16	8	13	19	23	18	26
chr2	28306048	G	A	42	36	46.15%	R	26	26	50%	R	Germline	1.34902e-23	0.400813	14	12	11	15	20	22	17	19
chr2	28306584	C	G	20	15	42.86%	S	24	19	44.19%	S	Germline	5.63077e-13	0.544867	13	11	12	7	13	7	10	5
chr2	28307014	G	A	16	16	50%	R	21	15	41.67%	R	Germline	5.32523e-12	0.824427	10	11	7	8	7	9	6	10
chr2	28307454	T	C	59	61	50.83%	Y	42	55	56.7%	Y	Germline	5.9561e-45	0.234416	19	23	20	35	20	39	25	36
chr2	28307850	C	T	17	13	43.33%	Y	15	13	46.43%	Y	Germline	3.91145e-10	0.510755	7	8	5	8	4	13	2	11
chr2	28308869	G	A	14	18	56.25%	R	12	10	45.45%	R	Germline	3.09263e-11	0.854783	4	8	4	6	5	9	4	14
chr2	28309506	A	T	3	4	57.14%	W	4	4	50%	W	Germline	0.00109945	0.785548	4	0	2	2	1	2	2	2
chr2	28309508	A	T	4	3	42.86%	W	6	2	25%	W	Germline	0.0210728	0.899767	5	1	1	1	2	2	1	2
chr2	28309644	T	C	18	6	25%	Y	11	12	52.17%	Y	Germline	5.07199e-07	0.0526102	10	1	12	0	14	4	3	3
chr2	28310261	G	C	15	17	53.12%	S	20	19	48.72%	S	Germline	3.50029e-14	0.728239	13	7	18	1	9	6	8	9
chr2	28310831	T	A	28	21	42.86%	W	31	30	49.18%	W	Germline	2.14071e-19	0.319928	8	23	9	21	6	22	6	15
chr2	28310893	G	A	26	24	48%	R	29	27	48.21%	R	Germline	1.44774e-19	0.56854	17	12	15	12	13	13	15	9
chr2	28311057	T	A	17	20	54.05%	W	18	10	35.71%	W	Germline	1.15188e-11	0.957858	2	16	2	8	4	13	6	14
chr2	28321515	G	A	25	26	50.98%	R	17	16	48.48%	R	Germline	2.21516e-16	0.672326	14	3	14	2	20	5	20	6
chr2	28321574	C	T	30	31	50.82%	Y	20	25	55.56%	Y	Germline	5.94836e-22	0.387752	12	8	17	8	20	10	19	12
chr2	28321680	G	A	49	26	34.67%	R	47	27	36.49%	R	Germline	3.87958e-19	0.475705	19	28	16	11	27	22	13	13
chr2	28325045	C	T	21	35	62.5%	Y	18	16	47.06%	Y	Germline	1.80355e-20	0.950714	13	5	11	5	18	3	27	8
chr2	28325100	C	T	28	42	60%	Y	26	31	54.39%	Y	Germline	3.61133e-29	0.793045	21	5	21	10	20	8	31	11
chr2	28332615	G	A	10	10	50%	R	10	7	41.18%	R	Germline	6.93115e-07	0.806907	10	0	7	0	8	2	10	0
chr2	28332747	T	C	20	11	35.48%	Y	25	8	24.24%	Y	Germline	3.97164e-07	0.895832	8	17	0	8	9	11	1	10
chr2	28332802	T	C	15	6	28.57%	Y	19	6	24%	Y	Germline	0.000107243	0.754744	3	16	2	4	4	11	1	5
chr2	28333187	T	C	10	11	52.38%	Y	9	8	47.06%	Y	Germline	9.24154e-08	0.742593	4	5	7	1	5	5	5	6
chr2	28771188	A	G	6	8	57.14%	R	9	7	43.75%	R	Germline	2.91607e-06	0.863848	0	9	1	6	0	6	0	8
chr2	28841389	A	G	97	83	46.11%	R	98	89	47.59%	R	Germline	4.85134e-64	0.428654	24	74	24	65	18	79	11	72
chr2	28910507	C	G	14	12	46.15%	S	16	20	55.56%	S	Germline	9.79796e-13	0.318035	5	11	8	12	4	10	2	10
chr2	28920378	A	C	25	12	32.43%	M	10	17	62.96%	M	Germline	1	0.0147833	8	2	9	8	10	15	5	7
chr2	28920379	A	G	24	13	35.14%	R	10	17	62.96%	R	Germline	1	0.0252942	8	2	9	8	9	15	5	8
chr2	28920380	C	T	24	13	35.14%	Y	10	17	62.96%	Y	Germline	1	0.0252942	8	2	9	8	9	15	5	8
chr2	28920402	C	A	21	14	40%	M	12	16	57.14%	M	Germline	9.54499e-12	0.135664	4	8	7	9	7	14	4	10
chr2	28920467	A	G	20	16	44.44%	R	17	15	46.88%	R	Germline	5.32523e-12	0.51697	7	10	7	8	11	9	6	10
chr2	28920554	T	G	0	13	100%	G	0	14	100%	G	Germline	5.13627e-16	1	0	0	4	10	0	0	5	8
chr2	28920568	G	A	0	11	100%	A	0	12	100%	A	Germline	1.21456e-13	1	0	0	3	9	0	0	3	8
chr2	28920988	G	A	33	38	53.52%	R	31	29	48.33%	R	Germline	6.60698e-26	0.778473	10	21	8	21	12	21	10	28
chr2	28921318	G	A	23	14	37.84%	R	20	16	44.44%	R	Germline	2.13665e-11	0.368652	15	5	9	7	15	8	5	9
chr2	28921443	G	A	20	15	42.86%	R	18	16	47.06%	R	Germline	5.80088e-12	0.456714	5	13	5	11	7	13	6	9
chr2	28922411	G	A	4	4	50%	R	7	5	41.67%	R	Germline	0.000614251	0.79507	7	0	5	0	4	0	4	0
chr2	28936636	A	G	37	40	51.95%	R	51	33	39.29%	R	Germline	2.41951e-27	0.961817	6	45	7	26	10	27	9	31
chr2	28941705	T	C	26	24	48%	Y	18	24	57.14%	Y	Germline	7.68321e-19	0.253217	1	17	3	21	2	24	3	21
chr2	28941737	G	A	16	17	51.52%	R	11	21	65.62%	R	Germline	1.45687e-15	0.18355	0	11	1	20	1	15	2	15
chr2	29103339	G	C	14	16	53.33%	S	21	19	47.5%	S	Germline	9.3121e-14	0.765475	20	1	14	5	12	2	14	2
chr2	29108454	T	C	21	25	54.35%	Y	22	19	46.34%	Y	Germline	3.51128e-17	0.831534	18	4	15	4	15	6	12	13
chr2	29534643	G	A	53	39	42.39%	R	39	32	45.07%	R	Germline	2.22653e-26	0.427201	25	14	21	11	39	14	27	12
chr2	29555900	G	A	10	15	60%	R	9	9	50%	R	Germline	6.4513e-10	0.832061	0	9	2	7	0	10	1	14
chr2	29558002	T	C	29	35	54.69%	Y	21	33	61.11%	Y	Germline	3.09459e-27	0.303064	14	7	24	9	16	13	22	13
chr2	29558047	G	T	30	36	54.55%	K	22	42	65.62%	K	Germline	1.3853e-31	0.133435	9	13	27	15	15	15	17	19
chr2	29576050	G	A	7	5	41.67%	R	9	6	40%	R	Germline	0.000136205	0.685135	8	1	6	0	7	0	5	0
chr2	29577873	A	C	13	7	35%	M	8	7	46.67%	M	Germline	1.20047e-05	0.36296	2	6	2	5	2	11	0	7
chr2	29581660	A	G	8	8	50%	R	11	8	42.11%	R	Germline	1.63701e-06	0.790114	7	4	8	0	7	1	6	2
chr2	29585856	G	A	4	5	55.56%	R	7	7	50%	R	Germline	3.47483e-05	0.753197	7	0	7	0	4	0	5	0
chr2	29588272	C	T	19	17	47.22%	Y	21	30	58.82%	Y	Germline	1.21122e-18	0.197404	18	3	27	3	17	2	13	4
chr2	29591630	A	G	30	28	48.28%	R	24	24	50%	R	Germline	4.94571e-20	0.507291	2	22	4	20	1	29	3	25
chr2	29592187	C	T	18	18	50%	Y	19	19	50%	Y	Germline	1.65744e-14	0.59185	7	12	3	16	3	15	5	13
chr2	29593020	C	T	17	12	41.38%	Y	5	12	70.59%	Y	Germline	9.76104e-10	0.0530432	1	4	4	8	4	13	1	11
chr2	29617019	C	T	10	5	33.33%	Y	7	2	22.22%	Y	Germline	0.00470064	0.851259	5	2	2	0	9	1	3	2
chr2	29617045	G	A	10	7	41.18%	R	7	4	36.36%	R	Germline	0.000144217	0.740409	4	3	4	0	8	2	5	2
chr2	29618713	A	T	10	12	54.55%	W	8	16	66.67%	W	Germline	8.7676e-12	0.295033	8	0	15	1	10	0	12	0
chr2	29618717	C	T	10	13	56.52%	Y	10	16	61.54%	Y	Germline	4.53857e-12	0.47355	10	0	16	0	10	0	13	0
chr2	29618745	A	T	19	13	40.62%	W	14	20	58.82%	W	Germline	5.23183e-13	0.108952	14	0	20	0	19	0	13	0
chr2	29618762	A	G	19	18	48.65%	R	18	21	53.85%	R	Germline	2.33084e-15	0.411641	18	0	21	0	19	0	18	0
chr2	29618797	T	C	37	24	39.34%	Y	36	39	52%	Y	Germline	8.39966e-24	0.0968	36	0	39	0	37	0	24	0
chr2	29634380	T	C	10	21	67.74%	Y	14	9	39.13%	Y	Germline	3.18071e-12	0.991366	6	8	3	6	4	6	9	12
chr2	29640400	T	C	41	37	47.44%	Y	18	28	60.87%	Y	Germline	2.53261e-25	0.1035	17	1	25	3	36	5	36	1
chr2	29642025	T	C	15	16	51.61%	Y	20	14	41.18%	Y	Germline	1.15188e-11	0.862617	7	13	4	10	9	6	6	10
chr2	29643149	T	A	46	40	46.51%	W	55	41	42.71%	W	Germline	3.83953e-30	0.746909	22	33	18	23	20	26	15	25
chr2	29643151	A	G	46	41	47.13%	R	53	43	44.79%	R	Germline	1.87711e-31	0.679043	20	33	19	24	21	25	16	25
chr2	29643789	G	T	13	7	35%	K	7	10	58.82%	K	Germline	6.93115e-07	0.131753	5	2	8	2	11	2	7	0
chr2	29643790	C	T	13	7	35%	Y	7	10	58.82%	Y	Germline	6.93115e-07	0.131753	5	2	8	2	11	2	7	0
chr2	29651316	A	G	8	5	38.46%	R	9	3	25%	R	Germline	0.00201456	0.875057	9	0	3	0	8	0	5	0
chr2	29663047	G	A	17	16	48.48%	R	21	12	36.36%	R	Germline	9.58542e-11	0.893628	5	16	2	10	3	14	3	13
chr2	29665559	A	T	11	13	54.17%	W	3	12	80%	T	Germline	8.83264e-11	0.0967274	0	3	0	12	0	11	0	13
chr2	29668157	A	G	25	23	47.92%	R	30	26	46.43%	R	Germline	9.91367e-19	0.636295	20	10	18	8	16	9	12	11
chr2	29670989	G	A	15	17	53.12%	R	13	20	60.61%	R	Germline	4.83887e-15	0.360136	13	0	20	0	15	0	17	0
chr2	29724609	G	A	20	26	56.52%	R	23	16	41.03%	R	Germline	2.47762e-16	0.949955	15	8	12	4	14	6	16	10
chr2	29726401	A	G	6	9	60%	R	9	3	25%	R	Germline	5.06808e-05	0.98763	9	0	3	0	6	0	8	1
chr2	29726628	G	A	16	24	60%	R	26	19	42.22%	R	Germline	8.32325e-17	0.968427	8	18	12	7	7	9	13	11
chr2	29731674	T	C	54	43	44.33%	Y	36	36	50%	Y	Germline	9.56488e-30	0.28272	19	17	20	16	30	24	22	21
chr2	29731755	A	C	47	40	45.98%	M	32	26	44.83%	M	Germline	8.34796e-25	0.619903	9	23	4	22	16	31	10	30
chr2	29733466	C	T	18	21	53.85%	Y	15	20	57.14%	Y	Germline	1.82778e-16	0.480018	10	5	13	7	13	5	16	5
chr2	29733681	A	G	18	22	55%	R	26	16	38.1%	R	Germline	1.29046e-14	0.960744	8	18	3	13	4	14	2	20
chr2	29736761	A	G	7	3	30%	R	13	7	35%	R	Germline	0.000398507	0.560339	0	13	0	7	0	7	0	3
chr2	29737150	C	T	9	12	57.14%	Y	8	11	57.89%	Y	Germline	1.29895e-09	0.607301	5	3	10	1	9	0	10	2
chr2	29737339	C	T	15	11	42.31%	Y	18	13	41.94%	Y	Germline	2.72616e-09	0.617269	4	14	3	10	6	9	4	7
chr2	29756922	G	A	8	4	33.33%	R	4	7	63.64%	R	Germline	0.000101349	0.150445	0	4	0	7	0	8	0	4
chr2	29759362	A	C	7	9	56.25%	M	9	11	55%	M	Germline	2.3419e-08	0.659168	9	0	11	0	7	0	9	0
chr2	29759415	C	T	8	13	61.9%	Y	11	11	50%	Y	Germline	6.4513e-10	0.86281	11	0	10	1	8	0	13	0
chr2	29856791	A	C	5	4	44.44%	M	4	2	33.33%	M	Germline	0.00842912	0.832168	0	4	0	2	1	4	0	4
chr2	29871021	C	T	6	8	57.14%	Y	4	11	73.33%	Y	Germline	2.11441e-08	0.2999	4	0	11	0	6	0	8	0
chr2	29871686	G	A	13	8	38.1%	R	5	9	64.29%	R	Germline	5.75985e-07	0.120212	1	4	0	9	1	12	1	7
chr2	29888988	A	G	15	10	40%	R	10	10	50%	R	Germline	6.21778e-08	0.355952	0	10	0	10	1	14	0	10
chr2	29941861	A	G	18	21	53.85%	R	15	12	44.44%	R	Germline	5.23183e-13	0.841651	15	0	12	0	18	0	21	0
chr2	29966100	T	C	7	4	36.36%	Y	5	3	37.5%	Y	Germline	0.00399263	0.663372	5	0	2	1	5	2	4	0
chr2	29966224	G	A	13	7	35%	R	15	10	40%	R	Germline	1.18047e-06	0.487484	8	7	7	3	10	3	4	3
chr2	30004559	A	T	33	41	55.41%	W	32	43	57.33%	W	Germline	2.92049e-33	0.471273	10	22	6	37	3	30	5	36
chr2	30005084	G	A	42	38	47.5%	R	45	37	45.12%	R	Germline	3.29593e-28	0.677566	45	0	35	2	42	0	38	0
chr2	30033929	C	T	24	20	45.45%	Y	17	21	55.26%	Y	Germline	5.25065e-16	0.25337	5	12	17	4	8	16	8	12
chr2	30044009	A	C	13	6	31.58%	M	6	7	53.85%	M	Germline	2.64427e-05	0.185926	1	5	0	7	0	13	0	6
chr2	30112946	C	T	7	10	58.82%	Y	14	7	33.33%	Y	Germline	7.52965e-07	0.971764	2	12	0	7	0	7	0	10
chr2	30141973	T	C	9	10	52.63%	Y	7	2	22.22%	Y	Germline	5.44818e-05	0.975983	1	6	0	2	0	9	1	9
chr2	30154054	A	G	23	33	58.93%	R	23	31	57.41%	R	Germline	9.44193e-26	0.638673	2	21	6	25	3	20	5	28
chr2	30177514	C	T	17	17	50%	Y	12	17	58.62%	Y	Germline	1.17575e-13	0.333719	6	6	9	8	10	7	9	8
chr2	30183231	A	T	6	9	60%	W	6	5	45.45%	W	Germline	5.45952e-06	0.871355	0	6	0	5	0	6	0	9
chr2	30223028	C	T	45	41	47.67%	Y	40	27	40.3%	Y	Germline	2.11178e-25	0.85883	33	7	19	8	32	13	33	8
chr2	30233483	C	A	15	19	55.88%	M	24	21	46.67%	M	Germline	1.10861e-15	0.850466	14	10	12	9	8	7	10	9
chr2	30237592	C	G	21	20	48.78%	S	23	22	48.89%	S	Germline	2.76114e-16	0.581518	3	20	9	13	8	13	8	12
chr2	30238684	G	A	6	11	64.71%	R	14	9	39.13%	R	Germline	3.89913e-08	0.973225	0	14	0	9	1	5	0	11
chr2	30248067	T	C	14	6	30%	Y	8	10	55.56%	Y	Germline	2.05354e-06	0.102957	2	6	1	9	3	11	1	5
chr2	30251472	G	A	43	29	40.28%	R	34	31	47.69%	R	Germline	2.02816e-22	0.241661	27	7	25	6	32	11	25	4
chr2	30252085	G	A	16	23	58.97%	R	21	12	36.36%	R	Germline	1.15736e-13	0.984584	0	21	0	12	0	16	0	23
chr2	30253237	T	A	11	10	47.62%	W	5	5	50%	W	Germline	3.22978e-06	0.601664	0	5	0	5	0	11	1	9
chr2	30253259	A	G	9	9	50%	R	4	5	55.56%	R	Germline	6.18058e-06	0.554539	0	4	0	5	0	9	1	8
chr2	30259913	T	C	5	13	72.22%	Y	15	7	31.82%	Y	Germline	3.89913e-08	0.998179	15	0	7	0	5	0	13	0
chr2	30260118	A	G	15	22	59.46%	R	17	9	34.62%	R	Germline	3.28109e-12	0.986497	3	14	1	8	1	14	2	20
chr2	30262823	A	C	4	6	60%	M	6	2	25%	M	Germline	0.00144605	0.977033	1	5	0	2	0	4	0	6
chr2	30268356	G	T	12	12	50%	K	7	12	63.16%	K	Germline	6.4513e-10	0.290616	7	0	12	0	11	1	12	0
chr2	30268649	A	G	18	13	41.94%	R	20	14	41.18%	R	Germline	2.41479e-10	0.623292	2	18	3	11	6	12	2	11
chr2	30269094	G	C	2	2	50%	S	6	2	25%	S	Germline	0.0465839	0.933333	6	0	2	0	1	1	2	0
chr2	111248531	T	A	16	0	0%	T	5	3	37.5%	W	Somatic	1	0.027668	5	0	3	0	14	2	0	0
chr2	31023780	T	C	0	36	100%	C	0	31	100%	C	Germline	6.67426e-40	1	0	0	8	23	0	0	2	34
chr2	31246940	T	G	12	14	53.85%	K	13	10	43.48%	K	Germline	1.37607e-09	0.843903	10	3	5	5	4	8	11	3
chr2	116708172	C	T	7	0	0%	C	7	3	30%	Y	Somatic	1	0.176471	6	1	3	0	4	3	0	0
chr2	31450752	C	T	24	25	51.02%	Y	26	26	50%	Y	Germline	8.34996e-20	0.618427	15	11	23	3	17	7	21	4
chr2	32127566	C	T	85	29	25.44%	Y	112	28	20%	Y	Germline	2.00484e-19	0.88176	32	80	6	22	36	49	11	18
chr2	32143908	A	C	8	3	27.27%	M	8	7	46.67%	M	Germline	0.00033576	0.277453	2	6	2	5	1	7	0	3
chr2	32152628	G	A	93	46	33.09%	R	101	48	32.21%	R	Germline	5.54475e-33	0.612186	39	62	21	27	35	58	24	22
chr2	32152706	G	A	65	32	32.99%	R	73	39	34.82%	R	Germline	3.15893e-25	0.447799	10	63	9	30	10	55	4	28
chr2	32152758	G	A	34	17	33.33%	R	26	13	33.33%	R	Germline	5.07789e-11	0.587857	2	24	0	13	4	30	1	16
chr2	32152820	C	T	15	8	34.78%	Y	15	10	40%	Y	Germline	5.34427e-07	0.470766	3	12	0	10	4	11	1	7
chr6	92858393	C	A	14	6	30%	M	15	0	0%	C	LOH	1	0.0238793	16	0	0	0	14	0	6	0
chr6	116235977	A	C	15	4	21.05%	M	25	0	0%	A	LOH	1	0.0285523	3	22	0	0	3	12	1	3
chr6	147555478	G	A	5	6	54.55%	R	8	0	0%	G	LOH	1	0.0170279	2	6	0	0	1	4	0	6
chr2	32606568	C	A	18	22	55%	M	19	23	54.76%	M	Germline	5.85698e-18	0.596079	10	9	11	12	10	8	14	8
chr2	119893400	A	C	27	0	0%	A	15	4	21.05%	M	Somatic	1	0.0237522	3	12	0	4	2	25	0	0
chr2	32765500	G	C	11	8	42.11%	S	11	7	38.89%	S	Germline	5.13385e-06	0.702787	1	10	0	7	1	10	0	8
chr2	32775181	C	T	13	25	65.79%	Y	25	17	40.48%	Y	Germline	1.35962e-16	0.993847	14	11	9	8	3	10	8	17
chr2	34803734	G	A	43	14	24.56%	R	31	12	27.91%	R	Germline	2.29862e-09	0.439509	25	6	0	12	37	6	0	14
chr2	34879562	T	G	15	7	31.82%	K	9	7	43.75%	K	Germline	1.40697e-05	0.339032	9	0	7	0	13	2	7	0
chr2	35758260	T	G	5	5	50%	K	4	9	69.23%	K	Germline	3.4067e-06	0.306165	0	4	0	9	2	3	2	3
chr2	35958715	G	A	6	4	40%	R	6	5	45.45%	R	Germline	0.000659196	0.575018	6	0	5	0	6	0	3	1
chr2	35976150	G	A	7	4	36.36%	R	6	2	25%	R	Germline	0.00982801	0.846749	6	0	2	0	7	0	4	0
chr2	35976193	C	T	10	4	28.57%	Y	8	4	33.33%	Y	Germline	0.00207601	0.562929	8	0	4	0	10	0	4	0
chr2	35978577	C	G	9	18	66.67%	S	11	10	47.62%	S	Germline	1.27606e-11	0.94787	0	11	0	10	0	9	0	18
chr2	35982702	T	C	12	12	50%	Y	11	8	42.11%	Y	Germline	5.2508e-08	0.794494	7	4	3	5	11	1	9	3
chr2	35982897	T	C	8	4	33.33%	Y	2	7	77.78%	C	Germline	8.23995e-05	0.0563229	0	2	0	7	0	8	0	4
chr2	36232798	T	C	130	126	49.22%	Y	109	112	50.68%	Y	Germline	8.55899e-90	0.410542	54	55	54	58	62	68	56	70
chr2	37002638	G	A	46	35	43.21%	R	44	32	42.11%	R	Germline	8.00257e-25	0.61825	13	31	6	26	9	37	6	29
chr2	37234503	C	T	25	20	44.44%	Y	24	31	56.36%	Y	Germline	7.4099e-20	0.162299	6	18	5	26	4	21	7	13
chr2	37266705	C	T	54	56	50.91%	Y	56	42	42.86%	Y	Germline	8.18184e-37	0.903348	15	41	10	32	17	37	20	36
chr2	37285191	A	T	19	21	52.5%	W	28	18	39.13%	W	Germline	6.52705e-15	0.927907	12	16	6	12	6	13	6	15
chr2	37374813	A	G	10	8	44.44%	R	13	16	55.17%	R	Germline	1.10205e-09	0.339213	8	5	10	6	8	2	4	4
chr2	37388259	G	T	4	3	42.86%	K	11	3	21.43%	K	Germline	0.0103443	0.935759	0	11	0	3	0	4	0	3
chr2	37439514	T	C	11	11	50%	Y	7	8	53.33%	Y	Germline	8.25137e-08	0.554077	5	2	7	1	11	0	8	3
chr2	37646631	G	T	25	16	39.02%	K	32	12	27.27%	K	Germline	2.58163e-10	0.916774	13	19	12	0	9	16	16	0
chr2	38208734	A	G	5	7	58.33%	R	3	7	70%	R	Germline	2.78168e-06	0.45356	3	0	7	0	5	0	7	0
chr2	38215563	C	G	17	17	50%	S	20	13	39.39%	S	Germline	1.36935e-11	0.868382	10	10	4	9	10	7	9	8
chr2	38440683	A	G	8	5	38.46%	R	7	6	46.15%	R	Germline	0.000127909	0.5	7	0	6	0	8	0	5	0
chr2	38443817	A	G	13	12	48%	R	11	16	59.26%	R	Germline	2.37997e-11	0.296395	1	10	4	12	3	10	2	10
chr2	38446460	C	T	10	5	33.33%	Y	7	11	61.11%	Y	Germline	1.36401e-06	0.10725	0	7	0	11	0	10	1	4
chr2	38468916	C	T	57	35	38.04%	Y	55	36	39.56%	Y	Germline	8.69428e-26	0.476521	33	22	20	16	43	14	25	10
chr2	38478522	G	T	17	16	48.48%	K	20	22	52.38%	K	Germline	6.22931e-15	0.459237	12	8	11	11	11	6	9	7
chr2	38478967	C	T	8	7	46.67%	Y	5	7	58.33%	Y	Germline	6.18058e-06	0.415305	0	5	0	7	0	8	0	7
chr2	38499028	G	A	28	25	47.17%	R	33	39	54.17%	R	Germline	8.79751e-25	0.276857	0	33	0	39	1	27	0	25
chr2	38563790	C	A	50	61	54.95%	M	47	56	54.37%	M	Germline	1.21491e-45	0.588436	38	9	38	18	35	15	34	27
chr2	38566269	A	G	37	30	44.78%	R	26	24	48%	R	Germline	1.77445e-20	0.43677	12	14	5	19	15	22	7	23
chr2	38888810	A	C	27	11	28.95%	M	18	11	37.93%	M	Germline	3.02065e-08	0.303097	7	11	0	11	10	17	0	11
chr2	38980441	T	G	3	6	66.67%	K	5	3	37.5%	K	Germline	0.000463478	0.955533	5	0	3	0	3	0	6	0
chr2	40412542	C	T	18	15	45.45%	Y	18	9	33.33%	Y	Germline	3.31602e-09	0.88875	10	8	6	3	10	8	6	9
chr2	40412563	A	G	18	9	33.33%	R	17	8	32%	R	Germline	1.5975e-06	0.653992	10	7	3	5	7	11	5	4
chr2	40412777	G	A	20	20	50%	R	28	10	26.32%	R	Germline	2.89645e-11	0.991783	15	13	2	8	7	13	8	12
chr2	40452332	C	T	10	4	28.57%	Y	8	9	52.94%	Y	Germline	2.4825e-05	0.158197	8	0	9	0	10	0	4	0
chr2	40520544	A	G	25	9	26.47%	R	6	9	60%	R	Germline	1	0.0281305	6	0	9	0	19	6	8	1
chr2	40520547	C	T	25	10	28.57%	Y	6	10	62.5%	Y	Germline	1	0.0235418	6	0	10	0	19	6	8	2
chr2	40520778	C	T	10	10	50%	Y	11	12	52.17%	Y	Germline	6.19325e-09	0.564758	0	11	1	11	0	10	1	9
chr2	40520797	A	G	9	11	55%	R	9	10	52.63%	R	Germline	1.14019e-08	0.68039	0	9	0	10	0	9	0	11
chr2	40520872	A	G	4	5	55.56%	R	4	4	50%	R	Germline	0.000463478	0.762032	0	4	0	4	0	4	0	5
chr2	40533075	C	T	23	16	41.03%	Y	21	17	44.74%	Y	Germline	1.43077e-12	0.460681	11	10	9	8	10	13	7	9
chr2	40533102	G	A	20	17	45.95%	R	17	14	45.16%	R	Germline	5.32523e-12	0.621014	7	10	4	10	8	12	3	14
chr2	40533177	C	T	7	9	56.25%	Y	11	9	45%	Y	Germline	2.19036e-07	0.842735	0	11	0	9	1	6	0	9
chr2	40534697	G	A	11	11	50%	R	9	12	57.14%	R	Germline	2.03216e-09	0.435242	2	7	4	8	4	7	6	5
chr2	40534748	A	G	8	14	63.64%	R	5	9	64.29%	R	Germline	5.93422e-10	0.626288	0	5	1	8	1	7	4	10
chr2	40534759	C	T	8	10	55.56%	Y	5	7	58.33%	Y	Germline	3.0928e-07	0.590195	0	5	0	7	1	7	2	8
chr2	40534787	T	C	7	8	53.33%	Y	4	8	66.67%	Y	Germline	6.18058e-07	0.381101	0	4	0	8	0	7	0	8
chr2	40534804	A	G	6	7	53.85%	R	4	8	66.67%	R	Germline	1.45225e-06	0.404052	0	4	0	8	0	6	0	7
chr2	40552738	G	A	6	2	25%	R	6	7	53.85%	R	Germline	0.000659196	0.200929	6	0	7	0	6	0	2	0
chr2	40552747	A	C	6	2	25%	M	6	7	53.85%	M	Germline	0.000659196	0.200929	6	0	7	0	6	0	2	0
chr2	40553058	C	T	8	2	20%	Y	8	7	46.67%	Y	Germline	0.000815418	0.17569	2	6	4	3	5	3	0	2
chr2	40555247	C	T	5	8	61.54%	Y	11	7	38.89%	Y	Germline	3.22978e-06	0.946852	0	11	0	7	0	5	0	8
chr2	40557220	C	A	7	12	63.16%	M	7	3	30%	M	Germline	2.60679e-06	0.982709	7	0	3	0	7	0	11	1
chr2	40557456	T	G	9	6	40%	K	8	6	42.86%	K	Germline	5.81927e-05	0.586886	0	8	1	5	1	8	0	6
chr2	40558279	T	C	17	19	52.78%	Y	13	20	60.61%	Y	Germline	8.70329e-16	0.340435	5	8	10	10	7	10	10	9
chr2	40559250	G	A	18	5	21.74%	R	14	9	39.13%	R	Germline	1.9039e-05	0.168386	14	0	9	0	16	2	4	1
chr2	40559264	G	T	18	9	33.33%	K	19	10	34.48%	K	Germline	3.02636e-07	0.57623	18	1	9	1	16	2	8	1
chr2	40570886	A	C	5	3	37.5%	M	5	6	54.55%	M	Germline	0.000566696	0.394975	3	2	5	1	4	1	2	1
chr2	40571013	T	A	7	4	36.36%	W	6	6	50%	W	Germline	0.000280659	0.406717	4	2	2	4	2	5	1	3
chr2	40580737	T	G	12	9	42.86%	K	8	9	52.94%	K	Germline	2.68005e-07	0.385087	8	0	9	0	12	0	9	0
chr2	40580771	A	T	22	17	43.59%	W	15	12	44.44%	W	Germline	3.50236e-11	0.571931	15	0	12	0	22	0	17	0
chr2	40581082	G	A	15	16	51.61%	R	16	12	42.86%	R	Germline	5.34899e-11	0.824647	0	16	0	12	0	15	1	15
chr2	40586381	T	A	10	8	44.44%	W	9	9	50%	W	Germline	6.34053e-07	0.5	0	9	0	9	0	10	0	8
chr2	40598463	T	A	12	11	47.83%	W	12	11	47.83%	W	Germline	8.54091e-09	0.615845	0	12	0	11	0	12	0	11
chr2	40598485	T	C	7	6	46.15%	Y	7	10	58.82%	Y	Germline	9.72022e-07	0.374499	0	7	0	10	0	7	0	6
chr2	40658537	C	A	24	26	52%	M	16	23	58.97%	M	Germline	1.61418e-19	0.329825	0	16	2	21	0	24	3	23
chr2	40724434	T	C	5	6	54.55%	Y	5	4	44.44%	Y	Germline	0.00021796	0.815075	5	0	4	0	5	0	6	0
chr2	40724501	T	C	8	9	52.94%	Y	10	6	37.5%	Y	Germline	3.8647e-06	0.89275	10	0	6	0	8	0	9	0
chr2	40724698	G	A	14	11	44%	R	13	16	55.17%	R	Germline	9.2779e-11	0.29284	2	11	7	9	3	11	2	9
chr7	3748469	G	A	26	7	21.21%	R	37	0	0%	G	LOH	1	0.00356368	27	10	0	0	17	9	5	2
chr2	40725795	C	T	29	20	40.82%	Y	28	22	44%	Y	Germline	8.68234e-16	0.453481	12	16	13	9	17	12	9	11
chr2	40725800	T	C	31	23	42.59%	Y	27	21	43.75%	Y	Germline	1.45428e-16	0.532613	10	17	11	10	17	14	11	12
chr2	40725922	A	G	15	20	57.14%	R	13	13	50%	R	Germline	2.78303e-13	0.791957	1	12	5	8	3	12	5	15
chr2	40725962	C	T	14	18	56.25%	Y	9	12	57.14%	Y	Germline	2.71997e-12	0.58755	1	8	2	10	1	13	1	17
chr2	40730424	A	G	17	15	46.88%	R	17	16	48.48%	R	Germline	4.03159e-12	0.547101	17	0	15	1	17	0	14	1
chr2	40730445	A	G	19	19	50%	R	24	14	36.84%	R	Germline	1.32671e-12	0.917726	21	3	12	2	17	2	18	1
chr2	40732218	C	T	20	12	37.5%	Y	10	16	61.54%	Y	Germline	4.84414e-11	0.0593286	2	8	3	13	6	14	2	10
chr2	40734888	T	C	13	14	51.85%	Y	16	9	36%	Y	Germline	5.13484e-09	0.923931	15	1	8	1	11	2	14	0
chr2	40735182	C	T	10	11	52.38%	Y	10	6	37.5%	Y	Germline	6.93115e-07	0.891471	0	10	0	6	0	10	2	9
chr2	40744621	G	T	8	4	33.33%	K	5	6	54.55%	K	Germline	0.000280659	0.273455	5	0	6	0	8	0	4	0
chr2	40758718	A	G	12	6	33.33%	R	11	4	26.67%	R	Germline	0.000438718	0.785573	9	2	4	0	8	4	5	1
chr2	40758875	G	A	31	35	53.03%	R	36	31	46.27%	R	Germline	2.50888e-25	0.829739	23	13	24	7	24	7	29	6
chr2	40759047	G	A	20	5	20%	R	16	7	30.43%	R	Germline	0.000111529	0.308397	0	16	0	7	0	20	0	5
chr2	40759048	T	A	20	13	39.39%	W	15	9	37.5%	W	Germline	1.91794e-08	0.661639	0	15	0	9	0	20	0	13
chr2	40759053	A	G	21	16	43.24%	R	17	16	48.48%	R	Germline	2.25358e-12	0.421035	0	17	0	16	0	21	0	16
chr2	40759103	T	C	16	4	20%	Y	12	8	40%	Y	Germline	9.2733e-05	0.150422	0	12	0	8	0	16	0	4
chr2	40777762	C	A	10	8	44.44%	M	10	10	50%	M	Germline	2.68005e-07	0.493312	7	3	10	0	9	1	8	0
chr2	40777769	A	G	12	10	45.45%	R	13	10	43.48%	R	Germline	6.21778e-08	0.66743	9	4	10	0	11	1	10	0
chr2	40778001	C	T	7	6	46.15%	Y	9	8	47.06%	Y	Germline	8.38369e-06	0.625501	0	9	1	7	0	7	0	6
chr2	40782748	C	T	11	8	42.11%	Y	7	3	30%	Y	Germline	0.000151948	0.85096	7	0	1	2	10	1	6	2
chr2	40782857	A	G	15	5	25%	R	6	5	45.45%	R	Germline	0.000412506	0.221182	2	4	4	1	5	10	1	4
chr2	40783306	T	C	4	4	50%	Y	8	4	33.33%	Y	Germline	0.001638	0.886759	8	0	4	0	4	0	4	0
chr2	40783490	C	T	6	7	53.85%	Y	7	9	56.25%	Y	Germline	8.48721e-07	0.596273	1	6	2	7	0	6	2	5
chr2	40966563	A	G	17	19	52.78%	R	23	14	37.84%	R	Germline	1.04034e-12	0.935682	13	10	6	8	7	10	8	11
chr2	40966730	A	G	6	9	60%	R	7	7	50%	R	Germline	8.48721e-07	0.819554	0	7	0	7	0	6	0	9
chr2	40967888	T	C	13	15	53.57%	Y	14	8	36.36%	Y	Germline	4.34515e-09	0.933437	4	10	1	7	2	11	1	14
chr2	40967922	T	C	13	15	53.57%	Y	12	8	40%	Y	Germline	3.60754e-09	0.889161	2	10	1	7	0	13	3	12
chr2	40968007	A	G	7	8	53.33%	R	9	5	35.71%	R	Germline	2.1506e-05	0.908143	2	7	2	3	3	4	3	5
chr2	40968027	A	G	8	8	50%	R	7	5	41.67%	R	Germline	1.98116e-05	0.793408	2	5	2	3	5	3	3	5
chr2	40968414	G	A	23	18	43.9%	R	15	26	63.41%	R	Germline	1.84957e-17	0.0602908	3	12	10	16	4	19	6	12
chr2	40968419	G	C	22	18	45%	S	16	26	61.9%	S	Germline	1.84957e-17	0.0944725	5	11	10	16	5	17	7	11
chr2	41041310	A	G	8	9	52.94%	R	7	10	58.82%	R	Germline	5.53748e-08	0.5	6	1	9	1	8	0	9	0
chr2	41049044	G	T	16	7	30.43%	K	9	12	57.14%	K	Germline	1.58109e-07	0.0688737	7	2	11	1	14	2	6	1
chr2	41123735	A	C	6	3	33.33%	M	4	6	60%	M	Germline	0.000566696	0.242211	4	0	6	0	6	0	3	0
chr2	41124719	G	A	12	25	67.57%	R	19	8	29.63%	R	Germline	1	0.00280558	17	2	7	1	11	1	23	2
chr2	41139673	A	G	17	17	50%	R	18	18	50%	R	Germline	9.3121e-14	0.594387	8	10	9	9	10	7	8	9
chr2	41151037	C	T	26	18	40.91%	Y	28	23	45.1%	Y	Germline	1.76073e-15	0.419782	16	12	11	12	11	15	9	9
chr2	41167871	T	C	5	8	61.54%	Y	2	6	75%	C	Germline	2.19976e-06	0.442724	2	0	5	1	5	0	8	0
chr2	41197344	T	G	11	12	52.17%	K	6	7	53.85%	K	Germline	7.30121e-08	0.599424	3	3	6	1	9	2	9	3
chr2	41197473	A	G	14	14	50%	R	12	12	50%	R	Germline	2.1991e-10	0.609374	8	4	4	8	7	7	6	8
chr2	41231430	A	G	21	19	47.5%	R	17	9	34.62%	R	Germline	9.58542e-11	0.90195	8	9	2	7	6	15	11	8
chr2	41304755	G	A	22	26	54.17%	R	18	21	53.85%	R	Germline	1.21122e-18	0.597325	6	12	5	16	7	15	4	22
chr2	41313756	T	G	11	5	31.25%	K	5	7	58.33%	K	Germline	5.44818e-05	0.147647	4	1	6	1	8	3	5	0
chr2	41313821	C	T	9	11	55%	Y	13	10	43.48%	Y	Germline	1.82982e-08	0.855338	11	2	7	3	7	2	10	1
chr2	41353636	A	G	14	11	44%	R	16	17	51.52%	R	Germline	4.84414e-11	0.3817	13	3	15	2	13	1	8	3
chr2	41353824	A	G	33	25	43.1%	R	21	14	40%	R	Germline	1.12878e-14	0.694275	12	9	6	8	13	20	14	11
chr2	41357662	A	C	22	12	35.29%	M	16	11	40.74%	M	Germline	9.17168e-09	0.431642	6	10	3	8	5	17	2	10
chr2	41357666	A	C	22	10	31.25%	M	18	12	40%	M	Germline	2.46213e-08	0.32493	6	12	3	9	5	17	2	8
chr2	41357747	C	T	7	5	41.67%	Y	6	7	53.85%	Y	Germline	4.28362e-05	0.417911	0	6	0	7	0	7	0	5
chr2	41526566	A	T	8	11	57.89%	W	6	13	68.42%	W	Germline	2.56646e-10	0.368714	2	4	5	8	4	4	5	6
chr2	41526613	G	A	5	7	58.33%	R	5	8	61.54%	R	Germline	1.45225e-06	0.595948	1	4	1	7	0	5	0	7
chr2	41584063	G	C	10	20	66.67%	S	14	13	48.15%	S	Germline	1.48871e-13	0.954094	9	5	12	1	7	3	16	4
chr2	41644530	T	A	37	25	40.32%	W	33	42	56%	W	Germline	1	0.0487137	7	26	13	29	10	27	9	16
chr2	41842830	T	C	21	9	30%	Y	11	9	45%	Y	Germline	5.88743e-07	0.216761	11	0	9	0	21	0	9	0
chr2	41842849	G	C	26	10	27.78%	S	19	8	29.63%	S	Germline	9.25501e-07	0.545601	19	0	8	0	26	0	10	0
chr2	41842857	T	C	34	11	24.44%	Y	19	9	32.14%	Y	Germline	2.11108e-07	0.324888	19	0	9	0	34	0	11	0
chr2	41842895	C	T	48	22	31.43%	Y	42	13	23.64%	Y	Germline	1.81839e-12	0.878096	42	0	13	0	48	0	22	0
chr2	41842920	G	A	62	29	31.87%	R	62	21	25.3%	R	Germline	1.43869e-17	0.869558	60	2	21	0	62	0	29	0
chr2	41842931	G	A	73	34	31.78%	R	65	26	28.57%	R	Germline	4.38278e-21	0.739826	63	2	26	0	72	1	34	0
chr2	41842932	A	G	76	30	28.3%	R	62	28	31.11%	R	Germline	2.41777e-20	0.392122	60	2	28	0	75	1	30	0
chr2	41842942	A	G	82	34	29.31%	R	83	30	26.55%	R	Germline	3.19919e-22	0.729869	79	4	29	1	81	1	34	0
chr2	41842983	C	T	140	67	32.37%	Y	150	55	26.83%	Y	Germline	4.87853e-42	0.909779	133	17	53	2	126	14	65	2
chr2	41843005	A	T	188	57	23.27%	W	196	60	23.44%	W	Germline	2.76453e-39	0.52411	168	28	53	7	151	37	54	3
chr2	41843036	A	C	260	114	30.48%	M	268	111	29.29%	M	Germline	4.82903e-77	0.669089	205	63	70	41	188	72	72	42
chr2	41843053	G	A	256	128	33.33%	R	257	117	31.28%	R	Germline	9.43053e-85	0.752011	164	93	90	27	152	104	94	34
chr2	41843056	C	G	288	102	26.15%	S	273	92	25.21%	S	Germline	2.52326e-65	0.648358	198	75	45	47	196	92	52	50
chr2	41843057	T	C	257	135	34.44%	Y	252	113	30.96%	Y	Germline	5.94361e-86	0.863662	154	98	87	26	151	106	97	38
chr2	41843060	G	A	261	133	33.76%	R	258	116	31.02%	R	Germline	3.65522e-86	0.812718	157	101	86	30	150	111	96	37
chr2	41843065	C	T	285	108	27.48%	Y	278	96	25.67%	Y	Germline	6.3759e-69	0.741934	193	85	46	50	186	99	49	59
chr2	41843112	C	T	239	127	34.7%	Y	232	91	28.17%	Y	Germline	2.95956e-75	0.972753	89	143	41	50	100	139	70	57
chr2	41843119	C	A	238	117	32.96%	M	233	82	26.03%	M	Germline	3.64217e-68	0.979648	85	148	33	49	96	142	59	58
chr2	41843278	G	A	113	51	31.1%	R	99	41	29.29%	R	Germline	5.84571e-32	0.679672	37	62	9	32	38	75	8	43
chr2	41843296	G	T	91	27	22.88%	K	72	23	24.21%	K	Germline	3.39908e-17	0.472913	29	43	3	20	31	60	2	25
chr2	41843306	T	C	80	21	20.79%	Y	56	18	24.32%	Y	Germline	1.67526e-13	0.353843	21	35	4	14	20	60	6	15
chr2	41843315	T	C	48	43	47.25%	Y	36	31	46.27%	Y	Germline	6.45129e-28	0.611477	16	20	6	25	16	32	7	36
chr2	41843333	C	A	49	15	23.44%	M	34	9	20.93%	M	Germline	1.39465e-08	0.703315	13	21	1	8	18	31	1	14
chr2	42179014	A	G	9	8	47.06%	R	6	5	45.45%	R	Germline	1.98116e-05	0.679977	6	0	5	0	9	0	7	1
chr2	42508272	A	G	18	16	47.06%	R	14	10	41.67%	R	Germline	3.91145e-10	0.749541	8	6	7	3	11	7	12	4
chr2	42508286	G	A	18	14	43.75%	R	15	9	37.5%	R	Germline	6.8457e-09	0.771263	8	7	5	4	10	8	10	4
chr2	42508377	G	A	18	14	43.75%	R	9	7	43.75%	R	Germline	2.85212e-08	0.619307	4	5	2	5	5	13	5	9
chr2	42508417	G	T	12	12	50%	K	7	5	41.67%	K	Germline	6.34053e-07	0.794994	2	5	2	3	3	9	2	10
chr2	42508458	G	T	9	6	40%	K	8	6	42.86%	K	Germline	5.81927e-05	0.586886	1	7	2	4	1	8	0	6
chr2	43526953	A	T	14	7	33.33%	W	10	11	52.38%	W	Germline	3.71931e-07	0.174943	1	9	3	8	3	11	1	6
chr2	43526994	T	C	6	6	50%	Y	5	3	37.5%	Y	Germline	0.000614251	0.843082	0	5	0	3	0	6	0	6
chr2	43712271	G	A	25	20	44.44%	R	23	20	46.51%	R	Germline	2.76255e-15	0.507698	20	3	17	3	20	5	16	4
chr2	43712386	C	T	28	28	50%	Y	35	27	43.55%	Y	Germline	6.83352e-21	0.81224	11	24	7	20	4	24	10	18
chr2	43712401	T	C	29	21	42%	Y	28	22	44%	Y	Germline	3.42494e-16	0.5	4	24	4	18	4	25	4	17
chr2	43745839	T	C	25	30	54.55%	Y	27	17	38.64%	Y	Germline	5.03756e-18	0.962614	20	7	15	2	18	7	21	9
chr2	43746111	G	A	12	7	36.84%	R	7	4	36.36%	R	Germline	0.000159403	0.658714	0	7	0	4	0	12	0	7
chr2	43920720	A	C	9	9	50%	M	3	10	76.92%	C	Germline	3.2956e-08	0.125784	0	3	0	10	0	9	0	9
chr2	43972369	G	A	5	3	37.5%	R	3	6	66.67%	R	Germline	0.000463478	0.237968	0	3	0	6	0	5	0	3
chr2	44878187	A	G	5	5	50%	R	5	6	54.55%	R	Germline	8.23995e-05	0.590021	5	0	6	0	5	0	5	0
chr2	44878349	G	A	37	34	47.89%	R	34	30	46.88%	R	Germline	2.65911e-24	0.614052	26	8	22	8	31	6	25	9
chr2	44878676	A	G	32	16	33.33%	R	27	23	46%	R	Germline	1.56947e-14	0.141336	5	22	0	23	2	30	1	15
chr2	44878771	T	C	6	5	45.45%	Y	6	6	50%	Y	Germline	0.000101349	0.578932	0	6	0	6	0	6	0	5
chr2	49163641	T	C	20	16	44.44%	Y	9	7	43.75%	Y	Germline	5.13484e-09	0.63454	5	4	4	3	16	4	13	3
chr2	49171894	A	C	32	19	37.25%	M	39	18	31.58%	M	Germline	1.73479e-13	0.794921	30	9	15	3	24	8	15	4
chr2	49390779	T	C	20	15	42.86%	Y	11	19	63.33%	Y	Germline	1.5381e-13	0.0806813	4	7	13	6	13	7	10	5
chr2	49401144	G	T	9	5	35.71%	K	6	6	50%	K	Germline	0.000127909	0.368071	6	0	6	0	9	0	5	0
chr2	49401201	A	T	19	19	50%	W	13	15	53.57%	W	Germline	1.74394e-13	0.485121	12	1	14	1	15	4	16	3
chr2	49401517	G	A	13	15	53.57%	R	14	7	33.33%	R	Germline	1.11732e-08	0.956213	0	14	0	7	0	13	0	15
chr2	49403826	A	C	5	6	54.55%	M	11	8	42.11%	M	Germline	8.38369e-06	0.850175	11	0	8	0	5	0	6	0
chr2	49549109	C	T	5	5	50%	Y	3	10	76.92%	T	Germline	9.58133e-07	0.183672	3	0	10	0	5	0	5	0
chr2	49549137	C	T	9	4	30.77%	Y	5	12	70.59%	Y	Germline	1	0.0354823	4	1	11	1	8	1	4	0
chr2	49549319	T	G	2	2	50%	K	2	2	50%	K	Germline	0.0384615	0.757143	2	0	0	2	1	1	0	2
chr2	49549403	T	C	14	9	39.13%	Y	4	6	60%	Y	Germline	3.8647e-06	0.233834	4	0	4	2	12	2	5	4
chr2	49549609	T	C	13	7	35%	Y	9	3	25%	Y	Germline	0.000425899	0.837019	0	9	0	3	1	12	1	6
chr2	49549689	T	C	4	4	50%	Y	7	2	22.22%	Y	Germline	0.00920214	0.957014	0	7	0	2	0	4	0	4
chr2	49550173	T	C	8	5	38.46%	Y	7	3	30%	Y	Germline	0.00187908	0.804886	7	0	3	0	8	0	5	0
chr2	49550261	A	G	11	5	31.25%	R	15	6	28.57%	R	Germline	0.000204552	0.706295	13	2	4	2	11	0	3	2
chr2	49550397	T	G	8	4	33.33%	K	9	4	30.77%	K	Germline	0.00201456	0.713959	0	9	2	2	2	6	0	4
chr2	49553457	C	T	5	5	50%	Y	3	5	62.5%	Y	Germline	0.000172149	0.479844	2	1	3	2	4	1	3	2
chr2	49553656	T	C	3	5	62.5%	Y	4	4	50%	Y	Germline	0.000407861	0.842657	2	2	2	2	0	3	1	4
chr2	49555889	G	A	8	4	33.33%	R	5	5	50%	R	Germline	0.000701648	0.360681	5	0	5	0	8	0	4	0
chr2	49555903	G	A	13	5	27.78%	R	6	6	50%	R	Germline	0.000159403	0.197321	6	0	6	0	13	0	5	0
chr2	49556104	T	C	11	12	52.17%	Y	20	12	37.5%	Y	Germline	2.35528e-09	0.912788	8	12	0	12	2	9	2	10
chr2	49556400	T	C	11	10	47.62%	Y	11	3	21.43%	Y	Germline	3.11032e-05	0.975334	8	3	2	1	11	0	10	0
chr2	49566443	C	T	9	8	47.06%	Y	3	11	78.57%	T	Germline	3.2956e-08	0.0765166	0	3	1	10	1	8	1	7
chr2	49578630	C	T	8	12	60%	Y	6	10	62.5%	Y	Germline	2.11937e-09	0.576648	4	2	2	8	6	2	5	7
chr2	49578708	C	T	6	8	57.14%	Y	8	8	50%	Y	Germline	9.72022e-07	0.775259	4	4	1	7	1	5	3	5
chr2	49590880	C	T	9	4	30.77%	Y	5	12	70.59%	Y	Germline	1	0.0354823	5	0	12	0	9	0	4	0
chr2	49597600	G	A	7	9	56.25%	R	6	5	45.45%	R	Germline	6.18058e-06	0.827017	1	5	0	5	0	7	1	8
chr2	49600189	T	A	13	17	56.67%	W	19	16	45.71%	W	Germline	4.66238e-13	0.870678	15	4	14	2	10	3	16	1
chr2	49612993	A	G	10	8	44.44%	R	4	11	73.33%	R	Germline	4.73228e-08	0.0931724	2	2	7	4	3	7	7	1
chr2	49613011	A	G	11	8	42.11%	R	5	10	66.67%	R	Germline	1.73046e-07	0.140373	2	3	6	4	3	8	7	1
chr2	49614299	T	C	19	15	44.12%	Y	11	12	52.17%	Y	Germline	1.26608e-10	0.371627	11	0	10	2	18	1	12	3
chr2	49614300	G	A	19	15	44.12%	R	11	13	54.17%	R	Germline	4.84414e-11	0.31304	11	0	11	2	18	1	12	3
chr2	49614529	T	C	11	11	50%	Y	6	14	70%	Y	Germline	1.65291e-10	0.157764	0	6	0	14	0	11	0	11
chr2	49798019	C	T	14	12	46.15%	Y	17	13	43.33%	Y	Germline	9.23015e-10	0.68478	8	9	7	6	7	7	5	7
chr2	49798189	T	C	4	10	71.43%	Y	8	6	42.86%	Y	Germline	7.30433e-07	0.972881	0	8	0	6	0	4	2	8
chr2	49799154	C	T	6	7	53.85%	Y	5	8	61.54%	Y	Germline	1.72406e-06	0.5	1	4	3	5	1	5	3	4
chr2	50046162	T	C	16	20	55.56%	Y	22	16	42.11%	Y	Germline	4.88509e-14	0.917883	13	9	11	5	12	4	17	3
chr2	50046244	T	C	28	37	56.92%	Y	30	25	45.45%	Y	Germline	4.36214e-24	0.924614	16	14	12	13	14	14	22	15
chr2	50046270	A	G	25	35	58.33%	R	31	24	43.64%	R	Germline	6.58062e-23	0.961165	16	15	11	13	12	13	17	18
chr2	50046289	T	G	28	30	51.72%	K	28	28	50%	K	Germline	1.76253e-22	0.644766	12	16	12	16	14	14	9	21
chr2	50046338	T	C	22	24	52.17%	Y	23	25	52.08%	Y	Germline	3.24244e-19	0.585135	9	14	9	16	10	12	2	22
chr2	50046346	T	C	20	26	56.52%	Y	24	23	48.94%	Y	Germline	2.84487e-19	0.82641	9	15	8	15	9	11	3	23
chr2	50046436	C	G	13	8	38.1%	S	11	7	38.89%	S	Germline	5.7558e-06	0.608962	0	11	0	7	0	13	0	8
chr2	50135711	G	T	15	9	37.5%	K	8	10	55.56%	K	Germline	1.35248e-07	0.197721	8	0	10	0	11	4	7	2
chr2	50135997	T	A	7	8	53.33%	W	6	2	25%	W	Germline	0.000280659	0.962377	0	6	0	2	0	7	0	8
chr2	50136523	A	G	8	9	52.94%	R	4	6	60%	R	Germline	2.00869e-06	0.519298	4	0	6	0	8	0	9	0
chr2	50136534	G	T	10	10	50%	K	4	4	50%	K	Germline	6.91102e-06	0.661192	4	0	4	0	10	0	10	0
chr2	50144308	C	A	3	11	78.57%	A	5	7	58.33%	M	Germline	3.66113e-08	0.938764	5	0	7	0	3	0	11	0
chr2	50144347	T	C	8	16	66.67%	Y	6	9	60%	Y	Germline	8.83264e-11	0.778525	6	0	9	0	8	0	16	0
chr2	50144428	G	C	21	23	52.27%	S	24	15	38.46%	S	Germline	1.41264e-14	0.931012	16	8	12	3	16	5	15	8
chr2	50144689	T	C	8	2	20%	Y	3	5	62.5%	Y	Germline	0.00381232	0.0882353	0	3	0	5	0	8	0	2
chr2	50987763	A	T	5	4	44.44%	W	7	6	46.15%	W	Germline	0.000260612	0.639319	7	0	6	0	5	0	4	0
chr2	50988183	T	G	16	6	27.27%	K	7	15	68.18%	K	Germline	1	0.00740028	0	7	0	15	0	16	0	6
chr2	50989726	T	C	12	6	33.33%	Y	5	14	73.68%	Y	Germline	1	0.015855	4	1	7	7	5	7	1	5
chr2	50992639	C	T	13	12	48%	Y	13	13	50%	Y	Germline	5.80787e-10	0.554531	11	2	10	3	8	5	9	3
chr2	50992806	A	G	9	8	47.06%	R	8	5	38.46%	R	Germline	2.31784e-05	0.799666	1	7	0	5	1	8	0	8
chr2	51003945	C	A	7	5	41.67%	M	3	5	62.5%	M	Germline	0.00021796	0.324958	0	3	0	5	2	5	0	5
chr2	51004185	A	T	22	17	43.59%	W	24	18	42.86%	W	Germline	2.58105e-13	0.614469	22	2	16	2	19	3	15	2
chr2	51482951	A	G	14	5	26.32%	R	6	6	50%	R	Germline	0.000166589	0.169271	6	0	6	0	14	0	5	0
chr2	51482953	C	T	14	6	30%	Y	6	6	50%	Y	Germline	6.87509e-05	0.224787	6	0	6	0	14	0	6	0
chr2	51482989	G	A	22	7	24.14%	R	10	12	54.55%	R	Germline	1	0.0265761	9	1	9	3	18	4	6	1
chr2	51483060	C	A	26	12	31.58%	M	17	28	62.22%	M	Germline	1	0.00494599	13	4	22	6	11	15	7	5
chr2	51483179	G	T	21	6	22.22%	K	24	14	36.84%	K	Germline	1.69333e-07	0.162266	3	21	14	0	7	14	6	0
chr2	51483231	T	C	27	17	38.64%	Y	29	33	53.23%	Y	Germline	4.18811e-19	0.0991718	16	13	12	21	15	12	9	8
chr2	51483321	G	T	39	28	41.79%	K	45	38	45.78%	K	Germline	1.27691e-24	0.373189	28	17	14	24	20	19	13	15
chr2	51483524	T	C	38	21	35.59%	Y	36	27	42.86%	Y	Germline	1.07812e-17	0.262807	17	19	12	15	18	20	10	11
chr2	51483534	C	T	38	24	38.71%	Y	34	30	46.88%	Y	Germline	3.75401e-20	0.227966	17	17	13	17	20	18	16	8
chr2	51483678	C	T	45	28	38.36%	Y	39	24	38.1%	Y	Germline	5.13455e-19	0.581996	22	17	12	12	25	20	18	10
chr2	51483745	A	G	51	31	37.8%	R	50	28	35.9%	R	Germline	2.36296e-21	0.660317	34	16	18	10	27	24	17	14
chr2	51483758	C	T	50	33	39.76%	Y	52	32	38.1%	Y	Germline	1.11796e-23	0.647676	35	17	20	12	24	26	19	14
chr2	51483890	A	T	30	29	49.15%	W	51	33	39.29%	W	Germline	4.27411e-23	0.910389	18	33	12	21	13	17	8	21
chr2	51483948	T	C	30	21	41.18%	Y	37	22	37.29%	Y	Germline	6.67921e-16	0.73005	8	29	6	16	9	21	3	18
chr2	51483979	A	C	24	13	35.14%	M	28	14	33.33%	M	Germline	5.07008e-10	0.657978	3	25	1	13	2	22	0	13
chr2	51484031	A	G	11	8	42.11%	R	15	7	31.82%	R	Germline	6.36403e-06	0.842946	0	15	0	7	0	11	0	8
chr2	51780594	C	T	7	12	63.16%	Y	12	9	42.86%	Y	Germline	1.29971e-08	0.945885	12	0	9	0	7	0	12	0
chr2	51780614	C	T	7	13	65%	Y	14	8	36.36%	Y	Germline	1.64508e-08	0.985317	13	1	8	0	7	0	13	0
chr2	51780656	A	G	23	15	39.47%	R	20	14	41.18%	R	Germline	5.34162e-11	0.536878	16	4	14	0	22	1	14	1
chr2	51780887	G	A	44	59	57.28%	R	44	66	60%	R	Germline	7.35745e-50	0.39606	16	28	31	35	15	29	21	38
chr2	51781152	A	G	28	32	53.33%	R	30	31	50.82%	R	Germline	1.61996e-24	0.676675	17	13	18	13	23	5	22	10
chr2	51781486	A	G	9	15	62.5%	R	14	12	46.15%	R	Germline	5.63502e-11	0.925815	2	12	2	10	2	7	1	14
chr2	51781497	T	C	9	10	52.63%	Y	13	10	43.48%	Y	Germline	4.78569e-08	0.816199	2	11	1	9	2	7	1	9
chr2	51787741	T	C	8	10	55.56%	Y	5	11	68.75%	Y	Germline	4.94418e-09	0.332174	5	0	11	0	8	0	10	0
chr2	51787870	C	T	27	24	47.06%	Y	17	19	52.78%	Y	Germline	1.0454e-16	0.3792	12	5	11	8	19	8	18	6
chr2	51804241	G	C	17	22	56.41%	S	16	15	48.39%	S	Germline	1.01478e-14	0.818261	2	14	5	10	6	11	9	13
chr2	120133503	A	C	13	0	0%	A	7	2	22.22%	M	Somatic	1	0.155844	1	6	0	2	5	8	0	0
chr2	51805491	C	G	20	6	23.08%	S	11	14	56%	S	Germline	1	0.0164411	7	4	10	4	16	4	6	0
chr2	51805521	A	G	25	8	24.24%	R	13	16	55.17%	R	Germline	1	0.0124508	8	5	10	6	16	9	7	1
chr2	51808175	T	A	12	10	45.45%	W	9	13	59.09%	W	Germline	2.31357e-09	0.273347	4	5	5	8	5	7	5	5
chr2	51808287	C	T	11	10	47.62%	Y	12	9	42.86%	Y	Germline	1.35248e-07	0.732049	7	5	4	5	6	5	5	5
chr2	51808425	G	C	26	15	36.59%	S	17	15	46.88%	S	Germline	2.13665e-11	0.258699	0	17	2	13	3	23	1	14
chr2	51811482	C	T	6	12	66.67%	Y	16	10	38.46%	Y	Germline	6.94071e-09	0.984732	9	7	4	6	4	2	7	5
chr2	51811554	T	C	11	6	35.29%	Y	13	17	56.67%	Y	Germline	3.26024e-09	0.134575	4	9	8	9	2	9	2	4
chr2	51811561	C	T	12	8	40%	Y	13	17	56.67%	Y	Germline	5.21239e-10	0.193423	4	9	8	9	2	10	2	6
chr2	51814337	A	G	19	16	45.71%	R	19	23	54.76%	R	Germline	2.6279e-15	0.287266	19	0	23	0	19	0	16	0
chr2	51814363	C	T	28	19	40.43%	Y	23	30	56.6%	Y	Germline	6.58173e-19	0.0783827	23	0	27	3	26	2	18	1
chr2	51814610	T	C	15	7	31.82%	Y	12	13	52%	Y	Germline	7.22536e-08	0.135444	0	12	0	13	0	15	0	7
chr2	51814618	T	A	15	8	34.78%	W	10	12	54.55%	W	Germline	6.21778e-08	0.150711	0	10	0	12	0	15	0	8
chr2	51815955	T	C	5	4	44.44%	Y	7	4	36.36%	Y	Germline	0.001638	0.79507	7	0	4	0	5	0	4	0
chr2	51816032	G	A	21	12	36.36%	R	22	16	42.11%	R	Germline	1.32844e-10	0.40177	22	0	16	0	21	0	8	4
chr2	51816033	G	A	23	12	34.29%	R	20	17	45.95%	R	Germline	5.34162e-11	0.221492	20	0	17	0	23	0	8	4
chr2	51816201	A	G	32	24	42.86%	R	20	21	51.22%	R	Germline	3.41753e-17	0.27099	1	19	0	21	3	29	2	22
chr2	51816305	A	G	9	6	40%	R	12	4	25%	R	Germline	0.000412506	0.899466	0	12	0	4	0	9	0	6
chr2	51899426	A	C	10	4	28.57%	M	6	5	45.45%	M	Germline	0.000815418	0.324539	2	4	1	4	3	7	0	4
chr2	51899437	A	C	8	3	27.27%	M	7	6	46.15%	M	Germline	0.000779619	0.300108	1	6	1	5	2	6	0	3
chr2	51899453	A	T	8	3	27.27%	W	6	4	40%	W	Germline	0.00431013	0.43808	0	6	1	3	0	8	0	3
chr2	51899499	C	T	6	2	25%	Y	5	4	44.44%	Y	Germline	0.00920214	0.373303	0	5	0	4	0	6	0	2
chr2	51899500	A	G	6	2	25%	R	5	4	44.44%	R	Germline	0.00920214	0.373303	0	5	0	4	0	6	0	2
chr2	51902902	A	G	5	3	37.5%	R	6	2	25%	R	Germline	0.0216908	0.858974	6	0	2	0	3	2	3	0
chr2	51906225	A	T	5	4	44.44%	W	3	3	50%	W	Germline	0.00316092	0.622378	3	0	3	0	5	0	4	0
chr2	51906236	A	G	5	5	50%	R	4	3	42.86%	R	Germline	0.00133894	0.782188	4	0	3	0	5	0	5	0
chr2	51906599	T	C	21	14	40%	Y	19	19	50%	Y	Germline	1.04034e-12	0.267123	2	17	3	16	2	19	4	10
chr2	51906608	T	C	20	10	33.33%	Y	15	16	51.61%	Y	Germline	4.93292e-10	0.118023	1	14	3	13	1	19	2	8
chr2	51907645	G	T	7	8	53.33%	K	5	5	50%	K	Germline	1.46545e-05	0.715884	5	0	5	0	7	0	8	0
chr2	51907679	A	G	8	11	57.89%	R	6	5	45.45%	R	Germline	9.72022e-07	0.850175	6	0	5	0	8	0	11	0
chr2	51907745	A	G	19	23	54.76%	R	18	17	48.57%	R	Germline	8.6835e-16	0.779379	17	1	15	2	19	0	23	0
chr2	51907966	T	C	15	11	42.31%	Y	16	12	42.86%	Y	Germline	5.97036e-09	0.592762	0	16	0	12	1	14	0	11
chr2	51911241	C	T	19	20	51.28%	Y	22	18	45%	Y	Germline	9.65303e-15	0.783343	21	1	16	2	16	3	19	1
chr2	51911263	A	G	20	20	50%	R	26	20	43.48%	R	Germline	2.30655e-15	0.794263	23	3	17	3	16	4	19	1
chr2	51911272	T	A	25	25	50%	W	30	22	42.31%	W	Germline	6.69829e-18	0.835895	24	6	18	4	16	9	20	5
chr2	51936646	G	A	5	8	61.54%	R	7	11	61.11%	R	Germline	3.2956e-08	0.652512	7	0	11	0	5	0	8	0
chr2	51938391	A	G	14	16	53.33%	R	14	13	48.15%	R	Germline	1.47219e-11	0.743983	4	10	1	12	1	13	1	15
chr2	51945568	G	T	10	10	50%	K	7	19	73.08%	K	Germline	2.46589e-12	0.0970187	7	0	19	0	10	0	10	0
chr2	51945574	G	T	10	8	44.44%	K	8	20	71.43%	K	Germline	8.7676e-12	0.0644163	8	0	20	0	10	0	8	0
chr2	51945578	G	T	11	7	38.89%	K	7	20	74.07%	K	Germline	1	0.0201084	7	0	20	0	11	0	7	0
chr2	51945628	G	T	8	8	50%	K	8	10	55.56%	K	Germline	1.73046e-07	0.507887	8	0	8	2	7	1	6	2
chr2	51945634	G	T	12	9	42.86%	K	7	11	61.11%	K	Germline	3.48058e-08	0.207644	7	0	8	3	9	3	7	2
chr2	51945907	C	A	3	5	62.5%	M	4	11	73.33%	M	Germline	2.4726e-07	0.467447	0	4	0	11	0	3	0	5
chr2	51947540	A	C	9	13	59.09%	M	5	12	70.59%	M	Germline	8.83264e-11	0.344291	4	1	9	3	4	5	10	3
chr2	51947557	G	C	11	13	54.17%	S	6	11	64.71%	S	Germline	4.65056e-10	0.363433	5	1	8	3	5	6	11	2
chr2	51949993	T	A	7	7	50%	W	11	9	45%	W	Germline	1.49973e-06	0.737572	11	0	9	0	7	0	7	0
chr2	51950144	C	G	31	18	36.73%	S	29	17	36.96%	S	Germline	6.14176e-13	0.575186	16	13	5	12	17	14	7	11
chr2	51950161	A	G	31	17	35.42%	R	26	17	39.53%	R	Germline	1.28863e-12	0.424984	11	15	3	14	15	16	4	13
chr2	51950173	A	G	27	14	34.15%	R	25	16	39.02%	R	Germline	3.57309e-11	0.409453	8	17	2	14	10	17	4	10
chr2	51950196	T	C	21	12	36.36%	Y	25	15	37.5%	Y	Germline	3.85412e-10	0.557749	5	20	1	14	4	17	3	9
chr2	51950210	A	C	18	14	43.75%	M	20	13	39.39%	M	Germline	2.41479e-10	0.728246	1	19	0	13	3	15	1	13
chr2	51950214	C	G	20	12	37.5%	S	20	13	39.39%	S	Germline	1.69035e-09	0.539116	1	19	0	13	3	17	1	11
chr2	51950218	T	C	21	12	36.36%	Y	19	10	34.48%	Y	Germline	2.46213e-08	0.662126	1	18	0	10	1	20	1	11
chr2	51950223	G	C	20	11	35.48%	S	18	10	35.71%	S	Germline	5.44477e-08	0.599478	1	17	0	10	1	19	0	11
chr2	51950230	A	G	19	11	36.67%	R	18	10	35.71%	R	Germline	5.1992e-08	0.635828	0	18	0	10	1	18	0	11
chr2	51950239	G	C	18	12	40%	S	19	9	32.14%	S	Germline	5.1992e-08	0.814548	0	19	0	9	0	18	0	12
chr2	51950255	T	G	13	10	43.48%	K	17	7	29.17%	K	Germline	1.30181e-06	0.907556	0	17	0	7	0	13	0	10
chr2	51950259	T	C	14	9	39.13%	Y	17	7	29.17%	Y	Germline	3.27552e-06	0.848077	0	17	0	7	0	14	0	9
chr2	51951240	T	C	4	8	66.67%	Y	5	10	66.67%	Y	Germline	4.83545e-08	0.656903	5	0	10	0	4	0	8	0
chr2	51951253	T	C	7	9	56.25%	Y	5	14	73.68%	Y	Germline	4.65756e-10	0.234223	5	0	14	0	7	0	9	0
chr2	51951335	A	T	16	26	61.9%	W	10	24	70.59%	W	Germline	3.42782e-21	0.291986	9	1	13	11	11	5	19	7
chr2	51953529	T	C	9	11	55%	Y	10	11	52.38%	Y	Germline	4.81374e-09	0.684486	2	8	3	8	3	6	2	9
chr2	51953940	T	G	11	10	47.62%	K	13	7	35%	K	Germline	9.35464e-07	0.872299	6	7	4	3	5	6	4	6
chr2	130099989	G	C	7	0	0%	G	7	2	22.22%	S	Somatic	1	0.3	7	0	2	0	6	1	0	0
chr2	51954296	A	C	8	2	20%	M	13	5	27.78%	M	Germline	0.00510544	0.509294	12	1	5	0	8	0	2	0
chr2	51954429	C	T	15	17	53.12%	Y	25	17	40.48%	Y	Germline	4.03396e-13	0.906167	8	17	11	6	6	9	11	6
chr2	51954523	C	T	6	11	64.71%	Y	6	11	64.71%	Y	Germline	1.36754e-09	0.639659	0	6	0	11	0	6	0	11
chr2	51960832	C	G	2	6	75%	G	8	5	38.46%	S	Germline	8.23995e-05	0.982972	8	0	5	0	2	0	6	0
chr2	51961176	T	A	13	14	51.85%	W	15	8	34.78%	W	Germline	1.21043e-08	0.933437	2	13	0	8	0	13	4	10
chr2	51961226	A	T	8	12	60%	W	12	3	20%	W	Germline	4.50177e-06	0.99731	0	12	0	3	1	7	0	12
chr2	51962336	T	C	8	3	27.27%	Y	9	8	47.06%	Y	Germline	0.000144217	0.259591	9	0	8	0	8	0	3	0
chr2	51962450	T	G	18	10	35.71%	K	15	20	57.14%	K	Germline	9.54499e-12	0.0748163	8	7	8	12	10	8	8	2
chr2	51962493	T	C	17	9	34.62%	Y	14	17	54.84%	Y	Germline	3.59404e-10	0.103623	2	12	4	13	3	14	5	4
chr2	51964085	T	C	15	5	25%	Y	9	8	47.06%	Y	Germline	3.40397e-05	0.145779	0	9	0	8	5	10	0	5
chr2	51964103	A	G	16	5	23.81%	R	9	8	47.06%	R	Germline	3.54557e-05	0.123506	0	9	0	8	4	12	0	5
chr2	51964123	A	T	9	4	30.77%	W	4	5	55.56%	W	Germline	0.000701648	0.235294	0	4	0	5	0	9	0	4
chr2	51964126	C	T	9	4	30.77%	Y	5	5	50%	Y	Germline	0.000741743	0.306165	0	5	0	5	0	9	0	4
chr2	51964552	T	C	3	5	62.5%	Y	3	5	62.5%	Y	Germline	0.000124131	0.695804	3	0	5	0	3	0	5	0
chr2	51964593	A	G	7	8	53.33%	R	11	9	45%	R	Germline	5.75985e-07	0.79642	11	0	9	0	7	0	8	0
chr2	51964680	G	A	14	24	63.16%	R	21	17	44.74%	R	Germline	2.45312e-16	0.967547	19	2	13	4	12	2	15	9
chr2	51965369	C	T	7	2	22.22%	Y	4	5	55.56%	Y	Germline	0.00381232	0.167421	3	1	5	0	7	0	2	0
chr2	51965441	T	C	20	5	20%	Y	11	10	47.62%	Y	Germline	7.81086e-06	0.046785	11	0	7	3	13	7	4	1
chr2	51965611	T	A	19	12	38.71%	W	22	23	51.11%	W	Germline	1.70634e-13	0.202985	12	10	12	11	12	7	9	3
chr2	51965790	A	G	25	24	48.98%	R	19	21	52.5%	R	Germline	1.48128e-17	0.453381	7	12	11	10	9	16	11	13
chr2	51966384	C	T	12	4	25%	Y	11	5	31.25%	Y	Germline	0.00101845	0.5	4	7	4	1	3	9	1	3
chr2	51966826	G	T	11	8	42.11%	K	10	6	37.5%	K	Germline	1.20047e-05	0.732559	5	5	3	3	7	4	6	2
chr2	51967365	C	T	9	9	50%	Y	20	6	23.08%	Y	Germline	7.24563e-06	0.985189	10	10	3	3	7	2	7	2
chr2	51967390	G	T	18	13	41.94%	K	18	6	25%	K	Germline	2.90539e-07	0.945999	9	9	4	2	13	5	10	3
chr7	13968405	G	A	8	6	42.86%	R	16	0	0%	G	LOH	1	0.00505747	16	0	0	0	8	0	6	0
chr7	19728436	T	C	5	3	37.5%	Y	14	0	0%	T	LOH	1	0.0363636	12	2	0	0	5	0	2	1
chr2	51967551	G	A	24	29	54.72%	R	16	14	46.67%	R	Germline	6.52354e-17	0.824751	9	7	12	2	12	12	19	10
chr2	51967830	A	C	7	12	63.16%	M	11	14	56%	M	Germline	7.04452e-11	0.784	6	5	11	3	1	6	6	6
chr2	51967932	T	A	12	16	57.14%	W	21	13	38.24%	W	Germline	2.48567e-11	0.959447	12	9	7	6	8	4	12	4
chr2	51968065	C	T	22	15	40.54%	Y	25	20	44.44%	Y	Germline	2.78151e-13	0.448249	14	11	9	11	14	8	7	8
chr2	51968147	T	C	21	14	40%	Y	18	14	43.75%	Y	Germline	1.0284e-10	0.47471	4	14	4	10	10	11	5	9
chr2	51968184	G	A	22	11	33.33%	R	15	14	48.28%	R	Germline	1.41676e-09	0.174347	4	11	3	11	9	13	4	7
chr2	51968232	T	A	23	10	30.3%	W	15	10	40%	W	Germline	1.31348e-07	0.311105	3	12	5	5	8	15	3	7
chr2	51968355	G	A	15	11	42.31%	R	10	13	56.52%	R	Germline	1.37607e-09	0.240007	6	4	7	6	6	9	7	4
chr2	51972293	C	T	20	22	52.38%	Y	28	18	39.13%	Y	Germline	2.76255e-15	0.928183	13	15	12	6	10	10	10	12
chr2	51972303	C	T	21	25	54.35%	Y	26	18	40.91%	Y	Germline	1.43346e-16	0.931705	13	13	12	6	10	11	10	15
chr2	51975710	C	T	6	4	40%	Y	7	8	53.33%	Y	Germline	4.28362e-05	0.404052	7	0	7	1	6	0	4	0
chr2	51975866	G	T	13	7	35%	K	9	9	50%	K	Germline	2.05354e-06	0.272428	1	8	1	8	4	9	3	4
chr2	51976470	A	G	11	4	26.67%	R	13	4	23.53%	R	Germline	0.00237639	0.730132	12	1	4	0	11	0	4	0
chr2	51976490	C	T	11	7	38.89%	Y	10	14	58.33%	Y	Germline	1.64508e-08	0.174943	7	3	10	4	11	0	5	2
chr2	51992681	C	T	7	6	46.15%	Y	5	9	64.29%	Y	Germline	2.00869e-06	0.288262	5	0	9	0	7	0	6	0
chr2	51992922	T	C	12	13	52%	Y	8	11	57.89%	Y	Germline	7.47461e-10	0.467384	2	6	3	8	2	10	3	10
chr2	51992973	A	G	12	10	45.45%	R	7	6	46.15%	R	Germline	1.63701e-06	0.620747	1	6	1	5	2	10	2	8
chr2	51992981	G	T	11	9	45%	K	7	5	41.67%	K	Germline	9.85119e-06	0.707938	1	6	0	5	2	9	2	7
chr2	51992982	C	T	10	9	47.37%	Y	7	4	36.36%	Y	Germline	2.31784e-05	0.83316	1	6	0	4	2	8	2	7
chr2	51993000	A	G	10	5	33.33%	R	4	5	55.56%	R	Germline	0.000299853	0.26023	0	4	0	5	2	8	1	4
chr2	52002610	G	A	15	6	28.57%	R	10	11	52.38%	R	Germline	9.96776e-07	0.10408	10	0	10	1	14	1	6	0
chr2	52003314	A	G	14	11	44%	R	14	7	33.33%	R	Germline	4.7997e-07	0.85119	7	7	3	4	6	8	6	5
chr2	52003354	A	C	10	7	41.18%	M	10	7	41.18%	M	Germline	1.12954e-05	0.635859	3	7	1	6	1	9	1	6
chr2	52003356	T	C	10	7	41.18%	Y	10	7	41.18%	Y	Germline	1.12954e-05	0.635859	3	7	1	6	1	9	1	6
chr2	52004249	C	T	11	13	54.17%	Y	11	7	38.89%	Y	Germline	4.78569e-08	0.902362	9	2	5	2	8	3	11	2
chr2	52004386	C	T	12	12	50%	Y	11	13	54.17%	Y	Germline	4.1182e-10	0.5	4	7	5	8	6	6	3	9
chr2	52004499	T	C	19	11	36.67%	Y	22	15	40.54%	Y	Germline	7.24642e-10	0.472353	15	7	13	2	14	5	8	3
chr2	52004520	C	T	20	13	39.39%	Y	25	13	34.21%	Y	Germline	8.95018e-10	0.757813	19	6	12	1	16	4	12	1
chr2	52004566	G	T	23	20	46.51%	K	32	17	34.69%	K	Germline	7.59361e-14	0.914163	27	5	13	4	20	3	18	2
chr2	52005295	T	G	5	6	54.55%	K	7	4	36.36%	K	Germline	0.000260612	0.90081	0	7	0	4	0	5	0	6
chr2	52005969	G	A	17	14	45.16%	R	27	21	43.75%	R	Germline	2.20568e-13	0.639257	27	0	20	1	17	0	14	0
chr2	52006161	A	G	48	40	45.45%	R	48	34	41.46%	R	Germline	1.83915e-27	0.751405	6	42	7	27	11	37	4	36
chr2	52006469	A	C	21	37	63.79%	M	19	15	44.12%	M	Germline	7.65012e-21	0.980075	17	2	14	1	17	4	30	7
chr2	52008443	A	C	3	11	78.57%	C	6	11	64.71%	M	Germline	5.87499e-10	0.894126	6	0	11	0	3	0	11	0
chr2	52011764	G	T	15	14	48.28%	K	22	14	38.89%	K	Germline	8.90893e-11	0.84412	22	0	14	0	15	0	14	0
chr2	52011772	C	T	14	16	53.33%	Y	23	17	42.5%	Y	Germline	7.92926e-13	0.872978	23	0	17	0	14	0	16	0
chr2	52012056	C	T	23	25	52.08%	Y	16	24	60%	Y	Germline	1.38425e-19	0.298776	0	16	0	24	0	23	0	25
chr2	52012953	G	C	12	11	47.83%	S	11	9	45%	S	Germline	5.2508e-08	0.688106	2	9	1	8	0	12	0	11
chr2	52014867	T	C	3	5	62.5%	Y	6	7	53.85%	Y	Germline	2.65805e-05	0.799071	6	0	7	0	3	0	5	0
chr2	52014966	T	C	13	19	59.38%	Y	13	16	55.17%	Y	Germline	2.68638e-14	0.722547	9	4	12	4	11	2	16	3
chr2	52015106	A	G	13	10	43.48%	R	10	10	50%	R	Germline	5.2508e-08	0.451689	1	9	0	10	0	13	1	9
chr2	52015124	A	G	11	9	45%	R	8	9	52.94%	R	Germline	2.43198e-07	0.439808	0	8	0	9	0	11	1	8
chr2	52015131	A	G	12	8	40%	R	8	7	46.67%	R	Germline	4.50177e-06	0.47943	0	8	0	7	0	12	1	7
chr2	52015154	G	C	10	8	44.44%	S	6	5	45.45%	S	Germline	2.1506e-05	0.62826	0	6	0	5	0	10	1	7
chr2	52015159	T	C	10	6	37.5%	Y	6	4	40%	Y	Germline	0.00033576	0.609476	0	6	0	4	0	10	0	6
chr2	52016008	G	A	8	14	63.64%	R	15	8	34.78%	R	Germline	7.72395e-09	0.987783	15	0	8	0	8	0	14	0
chr2	52017047	T	C	15	9	37.5%	Y	11	11	50%	Y	Germline	6.7171e-08	0.289082	0	11	1	10	1	14	0	9
chr2	52018370	C	A	14	18	56.25%	M	17	14	45.16%	M	Germline	1.10521e-12	0.871272	16	1	13	1	14	0	18	0
chr2	52019616	T	C	10	11	52.38%	Y	6	6	50%	Y	Germline	4.63764e-07	0.688951	0	6	0	6	0	10	0	11
chr2	52020664	G	A	10	5	33.33%	R	16	12	42.86%	R	Germline	1.05812e-06	0.392067	10	6	10	2	9	1	4	1
chr2	52020671	C	A	10	5	33.33%	M	19	13	40.62%	M	Germline	5.07199e-07	0.441301	13	6	10	3	8	2	4	1
chr2	52023083	A	G	34	23	40.35%	R	35	34	49.28%	R	Germline	1.7571e-21	0.205664	18	17	17	17	19	15	12	11
chr2	52024767	G	A	18	23	56.1%	R	13	12	48%	R	Germline	5.69451e-14	0.814194	0	13	0	12	0	18	0	23
chr2	52025531	G	A	11	12	52.17%	R	11	8	42.11%	R	Germline	4.78569e-08	0.831499	0	11	1	7	0	11	0	12
chr2	52025541	C	T	11	10	47.62%	Y	10	9	47.37%	Y	Germline	1.1326e-07	0.630005	0	10	1	8	0	11	0	10
chr2	52025825	T	A	8	7	46.67%	W	13	9	40.91%	W	Germline	1.91432e-06	0.753429	13	0	9	0	8	0	7	0
chr2	52030448	C	G	7	13	65%	S	5	8	61.54%	S	Germline	3.9837e-09	0.717535	5	0	8	0	7	0	13	0
chr2	52030815	G	A	30	31	50.82%	R	30	28	48.28%	R	Germline	1.05433e-22	0.677435	15	15	12	16	13	17	8	23
chr2	52030833	G	C	30	27	47.37%	S	31	35	53.03%	S	Germline	6.28972e-24	0.328084	15	16	15	20	13	17	7	20
chr2	52030999	G	A	14	15	51.72%	R	17	18	51.43%	R	Germline	4.13366e-13	0.60802	7	10	11	7	10	4	11	4
chr2	52031242	G	A	15	31	67.39%	R	23	17	42.5%	R	Germline	3.26844e-19	0.994571	3	20	3	14	2	13	4	27
chr2	52031280	T	C	8	22	73.33%	Y	17	12	41.38%	Y	Germline	6.32552e-14	0.99723	0	17	1	11	0	8	0	22
chr2	52031950	C	T	9	11	55%	Y	14	11	44%	Y	Germline	7.72395e-09	0.849289	14	0	10	1	9	0	11	0
chr2	52032224	G	A	69	61	46.92%	R	45	65	59.09%	R	Germline	1	0.0398194	35	10	48	17	47	22	46	15
chr2	52032391	G	A	71	69	49.29%	R	63	71	52.99%	R	Germline	1.99691e-53	0.311594	8	55	17	54	19	52	15	54
chr2	52032976	G	A	12	15	55.56%	R	11	10	47.62%	R	Germline	4.1182e-10	0.798618	10	1	9	1	11	1	13	2
chr2	52033438	T	C	23	18	43.9%	Y	15	14	48.28%	Y	Germline	2.25358e-12	0.452513	15	0	13	1	23	0	18	0
chr2	52033453	A	T	25	23	47.92%	W	16	17	51.52%	W	Germline	1.39164e-15	0.463273	16	0	17	0	24	1	23	0
chr2	52033693	G	A	27	22	44.9%	R	16	19	54.29%	R	Germline	6.54246e-16	0.265352	0	16	0	19	1	26	0	22
chr2	52034881	A	T	9	6	40%	W	4	6	60%	W	Germline	4.28362e-05	0.284116	4	0	6	0	8	1	6	0
chr2	52035107	G	A	18	7	28%	R	9	13	59.09%	R	Germline	1	0.0313249	1	8	1	12	3	15	0	7
chr2	52038694	A	G	4	9	69.23%	R	6	4	40%	R	Germline	1.12421e-05	0.966819	6	0	3	1	4	0	9	0
chr2	52038781	G	A	13	14	51.85%	R	14	13	48.15%	R	Germline	9.2779e-11	0.70665	10	4	11	2	12	1	10	4
chr2	52038933	C	T	12	11	47.83%	Y	12	10	45.45%	Y	Germline	2.22064e-08	0.676285	0	12	0	10	0	12	1	10
chr2	52038984	A	T	10	7	41.18%	W	8	7	46.67%	W	Germline	9.85119e-06	0.51735	0	8	0	7	0	10	0	7
chr2	52038992	C	G	8	7	46.67%	S	6	7	53.85%	S	Germline	6.91102e-06	0.5	0	6	0	7	0	8	0	7
chr2	52039214	A	G	12	6	33.33%	R	10	7	41.18%	R	Germline	3.11032e-05	0.448127	10	0	7	0	12	0	6	0
chr2	52039363	T	C	15	12	44.44%	Y	13	11	45.83%	Y	Germline	4.73387e-09	0.572019	2	11	3	8	1	14	4	8
chr2	52039385	A	G	13	11	45.83%	R	10	10	50%	R	Germline	2.02186e-08	0.510793	0	10	1	9	1	12	3	8
chr2	52039417	C	G	10	5	33.33%	S	6	4	40%	S	Germline	0.000815418	0.530327	0	6	0	4	0	10	0	5
chr2	52039425	A	G	8	6	42.86%	R	6	4	40%	R	Germline	0.000299853	0.710392	0	6	0	4	0	8	0	6
chr2	52042899	C	T	14	7	33.33%	Y	21	11	34.38%	Y	Germline	6.69428e-07	0.588642	19	2	10	1	11	3	7	0
chr2	52042955	C	T	19	18	48.65%	Y	27	21	43.75%	Y	Germline	5.97607e-15	0.748209	15	12	10	11	11	8	15	3
chr2	52043042	G	A	10	15	60%	R	22	13	37.14%	R	Germline	5.87996e-11	0.978229	2	20	2	11	2	8	3	12
chr2	52044324	A	G	7	6	46.15%	R	10	5	33.33%	R	Germline	0.000144217	0.859954	0	10	1	4	0	7	1	5
chr2	52044334	C	T	6	6	50%	Y	13	4	23.53%	Y	Germline	0.000383868	0.969561	0	13	0	4	0	6	1	5
chr2	52045301	A	T	20	16	44.44%	W	24	11	31.43%	W	Germline	3.47205e-10	0.915561	18	6	2	9	7	13	7	9
chr2	52045467	T	C	14	19	57.58%	Y	15	13	46.43%	Y	Germline	8.63699e-13	0.869948	3	12	3	10	3	11	4	15
chr2	52045493	T	C	13	18	58.06%	Y	10	9	47.37%	Y	Germline	5.63502e-11	0.848175	0	10	2	7	0	13	3	15
chr2	52045510	A	T	13	17	56.67%	W	13	8	38.1%	W	Germline	5.80787e-10	0.94464	0	13	2	6	1	12	3	14
chr2	52047518	T	C	20	26	56.52%	Y	36	27	42.86%	Y	Germline	2.32362e-20	0.945789	12	24	12	15	6	14	10	16
chr2	52047593	T	G	10	12	54.55%	K	19	13	40.62%	K	Germline	7.77652e-10	0.900802	0	19	0	13	0	10	0	12
chr2	52047976	G	A	25	17	40.48%	R	20	13	39.39%	R	Germline	2.42829e-11	0.629376	15	5	10	3	21	4	12	5
chr2	52048167	C	T	16	13	44.83%	Y	9	8	47.06%	Y	Germline	2.42562e-08	0.562454	0	9	0	8	0	16	0	13
chr2	52048186	A	G	11	12	52.17%	R	6	6	50%	R	Germline	1.95617e-07	0.683552	0	6	0	6	0	11	0	12
chr2	52048191	C	T	11	11	50%	Y	6	4	40%	Y	Germline	3.54643e-06	0.817314	0	6	0	4	0	11	0	11
chr7	25019266	T	C	5	6	54.55%	Y	8	0	0%	T	LOH	1	0.0170279	8	0	0	0	5	0	5	1
chr2	52049278	G	A	22	19	46.34%	R	10	17	62.96%	R	Germline	2.40393e-14	0.136613	10	0	17	0	22	0	18	1
chr2	52049282	C	T	24	18	42.86%	Y	11	17	60.71%	Y	Germline	9.3121e-14	0.111132	11	0	17	0	24	0	17	1
chr2	52049302	G	A	28	16	36.36%	R	17	15	46.88%	R	Germline	9.72924e-12	0.246693	17	0	15	0	28	0	15	1
chr2	52049316	T	G	32	14	30.43%	K	19	11	36.67%	K	Germline	2.79265e-09	0.374326	19	0	11	0	31	1	13	1
chr2	52049322	A	T	34	13	27.66%	W	21	8	27.59%	W	Germline	9.5939e-08	0.603088	21	0	8	0	33	1	12	1
chr2	52049694	C	G	5	3	37.5%	S	7	2	22.22%	S	Germline	0.0222385	0.88914	2	5	1	1	2	3	2	1
chr2	52050001	A	G	10	9	47.37%	R	9	3	25%	R	Germline	6.53289e-05	0.950012	2	7	2	1	3	7	0	9
chr2	52051250	G	A	45	45	50%	R	33	46	58.23%	R	Germline	1.78383e-35	0.179898	4	29	10	36	7	38	8	37
chr2	52051639	G	C	5	5	50%	S	9	6	40%	S	Germline	0.000119329	0.81694	9	0	6	0	5	0	5	0
chr2	52051762	C	T	22	23	51.11%	Y	33	24	42.11%	Y	Germline	6.69829e-18	0.865652	31	2	18	6	21	1	16	7
chr2	52054945	A	G	42	35	45.45%	R	30	28	48.28%	R	Germline	7.64494e-24	0.43981	12	18	10	18	19	23	13	22
chr2	52055070	A	G	13	12	48%	R	10	12	54.55%	R	Germline	1.10205e-09	0.43838	1	9	1	11	0	13	1	11
chr2	52055109	G	T	14	11	44%	K	7	6	46.15%	K	Germline	7.52965e-07	0.584158	0	7	0	6	0	14	0	11
chr2	52055122	C	A	9	10	52.63%	M	5	4	44.44%	M	Germline	6.91102e-06	0.790145	0	5	0	4	0	9	0	10
chr2	52055125	C	T	8	8	50%	Y	6	4	40%	Y	Germline	4.67959e-05	0.81583	0	6	0	4	0	8	0	8
chr2	52055992	T	C	6	8	57.14%	Y	5	5	50%	Y	Germline	1.29382e-05	0.776518	5	0	4	1	6	0	7	1
chr2	52056283	A	C	15	18	54.55%	M	16	15	48.39%	M	Germline	4.13366e-13	0.771078	2	14	1	14	1	14	2	16
chr2	52056814	C	T	1	8	88.89%	T	7	6	46.15%	Y	Germline	2.78168e-06	0.995975	7	0	6	0	1	0	8	0
chr2	52057364	G	A	54	47	46.53%	R	34	51	60%	R	Germline	1	0.0458292	25	9	41	10	35	19	36	11
[truncated: 85,200 more rows]
