# Supplementary material for: Satellite RNAs promote pancreatic oncogenic processes via the dysfunction of YBX1
Source: Nat Commun. 2016 Sep 26;7:13006. doi: 10.1038/ncomms13006 (PMC5052683; doi:10.1038/ncomms13006)
Supplement: Supplementary Data 2 — Small insertions and deletions in K512-TREtight-MajSAT cells. [file ncomms13006-s3.xlsx]

## Sheet: Supplementary Data 2
Supplementary Data 2 | Small insertions and deletions in K512-TREtight-MajSAT cells. Selected small insertions and deletions from mapped sequence data were analyzed using VarScan (ver. 2.3.2) tool. Each column is the same as Supplementary Data 1.
chrom	position	ref	var	normal_reads1	normal_reads2	normal_var_freq	normal_gt	tumor_reads1	tumor_reads2	tumor_var_freq	tumor_gt	somatic_status	variant_p_value	somatic_p_value	tumor_reads1_plus	tumor_reads1_minus	tumor_reads2_plus	tumor_reads2_minus
chr1	5009333	C	-G	18	8	30.77%	*/-G	17	8	32%	*/-G	Germline	3.78258e-06	0.581525	17	0	8	0	18	0	8	0
chr1	5114586	G	+GT	24	17	41.46%	*/+GT	26	20	43.48%	*/+GT	Germline	5.4067e-14	0.511195	7	19	1	19	7	17	2	15
chr1	5114608	G	-T	17	17	50%	*/-T	15	24	61.54%	*/-T	Germline	1.56349e-16	0.225286	2	13	1	23	1	16	2	15
chr1	6839156	A	+AGG	6	14	70%	*/+AGG	9	5	35.71%	*/+AGG	Germline	5.53748e-08	0.99063	1	8	0	5	0	6	0	14
chr1	6913464	T	-G	19	5	20.83%	*/-G	11	10	47.62%	*/-G	Germline	7.53057e-06	0.0562353	11	0	8	2	18	1	4	1
chr1	8437857	C	-A	3	6	66.67%	*/-A	3	4	57.14%	*/-A	Germline	0.000124131	0.818182	2	1	4	0	3	0	6	0
chr1	8437880	C	-A	16	7	30.43%	*/-A	10	6	37.5%	*/-A	Germline	3.68371e-05	0.451558	10	0	6	0	16	0	7	0
chr1	8453301	G	+T	14	15	51.72%	*/+T	12	11	47.83%	*/+T	Germline	2.1991e-10	0.711457	11	1	11	0	14	0	15	0
chr1	8672510	C	-CT	10	8	44.44%	*/-CT	10	6	37.5%	*/-CT	Germline	1.12954e-05	0.775714	1	9	0	6	1	9	0	8
chr1	8806400	G	+AA	10	7	41.18%	*/+AA	9	8	47.06%	*/+AA	Germline	4.18347e-06	0.5	0	9	0	8	0	10	0	7
chr1	9540106	T	-TAGG	59	29	32.95%	*/-TAGG	61	21	25.61%	*/-TAGG	Germline	1.28286e-17	0.888676	3	58	0	21	2	57	1	28
chr1	9540111	C	-AGGCTG	49	29	37.18%	*/-AGGCTG	59	21	26.25%	*/-AGGCTG	Germline	8.72129e-18	0.950508	3	56	0	21	1	48	1	28
chr1	9541612	G	-A	1	7	87.5%	-A/-A	4	4	50%	*/-A	Germline	3.3854e-05	0.987179	3	1	4	0	1	0	7	0
chr1	9543142	C	+T	11	12	52.17%	*/+T	18	8	30.77%	*/+T	Germline	8.26434e-08	0.965453	2	16	0	8	0	11	1	11
chr1	9550387	C	-A	12	15	55.56%	*/-A	12	17	58.62%	*/-A	Germline	4.15367e-13	0.515179	0	12	0	17	0	12	0	15
chr1	9553569	A	-T	19	16	45.71%	*/-T	13	8	38.1%	*/-T	Germline	2.53829e-09	0.79809	12	1	7	1	14	5	12	4
chr1	9566114	C	-A	11	10	47.62%	*/-A	9	8	47.06%	*/-A	Germline	2.68005e-07	0.640449	9	0	8	0	11	0	10	0
chr1	9609522	G	-AC	18	25	58.14%	*/-AC	20	19	48.72%	*/-AC	Germline	1.84957e-17	0.859081	19	1	18	1	18	0	25	0
chr1	9858440	C	-T	8	7	46.67%	*/-T	6	10	62.5%	*/-T	Germline	3.58533e-07	0.30047	5	1	10	0	7	1	5	2
chr1	9861631	T	+C	10	18	64.29%	*/+C	8	17	68%	*/+C	Germline	4.954e-15	0.502906	8	0	17	0	10	0	16	2
chr1	9874610	C	+T	18	31	63.27%	*/+T	25	24	48.98%	*/+T	Germline	5.83011e-22	0.948538	14	11	16	8	9	9	20	11
chr1	9874678	A	-T	28	36	56.25%	*/-T	35	35	50%	*/-T	Germline	1.09674e-27	0.815177	23	12	20	15	20	8	25	11
chr1	9874752	A	-TCGT	19	19	50%	*/-TCGT	27	13	32.5%	*/-TCGT	Germline	4.14882e-12	0.964446	12	15	4	9	8	11	4	15
chr1	9874757	A	-TTTAAAAT	19	19	50%	*/-TTTAAAAT	33	13	28.26%	*/-TTTAAAAT	Germline	5.95191e-12	0.988466	15	18	4	9	7	12	4	15
chr1	9878941	A	-T	30	27	47.37%	*/-T	37	24	39.34%	*/-T	Germline	4.21157e-19	0.856614	24	13	20	4	21	9	23	4
chr1	9888680	C	-G	10	7	41.18%	*/-G	7	9	56.25%	*/-G	Germline	1.36401e-06	0.302836	7	0	9	0	10	0	7	0
chr1	9920743	G	+AAAAC	7	4	36.36%	*/+AAAAC	11	3	21.43%	*/+AAAAC	Germline	0.00481256	0.898398	11	0	3	0	7	0	4	0
chr1	9920775	A	+C	17	10	37.04%	*/+C	25	17	40.48%	*/+C	Germline	3.10386e-10	0.488503	23	2	17	0	17	0	10	0
chr1	9920783	A	+C	24	6	20%	*/+C	33	11	25%	*/+C	Germline	2.70493e-06	0.416691	31	2	11	0	23	1	6	0
chr1	9927046	T	+A	53	87	62.14%	*/+A	67	60	47.24%	*/+A	Germline	2.61504e-57	0.994928	54	13	54	6	45	8	77	10
chr1	9932783	G	+A	9	6	40%	*/+A	4	5	55.56%	*/+A	Germline	0.000110472	0.375067	0	4	0	5	0	9	0	6
chr1	9958839	C	-AA	20	22	52.38%	*/-AA	32	28	46.67%	*/-AA	Germline	2.77741e-19	0.779098	32	0	28	0	19	1	20	2
chr1	9985152	A	+T	8	9	52.94%	*/+T	9	14	60.87%	*/+T	Germline	1.29895e-09	0.428627	8	1	14	0	8	0	8	1
chr1	10022349	A	+G	11	22	66.67%	*/+G	10	17	62.96%	*/+G	Germline	1.4114e-16	0.716431	10	0	16	1	10	1	19	3
chr1	10023891	A	-T	13	9	40.91%	*/-T	8	11	57.89%	*/-T	Germline	4.33466e-08	0.220388	8	0	11	0	13	0	9	0
chr1	10319780	A	+GT	11	6	35.29%	*/+GT	2	5	71.43%	*/+GT	Germline	0.000110472	0.122426	1	1	0	5	0	11	0	6
chr1	10319781	A	+ATGATAATT	10	6	37.5%	*/+ATGATAATT	1	5	83.33%	*/+ATGATAATT	Germline	9.19808e-05	0.0743034	1	0	0	5	0	10	0	6
chr1	11051549	T	-C	8	13	61.9%	*/-C	8	10	55.56%	*/-C	Germline	1.09304e-09	0.766681	1	7	0	10	1	7	0	13
chr1	11113186	A	-TT	38	45	54.22%	*/-TT	40	30	42.86%	*/-TT	Germline	1.32762e-28	0.941089	33	7	23	7	32	6	38	7
chr1	11122401	C	+TTTCT	20	6	23.08%	*/+TTTCT	9	3	25%	*/+TTTCT	Germline	0.00114421	0.599497	8	1	1	2	14	6	3	3
chr1	11122408	C	+T	16	9	36%	*/+T	6	4	40%	*/+T	Germline	3.11032e-05	0.559696	5	1	1	3	10	6	5	4
chr1	11146447	C	+TT	40	29	42.03%	*/+TT	48	37	43.53%	*/+TT	Germline	1.74751e-24	0.491002	5	43	7	30	8	32	4	25
chr1	11152530	T	-A	14	21	60%	*/-A	11	27	71.05%	*/-A	Germline	2.31209e-20	0.227488	1	10	2	25	0	14	1	20
chr1	11171913	T	+AA	13	10	43.48%	*/+AA	10	10	50%	*/+AA	Germline	5.2508e-08	0.451689	9	1	10	0	12	1	9	1
chr1	11183778	G	-A	11	8	42.11%	*/-A	8	10	55.56%	*/-A	Germline	2.43198e-07	0.312735	0	8	0	10	0	11	0	8
chr1	11183784	T	-A	11	8	42.11%	*/-A	10	5	33.33%	*/-A	Germline	2.95831e-05	0.809429	0	10	0	5	0	11	0	8
chr1	11194005	C	+AG	9	4	30.77%	*/+AG	6	6	50%	*/+AG	Germline	0.000318212	0.284116	6	0	6	0	9	0	4	0
chr1	11404778	G	-A	9	8	47.06%	*/-A	10	10	50%	*/-A	Germline	2.43198e-07	0.560192	1	9	0	10	0	9	1	7
chr1	15797706	A	-T	12	0	0%	A	8	2	20%	*/-T	Somatic	1	0.194805	8	0	2	0	9	3	0	0
chr1	16452981	A	-TG	8	9	52.94%	*/-TG	4	8	66.67%	*/-TG	Germline	2.62699e-07	0.362647	4	0	8	0	8	0	9	0
chr1	20927977	A	-T	10	0	0%	A	7	2	22.22%	*/-T	Somatic	1	0.210526	0	7	0	2	0	10	0	0
chr1	21447445	A	-G	58	17	22.67%	*/-G	66	21	24.14%	*/-G	Germline	3.10563e-13	0.48727	61	5	21	0	55	3	17	0
chr1	23382926	A	-G	115	37	24.34%	*/-G	66	0	0%	A	LOH	1	3.43891e-07	78	21	0	0	90	25	37	0
chr1	24619587	A	+T	780	2973	79.22%	+T/+T	748	3060	80.36%	+T/+T	Germline	0	0.113876	439	309	815	2245	445	335	838	2135
chr1	34353498	T	-GA	25	0	0%	T	14	5	26.32%	*/-GA	Somatic	1	0.0107071	14	0	4	1	25	0	0	0
chr1	34363620	T	-GA/+GA	7	3	30%	*/-GA	5	2	28.57%	*/+GA	Unknown	1	0.721719	0	5	0	2	0	7	0	3
chr1	36233039	T	-C	16	4	20%	T	11	11	50%	*/-C	Somatic	1	0.0431333	11	0	11	0	22	0	4	0
chr1	36287701	T	-ACACAC	5	11	68.75%	*/-ACACAC	8	10	55.56%	*/-ACACAC	Germline	4.94418e-09	0.873794	0	8	0	10	0	5	0	11
chr1	36759193	T	-AC	20	7	25.93%	*/-AC	14	7	33.33%	*/-AC	Germline	2.01558e-05	0.403372	9	5	7	0	15	5	5	2
chr1	37507136	A	-C	16	7	30.43%	*/-C	20	5	20%	*/-C	Germline	0.000111529	0.878562	20	0	5	0	16	0	7	0
chr1	40402814	G	-C	10	0	0%	G	10	6	37.5%	*/-C	Somatic	1	0.0347826	1	9	0	6	1	10	0	0
chr1	43246601	T	-A	17	6	26.09%	*/-A	42	12	22.22%	*/-A	Germline	1.23975e-06	0.749163	4	38	0	12	2	15	0	6
chr1	46782140	T	-G	16	6	27.27%	*/-G	12	3	20%	*/-G	Germline	0.00112558	0.813501	0	12	0	3	0	16	0	6
chr1	51825971	A	-TG	40	70	63.64%	*/-TG	31	53	63.1%	*/-TG	Germline	1.67047e-50	0.590767	2	29	2	51	1	39	0	70
chr1	53253634	T	-A	12	58	82.86%	-A/-A	6	43	87.76%	-A/-A	Germline	6.1546e-49	0.321357	5	1	34	9	10	2	45	13
chr1	58284777	T	+TC	10	6	37.5%	*/+TC	12	4	25%	*/+TC	Germline	0.000425899	0.873794	12	0	4	0	9	1	6	0
chr1	58523005	A	+T	6	8	57.14%	*/+T	9	12	57.14%	*/+T	Germline	2.00633e-08	0.634724	0	9	0	12	0	6	0	8
chr1	58705161	T	-A/+A	6	4	40%	*/-A	8	2	20%	*/+A	Unknown	1	0.929567	0	8	0	2	0	6	0	4
chr1	59050993	C	+T	0	13	100%	+T/+T	0	16	100%	+T/+T	Germline	3.32588e-17	1	0	0	16	0	0	0	13	0
chr1	59108136	C	-A/-AAA	5	2	28.57%	*/-A	4	2	33.33%	*/-AAA	Unknown	1	0.657343	0	4	0	2	0	5	0	2
chr1	60325207	C	-T	9	0	0%	C	6	2	25%	*/-T	Somatic	1	0.205882	4	2	2	0	6	3	0	0
chr1	60762111	G	-TT	6	4	40%	*/-TT	6	4	40%	*/-TT	Germline	0.001638	0.675042	2	4	1	3	1	5	0	4
chr1	61051603	G	-T	23	43	65.15%	*/-T	29	39	57.35%	*/-T	Germline	2.0655e-33	0.865123	0	29	0	39	0	23	0	43
chr1	65040493	T	-GAG	13	5	27.78%	*/-GAG	12	4	25%	*/-GAG	Germline	0.00106435	0.714717	8	4	4	0	8	5	5	0
chr1	74951997	C	-T	7	6	46.15%	*/-T	7	4	36.36%	*/-T	Germline	0.000299853	0.815386	7	0	4	0	7	0	6	0
chr1	75171803	T	-C	4	15	78.95%	*/-C	2	26	92.86%	-C/-C	Germline	1.41216e-20	0.169297	0	2	1	25	0	4	0	15
chr1	75174112	T	-C	6	41	87.23%	-C/-C	1	39	97.5%	-C/-C	Germline	7.07724e-42	0.0842657	1	0	18	21	2	4	19	22
chr1	75189163	C	-G	3	59	95.16%	-G/-G	5	35	87.5%	-G/-G	Germline	2.85601e-49	0.96128	3	2	28	7	3	0	38	21
chr1	82648873	C	-G	2	17	89.47%	-G/-G	3	23	88.46%	-G/-G	Germline	2.04066e-20	0.713667	0	3	0	23	0	2	0	17
chr1	85009362	T	-AA	25	14	35.9%	*/-AA	17	14	45.16%	*/-AA	Germline	1.25048e-10	0.294247	5	12	0	14	2	23	0	14
chr1	85057707	G	+A	134	65	32.66%	*/+A	130	51	28.18%	*/+A	Germline	3.64411e-40	0.85546	127	3	51	0	131	3	65	0
chr1	85323879	T	+G	6	4	40%	*/+G	16	4	20%	*/+G	Germline	0.00228753	0.943682	0	16	0	4	0	6	0	4
chr1	87532087	A	+C	70	31	30.69%	*/+C	73	35	32.41%	*/+C	Germline	2.97767e-23	0.453486	61	12	35	0	54	16	28	3
chr1	90108350	C	-T	12	23	65.71%	*/-T	10	18	64.29%	*/-T	Germline	2.09472e-17	0.650259	9	1	18	0	12	0	23	0
chr1	90108559	C	-AG	126	212	62.72%	*/-AG	143	205	58.91%	*/-AG	Germline	4.9306e-167	0.864584	94	49	128	77	90	36	136	76
chr1	90111850	G	-TTGTTA	28	17	37.78%	*/-TTGTTA	27	15	35.71%	*/-TTGTTA	Germline	6.96395e-12	0.663074	0	27	0	15	0	28	0	17
chr1	90111870	T	-ATTAGC	13	11	45.83%	*/-ATTAGC	15	8	34.78%	*/-ATTAGC	Germline	1.93536e-07	0.857471	0	15	0	8	0	13	0	11
chr1	90112312	A	+T	138	42	23.33%	*/+T	141	50	26.18%	*/+T	Germline	3.17136e-31	0.303906	123	18	43	7	123	15	38	4
chr1	90112481	G	-A	59	138	70.05%	*/-A	51	140	73.3%	*/-A	Germline	6.00102e-120	0.275379	6	45	15	125	10	49	20	118
chr1	90112503	T	-AA	66	123	65.08%	*/-AA	62	113	64.57%	*/-AA	Germline	2.98481e-97	0.583787	7	55	3	110	11	55	3	120
chr1	90112973	C	+A	48	13	21.31%	*/+A	47	16	25.4%	*/+A	Germline	2.91451e-10	0.372963	7	40	1	15	5	43	0	13
chr1	90113033	A	-T	11	20	64.52%	*/-T	14	12	46.15%	*/-T	Germline	4.88295e-13	0.951756	0	14	0	12	0	11	1	19
chr1	90114546	G	-CAAAAAAA	14	7	33.33%	*/-CAAAAAAA	19	16	45.71%	*/-CAAAAAAA	Germline	6.8457e-09	0.265143	18	1	16	0	14	0	7	0
chr1	90114550	A	+G	13	5	27.78%	*/+G	13	8	38.1%	*/+G	Germline	3.68371e-05	0.368142	13	0	7	1	13	0	5	0
chr1	90114559	G	+A	23	11	32.35%	*/+A	20	18	47.37%	*/+A	Germline	5.34162e-11	0.145407	20	0	18	0	23	0	11	0
chr1	90114573	G	+A	32	21	39.62%	*/+A	25	12	32.43%	*/+A	Germline	3.15192e-12	0.820653	24	1	12	0	32	0	21	0
chr1	90114586	G	-A	28	43	60.56%	*/-A	16	47	74.6%	*/-A	Germline	5.09619e-38	0.0609574	16	0	47	0	28	0	43	0
chr1	90115128	T	+A	22	16	42.11%	*/+A	19	15	44.12%	*/+A	Germline	7.35848e-12	0.526112	0	19	0	15	0	22	0	16
chr1	90124472	G	-A	10	22	68.75%	*/-A	8	29	78.38%	-A/-A	Germline	8.14366e-23	0.26297	8	0	28	1	10	0	21	1
chr1	90127551	A	-CTGT	15	15	50%	*/-CTGT	12	13	52%	*/-CTGT	Germline	3.48985e-11	0.548965	1	11	0	13	1	14	0	15
chr1	90129102	C	-A	5	7	58.33%	*/-A	5	8	61.54%	*/-A	Germline	1.45225e-06	0.595948	0	5	0	8	1	4	0	7
chr1	90130358	G	-GCTTT	20	9	31.03%	*/-GCTTT	13	11	45.83%	*/-GCTTT	Germline	1.04052e-07	0.205615	8	5	11	0	17	3	8	1
chr1	90130359	G	-C	12	8	40%	*/-C	8	5	38.46%	*/-C	Germline	2.80292e-05	0.672438	5	3	3	2	10	2	7	1
chr1	90133000	A	-CGTGGG	8	5	38.46%	*/-CGTGGG	10	0	0%	A	LOH	1	0.0382478	10	0	0	0	8	0	5	0
chr1	90133088	A	-G	20	40	66.67%	*/-G	23	24	51.06%	*/-G	Germline	5.3756e-26	0.966575	23	0	23	1	20	0	40	0
chr1	90134237	A	+G	21	41	66.13%	*/+G	19	47	71.21%	*/+G	Germline	1.39177e-37	0.333787	5	14	17	30	6	15	14	27
chr1	90134395	G	-A	88	28	24.14%	*/-A	79	40	33.61%	*/-A	Germline	1.14912e-23	0.0722844	60	19	31	9	66	22	23	5
chr1	90137046	T	+C	4	20	83.33%	+C/+C	4	6	60%	*/+C	Germline	4.14824e-12	0.968554	1	3	4	2	0	4	3	17
chr1	90138455	A	+C	9	0	0%	A	8	2	20%	*/+C	Somatic	1	0.263158	0	8	0	2	0	10	0	0
chr1	90138465	T	+TTTG/+G	5	2	28.57%	*/+TTTG	6	2	25%	*/+G	Unknown	1	0.769231	0	6	0	2	0	5	0	2
chr1	90138881	T	-A	46	70	60.34%	*/-A	39	75	65.79%	*/-A	Germline	2.68976e-59	0.236234	36	3	70	5	44	2	65	5
chr1	90140436	T	-TCCCCCTTCCCTGC	63	59	48.36%	*/-TCCCCCTTCCCTGC	78	68	46.58%	*/-TCCCCCTTCCCTGC	Germline	1.39114e-47	0.660697	74	4	65	3	61	2	58	1
chr1	90141894	C	+CAGTCAG	12	6	33.33%	*/+CAGTCAG	9	11	55%	*/+CAGTCAG	Germline	7.52965e-07	0.155262	0	9	1	10	1	11	0	6
chr1	90142380	C	+T	18	31	63.27%	*/+T	17	30	63.83%	*/+T	Germline	2.29022e-25	0.561535	16	1	29	1	18	0	29	2
chr1	90143533	A	+T	27	38	58.46%	*/+T	20	27	57.45%	*/+T	Germline	4.01939e-26	0.618926	18	2	27	0	27	0	36	2
chr1	90143878	C	-GTT	76	77	50.33%	*/-GTT	60	64	51.61%	*/-GTT	Germline	9.53111e-54	0.463368	2	58	2	62	0	76	0	77
chr1	90146076	T	-G	6	8	57.14%	*/-G	10	7	41.18%	*/-G	Germline	3.22978e-06	0.893854	10	0	7	0	6	0	8	0
chr1	90147996	C	+TTGGA	50	35	41.18%	*/+TTGGA	50	65	56.52%	*/+TTGGA	Germline	1	0.022466	6	44	5	60	8	42	5	30
chr1	90152572	A	+G	66	140	67.96%	*/+G	61	133	68.56%	*/+G	Germline	5.26558e-115	0.492015	51	10	121	12	52	14	123	17
chr1	90155304	T	+G	148	65	30.52%	*/+G	111	60	35.09%	*/+G	Germline	1.28143e-43	0.200202	13	98	6	54	21	127	7	58
chr1	90166087	T	+A	59	24	28.92%	*/+A	67	33	33%	*/+A	Germline	3.88295e-20	0.332936	0	67	0	33	0	59	0	24
chr1	90166879	A	+AGC	72	74	50.68%	*/+AGC	69	78	53.06%	*/+AGC	Germline	3.37572e-58	0.385892	7	62	0	78	9	63	0	74
chr1	90171840	T	-A	24	22	47.83%	*/-A	17	20	54.05%	*/-A	Germline	1.97297e-16	0.365872	0	17	0	20	1	23	1	21
chr1	90406188	G	-T	12	6	33.33%	*/-T	5	2	28.57%	*/-T	Germline	0.00201456	0.753576	5	0	2	0	12	0	6	0
chr1	92672322	G	-T	2	23	92%	-T/-T	6	22	78.57%	-T/-T	Germline	4.6948e-22	0.963096	1	5	2	20	1	1	3	20
chr1	92672330	A	-C	2	21	91.3%	-C/-C	0	24	100%	-C/-C	Germline	7.2338e-25	0.234043	0	0	4	20	0	2	3	18
chr1	99688803	C	-A	8	5	38.46%	*/-A	9	6	40%	*/-A	Germline	0.000144217	0.619985	9	0	6	0	8	0	5	0
chr1	102178709	C	-T	22	12	35.29%	*/-T	14	11	44%	*/-T	Germline	8.22095e-09	0.341147	14	0	11	0	22	0	11	1
chr1	107353651	C	+T	6	2	25%	*/+T	8	5	38.46%	*/+T	Germline	0.00431013	0.442724	0	8	0	5	0	6	0	2
chr1	107353662	T	+TTA	10	0	0%	T	8	2	20%	*/+TTA	Somatic	1	0.236842	0	8	0	2	0	10	0	0
chr1	107613533	C	-A	7	3	30%	*/-A	24	0	0%	C	LOH	1	0.0200535	1	23	0	0	0	7	0	3
chr1	112035975	G	-AC	9	0	0%	G	9	3	25%	*/-AC	Somatic	1	0.165414	8	1	3	0	8	1	0	0
chr1	121612717	C	-A	7	0	0%	C	8	3	27.27%	*/-A	Somatic	1	0.202206	0	8	0	3	0	9	0	0
chr1	125941879	T	-G	11	72	86.75%	*/-G	17	63	78.75%	*/-G	Germline	5.01211e-64	0.941113	17	0	61	2	11	0	68	4
chr1	128592124	A	+G	0	26	100%	+G/+G	1	35	97.22%	+G/+G	Germline	4.14255e-35	0.580645	1	0	35	0	0	0	26	0
chr1	129826878	T	-A	13	8	38.1%	*/-A	23	7	23.33%	*/-A	Germline	9.14124e-06	0.926068	23	0	7	0	13	0	8	0
chr1	129901974	C	-T/-TT	32	29	47.54%	*/-T	29	19	39.58%	*/-TT	Unknown	1	0.847355	29	0	18	1	32	0	28	1
chr1	133225957	C	-T	9	4	30.77%	*/-T	12	4	25%	*/-T	Germline	0.00223923	0.777411	12	0	4	0	9	0	4	0
chr1	133430366	C	-T	37	5	11.9%	C	28	17	37.78%	*/-T	Somatic	1	0.00510759	22	6	11	6	38	9	5	0
chr1	134199452	C	-T	39	14	26.42%	*/-T	4	9	69.23%	C	LOH	1	0.00568484	23	4	9	0	36	3	12	2
chr1	134998040	T	-C	21	124	85.52%	-C/-C	15	83	84.69%	-C/-C	Germline	3.86469e-100	0.643593	8	7	21	62	15	6	32	92
chr1	136642498	C	-T	8	0	0%	C	5	2	28.57%	*/-T	Somatic	1	0.2	1	4	2	0	2	6	0	0
chr1	136864629	C	-T	4	0	0%	C	6	2	25%	*/-T	Somatic	1	0.424242	0	6	0	2	0	6	0	0
chr1	140743670	T	-C	14	12	46.15%	*/-C	13	8	38.1%	*/-C	Germline	7.22536e-08	0.802616	13	0	7	1	14	0	10	2
chr1	141133663	C	-G	1	65	98.48%	-G/-G	5	50	90.91%	-G/-G	Germline	1.42756e-62	0.992457	5	0	29	21	0	1	40	25
chr1	144021871	G	+T	0	8	100%	+T/+T	2	8	80%	+T/+T	Germline	2.09363e-08	0.294118	1	1	0	8	0	0	3	5
chr1	146096234	A	-G	1	18	94.74%	-G/-G	3	8	72.73%	*/-G	Germline	3.92138e-13	0.987958	0	3	0	8	0	1	0	18
chr1	148572639	G	+GAC	10	4	28.57%	*/+GAC	15	5	25%	*/+GAC	Germline	0.00106435	0.736188	15	0	5	0	10	0	4	0
chr1	148572764	C	-AA	89	38	29.92%	*/-AA	74	34	31.48%	*/-AA	Germline	3.35055e-25	0.453035	52	22	27	7	69	20	32	6
chr1	152537587	C	-ATCT	14	9	39.13%	*/-ATCT	13	8	38.1%	*/-ATCT	Germline	1.11938e-06	0.647475	13	0	8	0	14	0	9	0
chr1	154701519	T	-A	12	8	40%	*/-A	15	7	31.82%	*/-A	Germline	6.66221e-06	0.809078	6	9	4	3	2	10	0	8
chr1	155587651	A	-T	54	17	23.94%	*/-T	40	22	35.48%	*/-T	Germline	6.89364e-14	0.102541	17	23	5	17	27	27	7	10
chr1	158232553	T	-C	6	92	93.88%	-C/-C	3	73	96.05%	-C/-C	Germline	2.11949e-89	0.388904	1	2	53	20	6	0	52	40
chr1	158295962	G	-A	6	4	40%	*/-A	9	4	30.77%	*/-A	Germline	0.00187908	0.816328	6	3	2	2	4	2	2	2
chr1	161798488	T	+A	10	0	0%	T	8	2	20%	*/+A	Somatic	1	0.236842	1	7	0	2	2	9	0	0
chr1	163940875	A	-T	17	7	29.17%	*/-T	19	7	26.92%	*/-T	Germline	2.12245e-05	0.68855	19	0	7	0	17	0	7	0
chr1	164064525	G	-A	7	6	46.15%	*/-A	9	8	47.06%	*/-A	Germline	8.38369e-06	0.625501	8	1	7	1	7	0	5	1
chr1	164151412	C	-T	16	17	51.52%	*/-T	24	12	33.33%	*/-T	Germline	4.37744e-11	0.962152	16	8	7	5	13	3	14	3
chr1	166334866	T	-A	6	44	88%	-A/-A	1	55	98.21%	-A/-A	Germline	1	0.0406139	1	0	14	41	1	5	4	40
chr1	167259946	C	-A	18	7	28%	*/-A	11	5	31.25%	*/-A	Germline	9.53386e-05	0.546593	11	0	5	0	18	0	7	0
chr1	171860371	A	+G	1	17	94.44%	+G/+G	0	17	100%	+G/+G	Germline	3.20895e-19	0.514286	0	0	1	16	0	1	1	16
chr1	171935536	A	-C	23	17	42.5%	*/-C	20	23	53.49%	*/-C	Germline	1.72062e-15	0.217444	0	20	0	23	0	23	0	17
chr1	173209242	A	+G	4	66	94.29%	+G/+G	2	71	97.26%	+G/+G	Germline	2.34185e-75	0.32065	2	0	55	16	4	0	55	11
chr1	173213279	T	-C	3	35	92.11%	-C/-C	2	26	92.86%	-C/-C	Germline	3.44999e-32	0.644245	0	2	1	25	1	2	4	31
chr1	173288176	G	-T	46	22	32.35%	*/-T	39	26	40%	*/-T	Germline	1.95227e-17	0.230507	2	37	0	26	3	43	1	21
chr1	175279256	T	-G	3	20	86.96%	-G/-G	6	19	76%	-G/-G	Germline	1.39804e-18	0.911433	4	2	0	19	0	3	1	19
chr1	177421371	A	-AC	8	0	0%	A	5	4	44.44%	*/-AC	Somatic	1	0.0529412	0	5	0	4	1	9	0	0
chr1	179749671	C	-TTT/-TT	3	2	40%	*/-TTT	5	3	37.5%	*/-TT	Unknown	1	0.750583	5	0	3	0	3	0	2	0
chr1	180386073	A	-AACC	10	3	23.08%	*/-AACC	6	3	33.33%	*/-AACC	Germline	0.0105698	0.47678	0	6	0	3	1	9	0	3
chr1	181713022	T	-A	7	3	30%	*/-A	7	3	30%	*/-A	Germline	0.010098	0.685759	7	0	3	0	7	0	3	0
chr1	183072413	T	-G	2	4	66.67%	*/-G	6	4	40%	*/-G	Germline	0.00122358	0.940559	6	0	3	1	2	0	4	0
chr1	187180561	T	+A	19	11	36.67%	*/+A	24	9	27.27%	*/+A	Germline	1.58575e-07	0.857877	2	22	0	9	4	15	1	10
chr1	187278900	A	-C	3	5	62.5%	*/-C	0	5	100%	*/-C	Germline	5.3843e-05	0.195804	0	0	5	0	3	0	5	0
chr1	191485802	G	-AC	17	0	0%	G	20	8	28.57%	*/-AC	Somatic	1	0.0144192	20	0	8	0	17	0	0	0
chr2	3119808	T	-C	28	27	49.09%	*/-C	38	15	28.3%	*/-C	Germline	1.56041e-15	0.992352	31	7	12	3	21	7	23	4
chr2	3120129	C	-T	9	9	50%	*/-T	10	7	41.18%	*/-T	Germline	1.63701e-06	0.805683	0	10	0	7	0	9	0	9
chr2	3264033	C	+TCT	8	6	42.86%	*/+TCT	8	5	38.46%	*/+TCT	Germline	0.000136205	0.732912	7	1	5	0	7	1	4	2
chr2	3329023	A	+AT	17	5	22.73%	*/+AT	3	14	82.35%	+AT/+AT	LOH	1	0.00027463	3	0	14	0	17	0	5	0
chr2	3353796	C	-TATA	5	2	28.57%	*/-TATA	8	3	27.27%	*/-TATA	Germline	0.0227273	0.727941	4	4	0	3	0	5	1	1
chr2	3354862	A	+C	11	7	38.89%	*/+C	6	6	50%	*/+C	Germline	2.31784e-05	0.409805	6	0	6	0	11	0	7	0
chr2	3419878	A	-AATTAT	24	18	42.86%	*/-AATTAT	26	19	42.22%	*/-AATTAT	Germline	5.4067e-14	0.609073	8	18	5	14	6	18	7	11
chr2	3695966	A	+TG	5	2	28.57%	*/+TG	7	4	36.36%	*/+TG	Germline	0.00953079	0.572398	0	7	0	4	0	5	0	2
chr2	4528940	G	+TA	2	21	91.3%	+TA/+TA	1	13	92.86%	+TA/+TA	Germline	5.65823e-18	0.683784	1	0	13	0	2	0	21	0
chr2	4560099	T	+GCGC	7	15	68.18%	*/+GCGC	9	14	60.87%	*/+GCGC	Germline	1.95326e-12	0.794596	2	7	1	13	2	5	2	13
chr2	4684037	T	+GA	8	8	50%	*/+GA	4	13	76.47%	+GA/+GA	Germline	3.9837e-09	0.111536	4	0	13	0	8	0	8	0
chr2	4684038	T	+TTTTA	0	8	100%	*/+TTTTA	0	13	100%	+TTTTA/+TTTTA	Germline	1.85785e-12	1	0	0	13	0	0	0	8	0
chr2	4846622	C	+T	26	32	55.17%	*/+T	22	32	59.26%	*/+T	Germline	1.3398e-25	0.403173	22	0	30	2	25	1	29	3
chr2	5814271	T	-A	3	13	81.25%	-A/-A	3	15	83.33%	-A/-A	Germline	1.34902e-13	0.611235	3	0	1	14	3	0	3	10
chr2	5820901	A	-AGAGAGAGAGAGAG	55	56	50.45%	*/-AGAGAGAGAGAGAG	55	71	56.35%	*/-AGAGAGAGAGAGAG	Germline	3.43844e-49	0.218264	48	7	67	4	49	6	47	9
chr2	5825306	T	-CA	0	16	100%	-CA/-CA	1	8	88.89%	-CA/-CA	Germline	2.05679e-13	0.36	0	1	0	8	0	0	0	16
chr2	5834719	G	-AACA	3	34	91.89%	-AACA/-AACA	2	22	91.67%	-AACA/-AACA	Germline	2.33162e-29	0.700184	1	1	4	18	1	2	6	28
chr2	5835727	C	-A	2	12	85.71%	-A/-A	0	10	100%	-A/-A	Germline	1.00783e-11	0.32971	0	0	10	0	2	0	12	0
chr2	5838640	T	-A	1	10	90.91%	*/-A	1	10	90.91%	-A/-A	Germline	1.31173e-10	0.761905	1	0	10	0	1	0	9	1
chr2	5850623	A	+AAAAT	7	34	82.93%	+AAAAT/+AAAAT	2	34	94.44%	+AAAAT/+AAAAT	Germline	3.1371e-34	0.111291	2	0	34	0	6	1	34	0
chr2	5863499	G	+CCAGCAC	3	22	88%	+CCAGCAC/+CCAGCAC	4	9	69.23%	*/+CCAGCAC	Germline	6.5838e-15	0.965871	4	0	4	5	3	0	15	7
chr2	5924474	A	-T	1	11	91.67%	-T/-T	1	13	92.86%	-T/-T	Germline	7.62222e-13	0.72	1	0	13	0	1	0	11	0
chr2	10479356	C	+T	10	33	76.74%	+T/+T	7	34	82.93%	+T/+T	Germline	3.47692e-31	0.333242	4	3	6	28	2	8	9	24
chr2	10502383	T	-TG	10	11	52.38%	*/-TG	8	9	52.94%	*/-TG	Germline	3.08051e-08	0.614913	0	8	1	8	0	10	0	11
chr2	10511952	G	+TT	5	15	75%	*/+TT	1	16	94.12%	+TT/+TT	Germline	3.49141e-15	0.130046	1	0	16	0	5	0	15	0
chr2	10636998	A	+CACGCG	5	13	72.22%	*/+CACGCG	7	16	69.57%	*/+CACGCG	Germline	6.28043e-13	0.700212	0	7	0	16	0	5	0	13
chr2	12004929	C	+G	19	33	63.46%	*/+G	21	23	52.27%	*/+G	Germline	1.25276e-22	0.90589	7	14	13	10	7	12	25	8
chr2	12126406	G	-A	10	6	37.5%	*/-A	16	7	30.43%	*/-A	Germline	3.68371e-05	0.790146	6	10	1	6	3	7	1	5
chr2	12285943	G	+T	7	3	30%	*/+T	13	4	23.53%	*/+T	Germline	0.00501427	0.796446	13	0	4	0	7	0	3	0
chr2	19299738	C	-T	4	4	50%	*/-T	2	7	77.78%	*/-T	Germline	4.32579e-05	0.246606	2	0	7	0	4	0	4	0
chr2	20211447	A	-ATCAGT	6	6	50%	*/-ATCAGT	11	5	31.25%	*/-ATCAGT	Germline	0.000144217	0.918688	11	0	5	0	6	0	6	0
chr2	24498533	A	-G	7	9	56.25%	*/-G	12	5	29.41%	*/-G	Germline	1.05771e-05	0.972782	0	12	0	5	0	7	0	9
chr2	24841299	C	-AA/-A	7	3	30%	*/-AA	7	4	36.36%	*/-A	Unknown	1	0.56192	7	0	4	0	7	0	3	0
chr2	24842018	G	-A	49	28	36.36%	*/-A	51	24	32%	*/-A	Germline	1.12119e-18	0.769599	20	31	0	24	17	32	1	27
chr2	25482570	A	-GT	14	6	30%	*/-GT	30	1	3.23%	A	LOH	1	0.011048	13	18	0	1	9	5	3	3
chr2	26063841	C	-A	7	2	22.22%	*/-A	2	6	75%	-A/-A	LOH	1	0.0444673	0	2	0	6	0	7	0	2
chr2	26185992	A	+G	19	15	44.12%	*/+G	12	16	57.14%	*/+G	Germline	2.93939e-12	0.222129	8	4	13	3	10	9	7	8
chr2	26207761	A	+C	65	30	31.58%	*/+C	46	17	26.98%	*/+C	Germline	1.26135e-16	0.786444	41	5	17	0	59	6	30	0
chr2	26207764	A	+C	71	30	29.7%	*/+C	52	17	24.64%	*/+C	Germline	1.75902e-16	0.815548	44	8	17	0	64	7	30	0
chr2	26207767	A	+C	75	29	27.88%	*/+C	53	17	24.29%	*/+C	Germline	4.58181e-16	0.758014	45	8	17	0	67	8	29	0
chr2	26228459	T	-C	19	18	48.65%	*/-C	25	17	40.48%	*/-C	Germline	2.20568e-13	0.830588	16	9	6	11	11	8	12	6
chr2	26228702	A	-TC	24	13	35.14%	*/-TC	14	13	48.15%	*/-TC	Germline	6.04869e-10	0.2149	6	8	9	4	18	6	8	5
chr2	26963089	T	-G	9	8	47.06%	*/-G	7	2	22.22%	*/-G	Germline	0.00033576	0.955149	0	7	0	2	1	8	1	7
chr2	26963765	T	+G	10	10	50%	*/+G	12	7	36.84%	*/+G	Germline	8.13416e-07	0.875294	12	0	7	0	8	2	9	1
chr2	26963781	G	-T	11	12	52.17%	*/-T	14	8	36.36%	*/-T	Germline	6.21778e-08	0.914522	14	0	8	0	9	2	11	1
chr2	27139044	A	-ACACT	13	6	31.58%	*/-ACACT	4	12	75%	-ACACT/-ACACT	LOH	1	0.0124236	0	4	0	12	0	13	1	5
chr2	27141129	G	-C	8	8	50%	*/-C	3	5	62.5%	*/-C	Germline	1.29382e-05	0.444474	2	1	4	1	8	0	6	2
chr2	27141867	C	-CTT	25	19	43.18%	*/-CTT	16	15	48.39%	*/-CTT	Germline	4.4044e-13	0.416306	16	0	14	1	25	0	19	0
chr2	27192576	A	+G	24	21	46.67%	*/+G	24	13	35.14%	*/+G	Germline	7.53325e-13	0.900008	13	11	4	9	12	12	10	11
chr2	28324159	T	+C	9	3	25%	*/+C	6	4	40%	*/+C	Germline	0.00445046	0.383901	1	5	2	2	5	4	2	1
chr2	28332808	G	+A	16	5	23.81%	*/+A	17	5	22.73%	*/+A	Germline	0.000541483	0.671504	3	14	2	3	4	12	0	5
chr2	28353251	T	-CTGA	93	56	37.58%	*/-CTGA	95	63	39.87%	*/-CTGA	Germline	9.19703e-43	0.384382	69	26	43	20	63	30	47	9
chr2	28922471	C	+AG	9	8	47.06%	*/+AG	12	7	36.84%	*/+AG	Germline	4.8188e-06	0.831156	9	3	4	3	8	1	7	1
chr2	29557485	A	-GT/+GTGTGTGTGT	8	3	27.27%	*/-GT	6	3	33.33%	*/+GTGTGTGTGT	Unknown	1	0.574303	6	0	3	0	8	0	3	0
chr2	29589564	C	-CT	47	46	49.46%	*/-CT	41	21	33.87%	*/-CT	Germline	6.8713e-25	0.981913	41	0	21	0	47	0	46	0
chr2	29617059	G	+AC	14	7	33.33%	*/+AC	10	5	33.33%	*/+AC	Germline	8.1472e-05	0.637189	5	5	5	0	11	3	4	3
chr2	29618692	T	-C	7	6	46.15%	*/-C	4	7	63.64%	*/-C	Germline	1.29382e-05	0.328981	4	0	6	1	7	0	6	0
chr2	29666532	T	+C	10	10	50%	*/+C	15	5	25%	*/+C	Germline	6.0618e-06	0.975814	7	8	2	3	6	4	7	3
chr2	29670977	T	+AC	13	13	50%	*/+AC	13	16	55.17%	*/+AC	Germline	1.1491e-11	0.454941	13	0	16	0	13	0	13	0
chr2	29731432	A	-G	5	5	50%	*/-G	3	5	62.5%	*/-G	Germline	0.000172149	0.479844	3	0	1	4	2	3	3	2
chr2	29748818	C	-CAGCAGCAGCAG	14	5	26.32%	*/-CAGCAGCAGCAG	4	4	50%	*/-CAGCAGCAGCAG	Germline	0.000881324	0.226067	4	0	3	1	10	4	5	0
chr2	29793960	C	+A/-A	10	3	23.08%	*/+A	11	3	21.43%	*/-A	Unknown	1	0.713527	10	1	3	0	10	0	3	0
chr2	29890432	C	-ATCTAGAA	42	26	38.24%	*/-ATCTAGAA	44	25	36.23%	*/-ATCTAGAA	Germline	1.40748e-18	0.662422	2	42	1	24	0	42	0	26
chr2	29947817	A	-G	10	18	64.29%	*/-G	16	12	42.86%	*/-G	Germline	4.24441e-12	0.970122	14	2	11	1	9	1	18	0
chr2	30093299	G	+C	1	13	92.86%	+C/+C	1	12	92.31%	+C/+C	Germline	2.08532e-13	0.777778	0	1	0	12	0	1	0	13
chr2	30153783	A	-C	6	2	25%	*/-C	4	4	50%	*/-C	Germline	0.00883698	0.304196	4	0	4	0	6	0	2	0
chr2	30254821	C	+T	18	10	35.71%	*/+T	19	12	38.71%	*/+T	Germline	2.133e-08	0.513207	0	19	0	12	0	18	0	10
chr2	30260012	A	+CAGG	35	25	41.67%	*/+CAGG	41	14	25.45%	*/+CAGG	Germline	3.69705e-14	0.979396	22	19	7	7	21	14	13	12
chr2	30261746	T	+A	8	2	20%	*/+A	6	4	40%	*/+A	Germline	0.010098	0.314241	6	0	4	0	8	0	2	0
chr2	30653356	T	-C	14	12	46.15%	*/-C	11	6	35.29%	*/-C	Germline	3.9871e-07	0.846513	9	2	6	0	13	1	9	3
chr2	31796145	A	+AAAC	12	2	14.29%	A	8	8	50%	*/+AAAC	Somatic	1	0.0445777	5	3	8	0	13	0	1	1
chr2	35978572	T	+A	10	17	62.96%	*/+A	13	8	38.1%	*/+A	Germline	4.1182e-10	0.97786	0	13	0	8	0	10	0	17
chr2	36642020	A	-T	43	30	41.1%	*/-T	48	29	37.66%	*/-T	Germline	1.35363e-21	0.724886	48	0	28	1	41	2	28	2
chr2	38585187	T	+G	7	22	75.86%	+G/+G	8	15	65.22%	*/+G	Germline	2.18425e-16	0.874684	3	5	2	13	0	7	2	20
chr2	40412594	C	-AA	10	4	28.57%	*/-AA	14	8	36.36%	*/-AA	Germline	8.1472e-05	0.455803	7	7	4	4	3	7	0	4
chr2	40520582	C	-T	25	10	28.57%	*/-T	13	19	59.38%	*/-T	Germline	1	0.0105537	11	2	17	2	17	8	8	2
chr2	40534750	G	+A	10	10	50%	*/+A	7	6	46.15%	*/+A	Germline	1.36401e-06	0.715776	0	7	0	6	2	8	2	8
chr2	40552805	A	-T	6	8	57.14%	*/-T	9	4	30.77%	*/-T	Germline	5.06808e-05	0.962294	9	0	4	0	6	0	8	0
chr2	40557451	G	-GA	13	5	27.78%	*/-GA	8	6	42.86%	*/-GA	Germline	0.000173514	0.302321	0	8	1	5	2	11	0	5
chr2	40559240	A	+T	14	4	22.22%	*/+T	14	8	36.36%	*/+T	Germline	9.2733e-05	0.267892	14	0	8	0	14	0	4	0
chr2	40559475	C	+AG	26	16	38.1%	*/+AG	13	20	60.61%	*/+AG	Germline	1	0.0438998	2	11	4	16	5	21	2	14
chr2	40559540	G	-AA	9	2	18.18%	G	7	10	58.82%	*/-AA	Somatic	1	0.0398387	1	6	0	10	0	11	0	2
chr2	40586199	G	-T	60	29	32.58%	*/-T	62	53	46.09%	*/-T	Germline	1	0.0350277	29	33	27	26	28	32	13	16
chr2	40666021	C	-A	5	4	44.44%	*/-A	4	5	55.56%	*/-A	Germline	0.000516447	0.5	4	0	5	0	5	0	4	0
chr2	40666290	T	-A	26	13	33.33%	*/-A	20	12	37.5%	*/-A	Germline	2.27646e-09	0.452917	4	16	2	10	7	19	1	12
chr2	40677958	T	-A	6	4	40%	*/-A	9	3	25%	*/-A	Germline	0.00445046	0.886997	8	1	3	0	6	0	3	1
chr2	40759046	A	-G/-GT	25	8	24.24%	*/-G	23	7	23.33%	*/-GT	Unknown	1	0.64702	0	23	0	7	0	25	0	8
chr2	40783296	G	+A	6	3	33.33%	*/+A	7	3	30%	*/+A	Germline	0.00982801	0.741486	7	0	3	0	6	0	3	0
chr2	41049214	A	+T	22	11	33.33%	*/+T	20	9	31.03%	*/+T	Germline	1.53161e-07	0.678264	7	13	0	9	7	15	1	10
chr2	41124639	G	-T	3	6	66.67%	*/-T	5	3	37.5%	*/-T	Germline	0.000463478	0.955533	5	0	3	0	3	0	6	0
chr2	41314057	C	-TT	5	4	44.44%	*/-TT	3	4	57.14%	*/-TT	Germline	0.00122358	0.5	0	3	0	4	0	5	0	4
chr2	41584334	G	-A	10	7	41.18%	*/-A	4	5	55.56%	*/-A	Germline	4.67959e-05	0.386728	0	4	1	4	0	10	1	6
chr2	41626309	T	+A	17	7	29.17%	*/+A	15	7	31.82%	*/+A	Germline	1.9039e-05	0.549021	12	3	7	0	13	4	6	1
chr2	41842927	C	+ACTG	72	26	26.53%	*/+ACTG	60	28	31.82%	*/+ACTG	Germline	6.07922e-19	0.263747	58	2	28	0	71	1	26	0
chr2	41843054	T	-A	286	101	26.1%	*/-A	283	89	23.92%	*/-A	Germline	8.21558e-64	0.78071	207	76	45	44	196	90	52	49
chr2	43373775	C	-T/-TT	9	3	25%	*/-T	6	3	33.33%	*/-TT	Unknown	1	0.52322	6	0	3	0	9	0	3	0
chr2	43436838	C	+T	10	8	44.44%	*/+T	13	10	43.48%	*/+T	Germline	3.45402e-07	0.647822	10	3	9	1	9	1	7	1
chr2	43533474	G	+TGTT	18	9	33.33%	*/+TGTT	29	8	21.62%	*/+TGTT	Germline	2.243e-06	0.908483	3	26	0	8	0	18	0	9
chr2	43636362	T	-A	26	10	27.78%	*/-A	22	13	37.14%	*/-A	Germline	1.41693e-08	0.277976	2	20	1	12	5	21	0	10
chr2	48764726	T	-A	11	13	54.17%	*/-A	4	7	63.64%	*/-A	Germline	2.00633e-08	0.440304	4	0	7	0	11	0	13	0
chr2	49549617	T	+CA	12	6	33.33%	*/+CA	8	2	20%	*/+CA	Germline	0.00218805	0.883531	0	8	0	2	2	10	0	6
chr2	50021210	G	+A	28	20	41.67%	*/+A	27	14	34.15%	*/+A	Germline	1.1574e-12	0.827998	7	20	5	9	8	20	6	14
chr2	50992617	C	+G	12	10	45.45%	*/+G	10	9	47.37%	*/+G	Germline	1.24129e-07	0.575524	8	2	8	1	7	5	9	1
chr2	51004444	A	-AAATAT	30	11	26.83%	*/-AAATAT	15	14	48.28%	*/-AAATAT	Germline	2.17582e-09	0.0560128	3	12	0	14	5	25	0	11
chr2	51004446	A	-AT	9	14	60.87%	*/-AT	3	7	70%	*/-AT	Germline	3.9837e-09	0.46339	1	2	1	6	1	8	0	14
chr2	51483957	A	+G	32	15	31.91%	*/+G	35	17	32.69%	*/+G	Germline	1.16271e-11	0.553167	6	29	4	13	9	23	0	15
chr2	51484022	T	-A	13	9	40.91%	*/-A	17	8	32%	*/-A	Germline	1.30181e-06	0.825911	0	17	0	8	0	13	0	9
chr2	51808508	C	+GTGT	10	0	0%	C	7	3	30%	*/+GTGT	Somatic	1	0.105263	0	7	0	3	0	10	0	0
chr2	51816185	T	-A	13	27	67.5%	*/-A	12	15	55.56%	*/-A	Germline	1.46748e-17	0.893947	6	6	1	14	11	2	3	24
chr2	51911495	A	-T	5	8	61.54%	*/-T	12	3	20%	*/-T	Germline	0.000144217	0.996301	0	12	0	3	0	5	0	8
chr2	51938090	A	-TG	5	11	68.75%	*/-TG	5	5	50%	*/-TG	Germline	5.12558e-07	0.914348	5	0	5	0	5	0	11	0
chr2	51949206	G	+A	3	6	66.67%	*/+A	6	4	40%	*/+A	Germline	0.000195412	0.948743	0	6	0	4	0	3	0	6
chr2	51950289	T	-C	11	6	35.29%	*/-C	11	6	35.29%	*/-C	Germline	7.53024e-05	0.639659	0	11	0	6	0	11	0	6
chr2	51959259	A	-TT	23	17	42.5%	*/-TT	19	11	36.67%	*/-TT	Germline	1.25048e-10	0.769671	5	14	0	11	6	17	0	17
chr2	51960929	C	-G	20	13	39.39%	*/-G	24	13	35.14%	*/-G	Germline	8.51408e-10	0.731045	19	5	12	1	16	4	12	1
chr2	51968414	T	-GCA	10	7	41.18%	*/-GCA	8	7	46.67%	*/-GCA	Germline	9.85119e-06	0.51735	5	3	4	3	6	4	3	4
chr2	51971678	A	+TT	12	6	33.33%	*/+TT	11	7	38.89%	*/+TT	Germline	3.25888e-05	0.5	11	0	7	0	12	0	6	0
chr2	51975735	A	-AT	10	4	28.57%	*/-AT	7	8	53.33%	*/-AT	Germline	5.81927e-05	0.16487	7	0	7	1	9	1	4	0
chr2	51976445	A	-AT/-ATATAT	4	2	33.33%	*/-AT	8	3	27.27%	*/-ATATAT	Unknown	1	0.794602	8	0	3	0	4	0	2	0
chr2	52003369	T	+G	8	7	46.67%	*/+G	8	4	33.33%	*/+G	Germline	0.000136205	0.863212	1	7	1	3	0	8	1	6
chr2	52005914	T	-A	10	11	52.38%	*/-A	12	7	36.84%	*/-A	Germline	3.19188e-07	0.904322	12	0	7	0	10	0	11	0
chr2	52011746	G	+T	17	9	34.62%	*/+T	19	10	34.48%	*/+T	Germline	2.90539e-07	0.616062	19	0	10	0	17	0	9	0
chr2	52011998	C	-A	37	36	49.32%	*/-A	38	26	40.62%	*/-A	Germline	2.60384e-23	0.883369	4	34	1	25	5	32	5	31
chr2	52016372	C	-G	16	19	54.29%	*/-G	18	12	40%	*/-G	Germline	4.03159e-12	0.919319	0	18	0	12	0	16	0	19
chr2	52016749	T	+G	9	5	35.71%	*/+G	7	4	36.36%	*/+G	Germline	0.000815418	0.64792	7	0	4	0	8	1	5	0
chr2	52020255	C	-AAG	16	5	23.81%	*/-AAG	17	9	34.62%	*/-AAG	Germline	1.96035e-05	0.315838	1	16	0	9	1	15	0	5
chr2	52020823	C	+AAG	10	4	28.57%	*/+AAG	10	8	44.44%	*/+AAG	Germline	6.87509e-05	0.292062	1	9	0	8	1	9	1	3
chr2	52031963	A	-AC	15	11	42.31%	*/-AC	15	12	44.44%	*/-AC	Germline	5.54725e-09	0.547877	15	0	11	1	15	0	11	0
chr2	52045288	C	+T	26	15	36.59%	*/+T	27	10	27.03%	*/+T	Germline	3.00378e-09	0.874329	17	10	1	9	8	18	6	9
chr2	52048165	A	+TT	20	12	37.5%	*/+TT	11	8	42.11%	*/+TT	Germline	9.32663e-08	0.486193	0	11	0	8	0	20	0	12
chr2	52051634	C	+A	7	4	36.36%	*/+A	10	5	33.33%	*/+A	Germline	0.000849276	0.718993	10	0	5	0	7	0	4	0
chr2	52054761	G	-TT	7	9	56.25%	*/-TT	6	9	60%	*/-TT	Germline	1.11544e-07	0.560726	6	0	9	0	7	0	9	0
chr2	52054775	G	-TTTGTT	10	9	47.37%	*/-TTTGTT	10	9	47.37%	*/-TTTGTT	Germline	2.68005e-07	0.627073	10	0	9	0	10	0	9	0
chr2	52058215	A	-AACAAATC	15	12	44.44%	*/-AACAAATC	8	11	57.89%	*/-AACAAATC	Germline	2.92831e-09	0.274949	0	8	0	11	0	15	1	11
chr2	52058267	T	-GGGG	5	3	37.5%	*/-GGGG	3	5	62.5%	*/-GGGG	Germline	0.00122358	0.309635	0	3	0	5	1	4	0	3
chr2	52060520	A	-C	7	2	22.22%	*/-C	4	4	50%	*/-C	Germline	0.00920214	0.246606	0	4	0	4	0	7	0	2
chr2	52061260	G	+AC	13	6	31.58%	*/+AC	12	11	47.83%	*/+AC	Germline	9.96776e-07	0.226659	2	10	4	7	1	12	0	6
chr2	52062067	T	+CCA	7	5	41.67%	*/+CCA	9	4	30.77%	*/+CCA	Germline	0.000815418	0.837152	9	0	4	0	7	0	5	0
chr2	52062516	C	-AAA	20	15	42.86%	*/-AAA	16	8	33.33%	*/-AAA	Germline	8.22095e-09	0.843342	5	11	0	8	1	19	2	13
chr2	52063300	G	-A	8	12	60%	*/-A	15	5	25%	*/-A	Germline	8.74299e-07	0.995235	1	14	1	4	0	8	1	11
chr2	52065996	C	+A	28	11	28.21%	*/+A	39	16	29.09%	*/+A	Germline	8.39527e-10	0.556913	15	24	12	4	12	16	8	3
chr2	52066006	C	-AA	27	13	32.5%	*/-AA	37	18	32.73%	*/-AA	Germline	2.47816e-11	0.580021	15	22	13	5	13	14	9	4
chr2	52066332	A	-CGG	51	25	32.89%	*/-CGG	26	19	42.22%	*/-CGG	Germline	4.65659e-16	0.201444	16	10	10	9	33	18	15	10
chr2	52067189	T	-GTAGAAGCAACAGA	7	8	53.33%	*/-GTAGAAGCAACAGA	12	6	33.33%	*/-GTAGAAGCAACAGA	Germline	1.05771e-05	0.934958	0	12	0	6	0	7	0	8
chr2	52071959	T	+GG	12	0	0%	T	10	7	41.18%	*/+GG	Somatic	1	0.0124604	0	10	0	7	0	13	0	0
chr2	52077079	A	+C	6	7	53.85%	*/+C	6	6	50%	*/+C	Germline	1.46545e-05	0.722813	6	0	6	0	6	0	6	1
chr2	52078172	T	+ATTAAG	6	7	53.85%	*/+ATTAAG	7	6	46.15%	*/+ATTAAG	Germline	1.63785e-05	0.783124	7	0	6	0	6	0	7	0
chr2	52078576	T	-GTG	12	11	47.83%	*/-GTG	10	7	41.18%	*/-GTG	Germline	3.19188e-07	0.76957	0	10	0	7	0	12	0	11
chr2	52078583	G	-A	14	8	36.36%	*/-A	7	6	46.15%	*/-A	Germline	1.20047e-05	0.413132	0	7	0	6	0	14	0	8
chr2	52080997	G	-A	10	0	0%	G	6	7	53.85%	*/-A	Somatic	1	0.0069996	6	0	7	0	9	1	0	0
chr2	52083099	G	+GA/+GAA	15	6	28.57%	*/+GA	11	6	35.29%	*/+GAA	Unknown	1	0.461499	1	10	0	6	2	13	0	6
chr2	52085444	A	-GCCCTGGCTC	6	9	60%	*/-GCCCTGGCTC	7	4	36.36%	*/-GCCCTGGCTC	Germline	1.63785e-05	0.944649	7	0	4	0	6	0	9	0
chr2	52099213	C	+A	5	9	64.29%	*/+A	10	5	33.33%	*/+A	Germline	7.64658e-06	0.980122	7	3	5	0	2	3	8	1
chr2	52099691	A	-T	22	24	52.17%	*/-T	28	17	37.78%	*/-T	Germline	1.275e-15	0.944423	1	27	0	17	1	21	4	20
chr2	52100681	A	-C	17	9	34.62%	*/-C	15	14	48.28%	*/-C	Germline	6.40342e-09	0.226471	15	0	14	0	17	0	9	0
chr2	52102190	T	-G	18	21	53.85%	*/-G	18	9	33.33%	*/-G	Germline	1.25813e-11	0.971799	18	0	9	0	18	0	21	0
chr2	52105129	G	-T	18	8	30.77%	*/-T	15	6	28.57%	*/-T	Germline	1.96035e-05	0.684162	0	15	0	6	0	18	0	8
chr2	52110939	A	+G	27	19	41.3%	*/+G	24	17	41.46%	*/+G	Germline	1.46299e-13	0.580069	24	0	17	0	27	0	19	0
chr2	52114724	T	+CTACAGG	36	11	23.4%	*/+CTACAGG	20	17	45.95%	*/+CTACAGG	Germline	1	0.0260674	16	4	14	3	19	17	8	3
chr2	52128251	G	-CCCC	18	7	28%	*/-CCCC	22	10	31.25%	*/-CCCC	Germline	1.87845e-06	0.512161	22	0	10	0	18	0	7	0
chr2	52128360	C	+G	31	39	55.71%	*/+G	47	36	43.37%	*/+G	Germline	1.32762e-28	0.954014	35	12	26	10	20	11	30	9
chr2	52128617	G	-T	12	6	33.33%	*/-T	8	4	33.33%	*/-T	Germline	0.000398507	0.649975	0	8	0	4	0	12	0	6
chr2	52128621	G	-GGT	12	6	33.33%	*/-GGT	4	4	50%	*/-GGT	Germline	0.00033576	0.352361	0	4	0	4	0	12	0	6
chr2	52135137	G	-GGA	25	15	37.5%	*/-GGA	28	18	39.13%	*/-GGA	Germline	2.55301e-12	0.527241	21	7	14	4	17	8	10	5
chr2	52135831	T	+AC	6	7	53.85%	*/+AC	10	6	37.5%	*/+AC	Germline	2.1506e-05	0.895487	10	0	6	0	6	0	7	0
chr2	52136909	G	+GTGACT	7	5	41.67%	*/+GTGACT	8	5	38.46%	*/+GTGACT	Germline	0.000318212	0.715884	8	0	5	0	7	0	5	0
chr2	52142436	G	+GTTTTGAA	6	5	45.45%	*/+GTTTTGAA	7	2	22.22%	*/+GTTTTGAA	Germline	0.004158	0.942105	6	1	2	0	6	0	5	0
chr2	52155113	T	+G	14	10	41.67%	*/+G	15	13	46.43%	*/+G	Germline	5.13484e-09	0.474625	0	15	0	13	1	13	3	7
chr2	52155130	A	+AT	12	8	40%	*/+AT	11	10	47.62%	*/+AT	Germline	3.45402e-07	0.430211	0	11	0	10	2	10	1	7
chr2	52159316	A	-CAAGGC	43	29	40.28%	*/-CAAGGC	49	22	30.99%	*/-CAAGGC	Germline	1.89604e-18	0.909104	31	18	12	10	22	21	17	12
chr2	52160972	T	-C	8	3	27.27%	*/-C	5	3	37.5%	*/-C	Germline	0.00982801	0.506192	0	5	0	3	0	8	0	3
chr2	52160975	T	-TA	8	3	27.27%	*/-TA	6	3	33.33%	*/-TA	Germline	0.010098	0.574303	0	6	0	3	0	8	0	3
chr2	52260413	G	-ACA	6	8	57.14%	*/-ACA	11	13	54.17%	*/-ACA	Germline	9.90164e-09	0.695777	8	3	9	4	6	0	7	1
chr2	52305644	T	-C	18	14	43.75%	*/-C	13	13	50%	*/-C	Germline	1.39074e-10	0.416766	0	13	0	13	1	17	0	14
chr2	52320249	C	+ACAG	17	6	26.09%	*/+ACAG	21	11	34.38%	*/+ACAG	Germline	1.76803e-06	0.361779	1	20	0	11	1	16	0	6
chr2	52927728	G	+TC	5	5	50%	*/+TC	8	3	27.27%	*/+TC	Germline	0.00172405	0.936533	0	8	0	3	0	5	0	5
chr2	52985875	C	-T	4	11	73.33%	*/-T	10	8	44.44%	*/-T	Germline	4.73228e-08	0.979775	7	3	5	3	3	1	8	3
chr2	53003714	T	+ATTA	9	3	25%	*/+ATTA	5	6	54.55%	*/+ATTA	Germline	0.000741743	0.15352	5	0	6	0	9	0	3	0
chr2	53019928	G	+A	24	18	42.86%	*/+A	22	14	38.89%	*/+A	Germline	4.14882e-12	0.720661	1	21	0	14	2	22	0	18
chr2	53062137	T	-G	12	11	47.83%	*/-G	10	10	50%	*/-G	Germline	1.82982e-08	0.564758	1	9	0	10	1	11	0	11
chr2	53062156	G	-T	8	6	42.86%	*/-T	8	4	33.33%	*/-T	Germline	0.00033576	0.81583	0	8	0	4	0	8	0	6
chr2	53062170	C	-ACATT	7	6	46.15%	*/-ACATT	5	4	44.44%	*/-ACATT	Germline	0.000260612	0.695046	0	5	0	4	0	7	0	6
chr2	53062177	T	+G	5	6	54.55%	*/+G	4	4	50%	*/+G	Germline	0.000195412	0.745058	0	4	0	4	0	5	0	6
chr2	57900478	A	+CTT	8	2	20%	*/+CTT	10	3	23.08%	*/+CTT	Germline	0.0245478	0.633213	1	9	0	3	0	8	0	2
chr2	59537618	A	-TG	14	4	22.22%	*/-TG	18	7	28%	*/-TG	Germline	0.000235118	0.474509	0	18	0	7	0	14	0	4
chr2	59629052	A	-CGTGTGT	16	9	36%	*/-CGTGTGT	14	5	26.32%	*/-CGTGTGT	Germline	1.78725e-05	0.843579	0	14	0	5	1	15	0	9
chr2	59629099	G	+C	5	6	54.55%	*/+C	3	6	66.67%	*/+C	Germline	2.25476e-05	0.464992	0	3	0	6	0	5	0	6
chr2	59631095	G	-TA	19	19	50%	*/-TA	20	12	37.5%	*/-TA	Germline	6.29847e-12	0.901792	19	1	11	1	16	3	19	0
chr2	59693338	T	-A	10	4	28.57%	*/-A	3	9	75%	-A/-A	LOH	1	0.02359	1	2	4	5	5	5	1	3
chr2	59741386	G	-GTCA	62	23	27.06%	*/-GTCA	29	25	46.3%	*/-GTCA	Germline	1	0.0164141	8	21	8	17	23	39	6	17
chr2	59760016	C	-T	9	3	25%	*/-T	13	5	27.78%	*/-T	Germline	0.00228753	0.604113	13	0	5	0	9	0	3	0
chr2	60168226	T	-AAA	12	4	25%	*/-AAA	12	5	29.41%	*/-AAA	Germline	0.00104196	0.542943	1	11	0	5	0	12	0	4
chr2	60190337	G	-T	20	19	48.72%	*/-T	16	15	48.39%	*/-T	Germline	2.7419e-13	0.605509	10	6	13	2	12	8	14	5
chr2	60191178	G	+GC	9	6	40%	*/+GC	9	5	35.71%	*/+GC	Germline	0.000151948	0.731695	1	8	1	4	1	8	0	6
chr2	60191187	G	+GGC	5	5	50%	*/+GGC	8	5	38.46%	*/+GGC	Germline	0.000280659	0.835577	1	7	1	4	0	5	0	5
chr2	60192426	C	+A	17	10	37.04%	*/+A	23	23	50%	*/+A	Germline	1.04034e-12	0.20339	22	1	18	5	15	2	8	2
chr2	60271375	A	-C	31	29	48.33%	*/-C	39	28	41.79%	*/-C	Germline	1.91545e-21	0.82086	20	19	21	7	25	6	20	9
chr2	60293327	T	-TACTC	32	22	40.74%	*/-TACTC	29	25	46.3%	*/-TACTC	Germline	1.11183e-17	0.349052	11	18	0	25	5	27	3	19
chr2	60296258	A	+AAAGGG	27	11	28.95%	*/+AAAGGG	16	14	46.67%	*/+AAAGGG	Germline	1.97781e-09	0.105477	15	1	14	0	26	1	10	1
chr2	60317632	G	+A	16	6	27.27%	*/+A	12	6	33.33%	*/+A	Germline	9.2733e-05	0.470562	0	12	1	5	2	14	0	6
chr2	60360728	T	+AC	10	6	37.5%	*/+AC	6	9	60%	*/+AC	Germline	3.22978e-06	0.186162	6	0	9	0	10	0	6	0
chr2	60361003	A	+C	14	11	44%	*/+C	12	19	61.29%	*/+C	Germline	4.24441e-12	0.153844	3	9	8	11	3	11	3	8
chr2	60361032	G	-T	7	9	56.25%	*/-T	6	16	72.73%	*/-T	Germline	6.90971e-11	0.238147	0	6	5	11	1	6	1	8
chr2	60492645	A	+C	49	25	33.78%	*/+C	35	20	36.36%	*/+C	Germline	2.66072e-16	0.452269	30	5	19	1	46	3	21	4
chr2	60492685	G	+C	60	33	35.48%	*/+C	42	31	42.47%	*/+C	Germline	2.76788e-23	0.224482	24	18	21	10	31	29	21	12
chr2	60492878	G	+A	24	12	33.33%	*/+A	19	11	36.67%	*/+A	Germline	1.16336e-08	0.489637	1	18	0	11	1	23	1	11
chr2	60619855	C	-G	12	5	29.41%	*/-G	8	16	66.67%	*/-G	Germline	1	0.0203334	6	2	15	1	10	2	5	0
chr2	62151266	A	+CATTAAT	7	4	36.36%	*/+CATTAAT	4	3	42.86%	*/+CATTAAT	Germline	0.00381232	0.583145	4	0	3	0	5	2	3	1
chr2	62183281	C	-ATCT	7	7	50%	*/-ATCT	6	3	33.33%	*/-ATCT	Germline	0.000280659	0.888881	0	6	0	3	0	7	0	7
chr2	62197258	C	-CAGA	8	9	52.94%	*/-CAGA	10	3	23.08%	*/-CAGA	Germline	6.18092e-05	0.98053	10	0	2	1	6	2	8	1
chr2	62523987	A	+AG	5	9	64.29%	*/+AG	10	4	28.57%	*/+AG	Germline	1.98116e-05	0.98935	8	2	3	1	5	0	8	1
chr2	62524111	C	-T	10	9	47.37%	*/-T	7	4	36.36%	*/-T	Germline	2.31784e-05	0.83316	2	5	1	3	4	6	1	8
chr2	62541275	A	+G	8	7	46.67%	*/+G	12	5	29.41%	*/+G	Germline	6.87509e-05	0.915184	2	10	0	5	3	5	2	5
chr2	62715139	A	-TG	5	5	50%	*/-TG	11	3	21.43%	*/-TG	Germline	0.00194905	0.971671	11	0	3	0	5	0	5	0
chr2	62715473	T	+A	5	3	37.5%	*/+A	4	6	60%	*/+A	Germline	0.000516447	0.318593	1	3	0	6	0	5	0	3
chr2	63816674	A	-T	11	9	45%	*/-T	10	8	44.44%	*/-T	Germline	7.52965e-07	0.640449	8	2	6	2	11	0	8	1
chr2	65168309	T	-CCTAAATGTAGTAGAA	24	20	45.45%	*/-CCTAAATGTAGTAGAA	14	12	46.15%	*/-CCTAAATGTAGTAGAA	Germline	2.25358e-12	0.575112	11	3	11	1	19	5	17	3
chr2	65172517	A	-GT	5	3	37.5%	*/-GT	5	3	37.5%	*/-GT	Germline	0.00883698	0.695804	5	0	3	0	5	0	3	0
chr2	65307810	T	-AA	4	4	50%	*/-AA	7	10	58.82%	*/-AA	Germline	4.75281e-06	0.504195	7	0	10	0	4	0	4	0
chr2	65363572	T	-A	4	11	73.33%	*/-A	6	5	45.45%	*/-A	Germline	5.12558e-07	0.968313	6	0	5	0	4	0	11	0
chr2	65586264	T	+G	11	13	54.17%	*/+G	12	12	50%	*/+G	Germline	4.1182e-10	0.718038	12	0	12	0	10	1	13	0
chr2	65716003	C	+T	7	3	30%	*/+T	7	4	36.36%	*/+T	Germline	0.00431013	0.56192	7	0	4	0	6	1	3	0
chr2	65857819	G	+AA	12	11	47.83%	*/+AA	8	14	63.64%	*/+AA	Germline	2.72949e-10	0.221873	2	6	1	13	2	10	1	10
chr2	65859950	C	+AG	5	9	64.29%	*/+AG	4	5	55.56%	*/+AG	Germline	3.4067e-06	0.804079	4	0	4	1	5	0	9	0
chr2	66022814	A	+AAC	28	25	47.17%	*/+AAC	38	29	43.28%	*/+AAC	Germline	2.31647e-20	0.729015	23	15	17	12	20	8	18	7
chr2	66325931	T	-ATACACACACAC	6	6	50%	*/-ATACACACACAC	6	3	33.33%	*/-ATACACACACAC	Germline	0.000659196	0.887092	6	0	3	0	6	0	6	0
chr2	66332149	T	-A	7	13	65%	*/-A	12	16	57.14%	*/-A	Germline	3.75312e-12	0.801274	1	11	0	16	0	7	0	13
chr2	66353331	C	+A	25	19	43.18%	*/+A	33	24	42.11%	*/+A	Germline	3.69023e-16	0.622602	25	8	19	5	17	8	15	4
chr2	66400626	A	+G	23	16	41.03%	*/+G	14	10	41.67%	*/+G	Germline	5.66705e-10	0.58289	2	12	2	8	5	18	3	13
chr2	66403130	C	-AAAA	4	7	63.64%	*/-AAAA	4	3	42.86%	*/-AAAA	Germline	0.000172149	0.911765	4	0	1	2	4	0	4	3
chr2	66406434	C	-T	17	6	26.09%	*/-T	8	12	60%	*/-T	Germline	1	0.0258017	0	8	0	12	0	17	0	6
chr2	67363602	T	+TAA	25	11	30.56%	*/+TAA	12	5	29.41%	*/+TAA	Germline	4.02562e-06	0.65182	8	4	4	1	20	5	6	5
chr2	67364419	T	+CTC	11	6	35.29%	*/+CTC	10	5	33.33%	*/+CTC	Germline	0.000173514	0.686383	0	10	0	5	0	11	0	6
chr2	67545298	C	+TT	50	25	33.33%	*/+TT	55	35	38.89%	*/+TT	Germline	1.18321e-21	0.282656	53	2	34	1	48	2	24	1
chr2	68229035	G	-AA	29	17	36.96%	*/-AA	18	14	43.75%	*/-AA	Germline	1.10341e-11	0.355715	6	12	2	12	8	21	2	15
chr2	68230369	T	+A	10	9	47.37%	*/+A	4	7	63.64%	*/+A	Germline	9.72022e-07	0.316575	1	3	1	6	0	10	1	8
chr2	68443795	C	-T	6	3	33.33%	*/-T	4	4	50%	*/-T	Germline	0.00361513	0.419375	4	0	4	0	6	0	3	0
chr2	68569112	A	-T	13	9	40.91%	*/-T	9	5	35.71%	*/-T	Germline	1.27041e-05	0.744436	5	4	3	2	9	4	8	1
chr2	68569959	T	+G	16	9	36%	*/+G	14	8	36.36%	*/+G	Germline	1.30181e-06	0.608674	14	0	6	2	14	2	8	1
chr2	68577659	A	-AGCTAG	9	7	43.75%	*/-AGCTAG	9	4	30.77%	*/-AGCTAG	Germline	0.000151948	0.864683	0	9	0	4	0	9	0	7
chr2	68586499	T	-AATA	12	4	25%	*/-AATA	14	9	39.13%	*/-AATA	Germline	3.68371e-05	0.284766	0	14	0	9	4	8	0	4
chr2	69013963	T	-AAA	7	7	50%	*/-AAA	6	8	57.14%	*/-AAA	Germline	2.30367e-06	0.5	0	6	0	8	0	7	0	7
chr2	69040826	T	+AA	21	17	44.74%	*/+AA	19	11	36.67%	*/+AA	Germline	1.10038e-10	0.820917	0	19	0	11	1	20	0	17
chr2	69040843	G	-A	12	16	57.14%	*/-A	15	10	40%	*/-A	Germline	2.4512e-10	0.936307	0	15	0	10	0	12	0	16
chr2	69058750	G	+T/+TT	3	3	50%	*/+T	6	2	25%	*/+TT	Unknown	1	0.937063	6	0	2	0	3	0	3	0
chr2	69137786	G	+AA	16	12	42.86%	*/+AA	13	12	48%	*/+AA	Germline	2.00503e-09	0.460409	12	1	12	0	15	1	11	1
chr2	69263900	T	-CCC	27	18	40%	*/-CCC	22	12	35.29%	*/-CCC	Germline	3.06023e-11	0.744947	11	11	5	7	10	17	13	5
chr2	69263904	G	-GC	22	18	45%	*/-GC	18	12	40%	*/-GC	Germline	1.73208e-11	0.745618	10	8	5	7	9	13	13	5
chr2	69269301	G	-T	6	8	57.14%	*/-T	16	12	42.86%	*/-T	Germline	4.78569e-08	0.885281	0	16	0	12	0	6	0	8
chr2	69269332	T	-TTG	3	6	66.67%	*/-TTG	7	6	46.15%	*/-TTG	Germline	3.06603e-05	0.917957	0	7	0	6	0	3	0	6
chr2	69280706	A	-AGT	17	9	34.62%	*/-AGT	16	7	30.43%	*/-AGT	Germline	3.53246e-06	0.730371	15	1	7	0	16	1	9	0
chr2	69298302	C	+TT	9	9	50%	*/+TT	9	8	47.06%	*/+TT	Germline	5.75985e-07	0.695361	9	0	8	0	9	0	9	0
chr2	69299202	C	+AAA/+AAAA	3	4	57.14%	*/+AAA	3	4	57.14%	*/+AAAA	Unknown	1	0.703963	3	0	4	0	3	0	4	0
chr2	69326173	A	+T	16	8	33.33%	*/+T	10	17	62.96%	*/+T	Germline	1	0.0329354	3	7	3	14	7	9	1	7
chr2	69330391	T	-C	35	38	52.05%	*/-C	39	42	51.85%	*/-C	Germline	6.08404e-31	0.57396	30	9	26	16	29	6	30	8
chr2	69361185	T	+AA	21	15	41.67%	*/+AA	22	12	35.29%	*/+AA	Germline	3.28614e-10	0.785913	17	5	11	1	18	3	13	2
chr2	69371422	G	-A	4	4	50%	*/-A	7	6	46.15%	*/-A	Germline	0.000239708	0.732198	7	0	6	0	4	0	4	0
chr2	69371476	A	+G	5	6	54.55%	*/+G	16	18	52.94%	*/+G	Germline	8.5784e-10	0.66821	16	0	18	0	5	0	6	0
chr2	69375466	C	-A	7	4	36.36%	*/-A	5	5	50%	*/-A	Germline	0.000659196	0.424982	5	0	5	0	7	0	4	0
chr2	69550582	T	+A/+AAA	5	2	28.57%	*/+A	5	4	44.44%	*/+AAA	Unknown	1	0.451049	0	5	0	4	0	5	1	1
chr2	69571101	C	+T	7	8	53.33%	*/+T	8	3	27.27%	*/+T	Germline	0.000127909	0.959919	6	2	2	1	4	3	5	3
chr2	69581526	C	-T	6	8	57.14%	*/-T	8	9	52.94%	*/-T	Germline	3.58533e-07	0.72382	8	0	9	0	6	0	8	0
chr2	69620195	C	+CTCT	32	22	40.74%	*/+CTCT	28	22	44%	*/+CTCT	Germline	1.68746e-16	0.44521	4	24	5	17	5	27	5	17
chr2	69635296	C	+TG	6	2	25%	*/+TG	5	3	37.5%	*/+TG	Germline	0.0216908	0.5	1	4	0	3	1	5	0	2
chr2	69719043	T	+A	4	7	63.64%	*/+A	9	7	43.75%	*/+A	Germline	6.18058e-06	0.921123	2	7	0	7	0	4	0	7
chr2	69821364	T	-C	18	21	53.85%	*/-C	29	12	29.27%	*/-C	Germline	1.76829e-12	0.993287	5	24	1	11	3	15	4	17
chr2	69847052	A	+TTCC	18	11	37.93%	*/+TTCC	18	12	40%	*/+TTCC	Germline	8.22095e-09	0.541501	18	0	12	0	18	0	10	1
chr2	69854699	A	+T	8	5	38.46%	*/+T	7	4	36.36%	*/+T	Germline	0.000779619	0.699892	1	6	0	4	1	7	0	5
chr2	69943346	A	-T	8	11	57.89%	*/-T	13	7	35%	*/-T	Germline	2.93363e-07	0.960958	13	0	7	0	7	1	11	0
chr2	70027581	C	+T	19	21	52.5%	*/+T	23	24	51.06%	*/+T	Germline	1.16142e-17	0.636207	18	5	18	6	13	6	16	5
chr2	70077027	C	-TCTAT	15	6	28.57%	*/-TCTAT	11	6	35.29%	*/-TCTAT	Germline	8.72756e-05	0.461499	4	7	0	6	4	11	1	5
chr2	70077044	T	-C	11	5	31.25%	*/-C	10	4	28.57%	*/-C	Germline	0.000967802	0.710105	2	8	0	4	1	10	1	4
chr2	70082864	A	+T	7	4	36.36%	*/+T	2	9	81.82%	+T/+T	LOH	1	0.0402477	2	0	9	0	7	0	4	0
chr2	70083189	G	-TT	7	6	46.15%	*/-TT	7	5	41.67%	*/-TT	Germline	0.000119329	0.73454	3	4	3	2	2	5	1	5
chr2	70377828	C	-TT	49	37	43.02%	*/-TT	53	38	41.76%	*/-TT	Germline	1.14375e-27	0.626439	20	33	6	32	12	37	5	32
chr2	70405215	G	-TC	34	26	43.33%	*/-TC	21	20	48.78%	*/-TC	Germline	1.73217e-17	0.368026	12	9	11	9	23	11	13	13
chr2	71131278	A	-AC	13	0	0%	A	8	2	20%	*/-AC	Somatic	1	0.177866	8	0	2	0	13	0	0	0
chr2	71666140	A	-TT/-T	12	6	33.33%	*/-TT	5	6	54.55%	*/-T	Unknown	1	0.230374	0	5	2	4	5	7	1	5
chr2	72222317	C	-T	8	0	0%	C	7	4	36.36%	*/-T	Somatic	1	0.0851393	0	7	1	3	1	16	0	0
chr2	73285851	C	-T	1	3	75%	*/-T	8	4	33.33%	*/-T	Germline	0.00339884	0.980769	8	0	4	0	1	0	3	0
chr2	76677021	C	-G	8	5	38.46%	*/-G	5	5	50%	*/-G	Germline	0.000280659	0.447907	1	4	0	5	0	8	0	5
chr2	76912810	C	-T	6	3	33.33%	*/-T	4	4	50%	*/-T	Germline	0.00361513	0.419375	4	0	4	0	6	0	2	1
chr2	76913070	C	-A	19	0	0%	C	10	3	23.08%	*/-A	Somatic	1	0.0576613	4	6	2	1	6	14	0	0
chr2	79178677	C	+A	3	14	82.35%	+A/+A	6	8	57.14%	*/+A	Germline	5.87499e-10	0.974216	6	0	8	0	3	0	13	1
chr2	82789519	C	-T	12	4	25%	*/-T	7	5	41.67%	*/-T	Germline	0.000911685	0.298551	7	0	5	0	9	3	2	2
chr2	84690061	C	-A	56	40	41.67%	*/-A	54	40	42.55%	*/-A	Germline	1.97622e-29	0.509218	42	12	32	8	49	7	31	9
chr2	87387349	C	-T	4	0	0%	C	6	2	25%	*/-T	Somatic	1	0.424242	2	4	0	2	0	6	0	0
chr2	87865732	C	-ATGCTAAACCCTTTG	26	13	33.33%	*/-ATGCTAAACCCTTTG	28	15	34.88%	*/-ATGCTAAACCCTTTG	Germline	2.29217e-10	0.534419	18	10	8	7	13	13	5	8
chr2	90542386	G	-T/+T	3	3	50%	*/-T	5	2	28.57%	*/+T	Unknown	1	0.913753	2	3	2	0	0	3	1	2
chr2	104832737	C	-T	12	0	0%	C	7	3	30%	*/-T	Somatic	1	0.0779221	0	7	0	3	3	11	0	0
chr2	106244060	T	-TA	6	2	25%	*/-TA	9	3	25%	*/-TA	Germline	0.023562	0.703818	9	0	3	0	6	0	2	0
chr2	109843707	C	+T	8	0	0%	C	9	3	25%	*/+T	Somatic	1	0.192982	2	7	1	2	3	8	0	0
chr2	112201886	A	-T	10	4	28.57%	*/-T	12	9	42.86%	*/-T	Germline	3.11032e-05	0.310924	12	0	9	0	10	0	4	0
chr2	112473282	G	-A/+A	15	6	28.57%	*/-A	11	4	26.67%	*/+A	Unknown	1	0.689065	4	7	1	3	2	13	0	6
chr2	116881782	T	-A	90	49	35.25%	*/-A	61	39	39%	*/-A	Germline	1.64323e-31	0.323444	3	58	0	39	15	75	3	46
chr2	120016832	G	-CA	6	2	25%	*/-CA	12	3	20%	*/-CA	Germline	0.0245478	0.792386	10	2	3	0	6	0	2	0
chr2	120201355	G	-A	8	3	27.27%	*/-A	5	3	37.5%	*/-A	Germline	0.00982801	0.506192	0	5	0	3	0	8	0	3
chr2	121918505	C	-T	16	0	0%	C	8	2	20%	*/-T	Somatic	1	0.138462	8	0	2	0	16	0	0	0
chr2	125076556	C	-A	3	3	50%	*/-A	7	3	30%	*/-A	Germline	0.00883698	0.908092	7	0	3	0	3	0	3	0
chr2	126635982	A	-G	10	0	0%	A	8	3	27.27%	*/-G	Somatic	1	0.12406	2	6	0	3	2	8	0	0
chr2	127655093	C	-A/-AAA	8	4	33.33%	*/-A	6	4	40%	*/-AAA	Unknown	1	0.54644	6	0	4	0	8	0	4	0
chr2	128715728	C	-TT	3	0	0%	C	5	2	28.57%	*/-TT	Somatic	1	0.466667	0	5	0	2	0	4	0	0
chr2	128934926	T	-A	7	3	30%	*/-A	7	3	30%	*/-A	Germline	0.010098	0.685759	7	0	3	0	7	0	3	0
chr2	130233012	A	-C	31	21	40.38%	*/-C	24	14	36.84%	*/-C	Germline	4.68778e-13	0.711261	18	6	12	2	27	4	14	7
chr2	132390474	C	-A/-AA	8	9	52.94%	*/-A	9	4	30.77%	*/-AA	Unknown	1	0.944804	2	7	0	4	3	5	2	7
chr2	136911579	A	+C	32	13	28.89%	*/+C	39	14	26.42%	*/+C	Germline	9.3146e-10	0.691966	39	0	14	0	32	0	13	0
chr2	143891277	G	-T	20	14	41.18%	*/-T	26	10	27.78%	*/-T	Germline	5.48685e-09	0.924191	19	7	5	5	7	13	8	6
chr2	144097633	C	-T	12	1	7.69%	C	6	6	50%	*/-T	Somatic	1	0.0266362	6	0	6	0	13	0	1	0
chr2	146084492	T	-A	8	6	42.86%	*/-A	10	4	28.57%	*/-A	Germline	0.000368554	0.88177	10	0	4	0	8	0	6	0
chr2	146689421	C	+T/-T	5	2	28.57%	*/+T	7	3	30%	*/-T	Unknown	1	0.68552	7	0	2	1	5	0	2	0
chr2	147013008	T	-C	4	4	50%	*/-C	3	3	50%	*/-C	Germline	0.00289855	0.703963	3	0	3	0	4	0	4	0
chr2	150730299	G	+C	1	8	88.89%	+C/+C	0	9	100%	+C/+C	Germline	2.09363e-09	0.5	0	0	2	7	0	1	1	7
chr2	151412015	A	-C	17	6	26.09%	*/-C	18	5	21.74%	*/-C	Germline	0.00024819	0.754615	18	0	4	1	17	0	6	0
chr2	152706016	C	-T	10	4	28.57%	*/-T	13	9	40.91%	*/-T	Germline	3.25888e-05	0.349249	5	8	2	7	2	8	0	4
chr2	152799180	G	-T	18	10	35.71%	*/-T	29	9	23.68%	*/-T	Germline	4.19958e-07	0.909804	28	1	9	0	18	0	10	0
chr2	153963235	A	-C/-CC	8	3	27.27%	*/-C	7	3	30%	*/-CC	Unknown	1	0.632685	7	0	3	0	8	0	3	0
chr2	156130351	G	-C	17	11	39.29%	*/-C	23	8	25.81%	*/-C	Germline	3.38623e-07	0.917192	23	0	2	6	14	3	8	3
chr2	156682866	T	-A	30	14	31.82%	*/-A	32	14	30.43%	*/-A	Germline	3.08164e-10	0.644115	29	3	10	4	24	6	10	4
chr2	157148870	G	-TC	10	7	41.18%	*/-TC	9	6	40%	*/-TC	Germline	2.64427e-05	0.664829	9	0	6	0	10	0	7	0
chr2	157347369	C	-T	31	14	31.11%	*/-T	16	9	36%	*/-T	Germline	1.36588e-08	0.436413	16	0	9	0	31	0	14	0
chr2	157943859	G	-GT	12	0	0%	G	8	2	20%	*/-GT	Somatic	1	0.194805	0	8	0	2	0	12	0	0
chr2	158632012	G	+T/-T	8	4	33.33%	*/+T	6	4	40%	*/-T	Unknown	1	0.54644	6	0	4	0	8	0	4	0
chr2	164332071	G	-C	99	65	39.63%	*/-C	65	54	45.38%	*/-C	Germline	1.91282e-43	0.199187	50	15	31	23	63	36	37	28
chr2	165223744	T	-G	2	7	77.78%	*/-G	3	7	70%	*/-G	Germline	1.20254e-06	0.815789	1	2	1	6	1	1	1	6
chr2	165882506	C	-T	6	8	57.14%	*/-T	4	2	33.33%	*/-T	Germline	0.00021796	0.929567	4	0	1	1	6	0	8	0
chr2	167522764	A	-GT	10	0	0%	A	9	3	25%	*/-GT	Somatic	1	0.142857	9	0	3	0	10	0	0	0
chr2	174258777	C	+A/-A	6	4	40%	*/+A	7	3	30%	*/-A	Unknown	1	0.825077	7	0	3	0	6	0	4	0
chr2	176859064	G	-T	140	67	32.37%	*/-T	125	66	34.55%	*/-T	Germline	1.50854e-46	0.360828	80	45	39	27	92	48	35	32
chr2	176864881	A	-G	56	29	34.12%	*/-G	39	31	44.29%	*/-G	Germline	6.91865e-22	0.129755	38	1	31	0	54	2	25	4
chr2	176864926	C	-CTGTAATTCAT	79	26	24.76%	*/-CTGTAATTCAT	77	26	25.24%	*/-CTGTAATTCAT	Germline	5.77088e-18	0.531775	73	4	25	1	73	6	20	6
chr2	177100880	G	-A	8	8	50%	*/-A	13	10	43.48%	*/-A	Germline	2.93363e-07	0.766681	1	12	0	10	0	8	0	8
chr2	178124134	C	+A	5	23	82.14%	+A/+A	6	23	79.31%	*/+A	Germline	9.89929e-22	0.726848	6	0	18	5	5	0	16	7
chr2	179934126	T	-A	16	0	0%	T	7	3	30%	*/-A	Somatic	1	0.0461538	0	7	1	2	0	16	0	0
chr2	180016471	A	-G	20	5	20%	*/-G	25	7	21.88%	*/-G	Germline	0.00012806	0.564414	2	23	0	7	2	18	0	5
chr2	180452499	T	-G	9	0	0%	T	4	2	33.33%	*/-G	Somatic	1	0.142857	4	0	2	0	12	0	0	0
chr2	181322356	A	-G	25	8	24.24%	*/-G	22	6	21.43%	*/-G	Germline	2.63267e-05	0.712582	21	1	6	0	24	1	8	0
chr2	181350570	C	-T/-TT	4	3	42.86%	*/-T	2	3	60%	*/-TT	Unknown	1	0.5	2	0	3	0	4	0	3	0
chr2	181550364	A	-T	5	6	54.55%	*/-T	7	11	61.11%	*/-T	Germline	2.62699e-07	0.513685	1	6	0	11	0	5	1	5
chr3	5397880	T	-ATAG	12	5	29.41%	*/-ATAG	10	4	28.57%	*/-ATAG	Germline	0.000993764	0.670672	1	9	0	4	1	11	0	5
chr3	14602770	G	+A	4	2	33.33%	*/+A	4	4	50%	*/+A	Germline	0.00797101	0.470862	0	4	0	4	1	3	0	2
chr3	15549023	G	+AA	26	13	33.33%	*/+AA	32	14	30.43%	*/+AA	Germline	6.36506e-10	0.698773	2	30	1	13	5	21	0	13
chr3	15863289	G	-A	69	24	25.81%	*/-A	35	24	40.68%	G	LOH	1	0.0412173	70	9	18	6	56	13	18	6
chr3	17848966	C	-T	18	8	30.77%	*/-T	11	7	38.89%	*/-T	Germline	7.24563e-06	0.404942	2	9	1	6	5	13	3	5
chr3	28564851	C	-A	8	4	33.33%	*/-A	13	5	27.78%	*/-A	Germline	0.000967802	0.7688	2	11	1	4	3	5	1	3
chr3	36452659	C	+T/-T	2	3	60%	*/+T	6	2	25%	*/-T	Unknown	1	0.968143	5	1	2	0	2	0	3	0
chr3	40708918	A	-GT	12	0	0%	A	8	2	20%	*/-GT	Somatic	1	0.194805	0	8	0	2	4	8	0	0
chr3	41416916	C	+T	15	10	40%	*/+T	14	9	39.13%	*/+T	Germline	2.05549e-07	0.638862	14	0	9	0	13	2	10	0
chr3	41451325	T	+AA	36	18	33.33%	*/+AA	36	11	23.4%	*/+AA	Germline	1.77519e-10	0.907192	31	5	11	0	30	6	16	2
chr3	41486351	C	+A	30	10	25%	*/+A	29	13	30.95%	*/+A	Germline	1.97926e-08	0.362281	2	27	0	13	1	29	0	10
chr3	41521630	T	-A	10	7	41.18%	*/-A	14	5	26.32%	*/-A	Germline	8.1472e-05	0.903051	11	3	4	1	9	1	6	1
chr3	41545949	A	-T	67	26	27.96%	*/-T	56	25	30.86%	*/-T	Germline	5.98648e-18	0.399524	12	44	7	18	21	46	3	23
chr3	41546046	C	+A	30	13	30.23%	*/+A	22	11	33.33%	*/+A	Germline	6.87421e-09	0.482715	0	22	1	10	1	29	0	13
chr3	51052010	T	+GCC	70	26	27.08%	*/+GCC	53	26	32.91%	*/+GCC	Germline	2.55583e-18	0.250089	12	41	6	20	22	48	1	25
chr3	51052120	C	+TTAG	20	3	13.04%	C	15	12	44.44%	*/+TTAG	Somatic	1	0.0161453	1	14	0	12	0	23	0	3
chr3	51195395	G	+GT	14	4	22.22%	*/+GT	8	3	27.27%	*/+GT	Germline	0.00519094	0.54685	0	8	0	3	1	13	0	4
chr3	51481482	C	+T	13	7	35%	*/+T	8	9	52.94%	*/+T	Germline	1.91432e-06	0.222357	4	4	6	3	9	4	4	3
chr3	51486594	C	+T	23	10	30.3%	*/+T	23	11	32.35%	*/+T	Germline	7.4203e-08	0.533021	0	23	0	11	1	22	1	9
chr3	52796647	T	+CA	27	12	30.77%	*/+CA	22	14	38.89%	*/+CA	Germline	1.07518e-09	0.310135	18	4	12	2	20	7	10	2
chr3	52813582	G	+TATTC	9	4	30.77%	*/+TATTC	7	6	46.15%	*/+TATTC	Germline	0.00033576	0.344084	0	7	0	6	0	9	0	4
chr3	53378680	G	-T	6	5	45.45%	*/-T	12	7	36.84%	*/-T	Germline	6.18092e-05	0.802679	0	12	0	7	0	6	0	5
chr3	54180492	G	-A	5	2	28.57%	*/-A	7	4	36.36%	*/-A	Germline	0.00953079	0.572398	7	0	4	0	5	0	2	0
chr3	58427229	C	+CT	6	5	45.45%	*/+CT	1	9	90%	+CT/+CT	LOH	1	0.0425697	0	1	0	9	1	5	0	5
chr3	58427237	T	-C	5	7	58.33%	*/-C	2	7	77.78%	*/-C	Germline	2.19976e-06	0.323529	0	2	0	7	1	4	0	7
chr3	58427246	T	-C	6	5	45.45%	*/-C	3	9	75%	-C/-C	Germline	3.4067e-06	0.15352	0	3	0	9	0	6	0	5
chr3	58427249	C	-T	4	3	42.86%	*/-T	0	7	100%	-T/-T	LOH	1	0.034965	0	0	0	7	0	4	0	3
chr3	58427252	T	-C	3	3	50%	*/-C	0	7	100%	-C/-C	Germline	5.3843e-05	0.0699301	0	0	0	7	0	3	0	3
chr3	58427262	T	+C	8	0	0%	T	4	4	50%	*/+C	Somatic	1	0.0384615	0	4	0	4	0	8	0	0
chr3	59048629	C	-T	3	7	70%	*/-T	5	7	58.33%	*/-T	Germline	2.78168e-06	0.843653	5	0	6	1	3	0	7	0
chr3	59066433	A	-T	8	2	20%	*/-T	7	3	30%	*/-T	Germline	0.023562	0.5	0	7	0	3	0	8	0	2
chr3	59105456	A	-T	15	5	25%	*/-T	6	3	33.33%	*/-T	Germline	0.00223923	0.483007	0	6	0	3	0	15	0	5
chr3	59587072	C	-T	6	5	45.45%	*/-T	7	8	53.33%	*/-T	Germline	1.63785e-05	0.5	7	0	8	0	6	0	5	0
chr3	59642217	G	+T	23	8	25.81%	*/+T	18	7	28%	*/+T	Germline	1.03544e-05	0.545244	16	2	7	0	23	0	8	0
chr3	61169873	G	-A	30	11	26.83%	*/-A	26	17	39.53%	*/-A	Germline	2.48416e-10	0.157901	9	17	5	12	11	19	3	8
chr3	63148967	G	-TGTC	20	7	25.93%	*/-TGTC	20	5	20%	*/-TGTC	Germline	0.000119391	0.797761	18	2	5	0	20	0	5	2
chr3	63150174	T	-CA	6	3	33.33%	*/-CA	8	5	38.46%	*/-CA	Germline	0.00180424	0.583591	0	8	0	5	0	6	0	3
chr3	65106266	A	-TT	15	4	21.05%	*/-TT	13	4	23.53%	*/-TT	Germline	0.00252822	0.585954	0	13	0	4	0	15	0	4
chr3	65123245	T	-CTTG	30	10	25%	*/-CTTG	22	6	21.43%	*/-CTTG	Germline	5.62129e-06	0.733951	22	0	6	0	29	1	10	0
chr3	65123250	A	-AAGAAATCAAACT	29	10	25.64%	*/-AAGAAATCAAACT	23	6	20.69%	*/-AAGAAATCAAACT	Germline	5.62129e-06	0.776468	23	0	6	0	28	1	10	0
chr3	65162291	A	-GG	12	6	33.33%	*/-GG	19	11	36.67%	*/-GG	Germline	1.36193e-06	0.53406	6	13	1	10	5	7	1	5
chr3	67844654	G	-GT	54	16	22.86%	*/-GT	70	4	5.41%	G	LOH	1	0.0022657	24	50	0	4	15	39	3	13
chr3	67851016	C	-A/-AA	11	4	26.67%	*/-A	4	3	42.86%	*/-AA	Unknown	1	0.387061	4	0	3	0	11	0	4	0
chr3	72695231	A	-TTT	32	13	28.89%	*/-TTT	37	15	28.85%	*/-TTT	Germline	3.80779e-10	0.591387	25	12	9	6	24	8	10	3
chr3	72751244	A	+GTGT	28	10	26.32%	*/+GTGT	17	6	26.09%	*/+GTGT	Germline	4.92544e-06	0.620914	17	0	6	0	28	0	10	0
chr3	72769622	C	-AT	19	5	20.83%	*/-AT	20	7	25.93%	*/-AT	Germline	0.000117509	0.462857	4	16	2	5	2	17	1	4
chr3	74856218	G	-AATA	17	9	34.62%	*/-AATA	23	9	28.12%	*/-AATA	Germline	8.00382e-07	0.793076	23	0	9	0	17	0	9	0
chr3	75713777	G	+T	4	4	50%	*/+T	2	3	60%	*/+T	Germline	0.0026087	0.587413	2	0	3	0	4	0	4	0
chr3	78721059	T	-G	137	37	21.26%	*/-G	104	33	24.09%	*/-G	Germline	1.05814e-23	0.323764	103	1	32	1	136	1	37	0
chr3	78898644	A	-GTGTGG	6	2	25%	*/-GTGTGG	5	3	37.5%	*/-GTGTGG	Germline	0.0216908	0.5	5	0	3	0	5	1	2	0
chr3	78898657	T	-GTGG	6	2	25%	*/-GTGG	2	3	60%	*/-GTGG	Germline	0.0195652	0.249417	2	0	3	0	6	0	2	0
chr3	79404337	A	-T	94	27	22.31%	*/-T	66	23	25.84%	*/-T	Germline	3.2231e-17	0.332663	23	43	5	18	40	54	9	18
chr3	79408769	C	-GTGTGTGT	9	4	30.77%	*/-GTGTGTGT	5	3	37.5%	*/-GTGTGTGT	Germline	0.00431013	0.557276	5	0	3	0	9	0	4	0
chr3	79417471	T	-A	23	12	34.29%	*/-A	21	10	32.26%	*/-A	Germline	2.9084e-08	0.667762	16	5	9	1	23	0	12	0
chr3	79461412	T	-A	30	3	9.09%	T	17	8	32%	*/-A	Somatic	1	0.0311477	2	15	1	7	6	27	0	3
chr3	79486263	C	-A	12	5	29.41%	*/-A	15	5	25%	*/-A	Germline	0.000484865	0.749499	15	0	5	0	12	0	5	0
chr3	79636120	C	-T	71	23	24.47%	*/-T	61	26	29.89%	*/-T	Germline	4.11008e-17	0.257117	0	61	0	26	2	69	0	23
chr3	79636147	C	+TT	58	18	23.68%	*/+TT	48	17	26.15%	*/+TT	Germline	2.60907e-12	0.442283	0	48	0	17	0	58	0	18
chr3	79712417	G	+A	40	13	24.53%	*/+A	35	10	22.22%	*/+A	Germline	2.76207e-08	0.692867	35	0	10	0	40	0	13	0
chr3	80495405	C	+T	29	36	55.38%	*/+T	36	41	53.25%	*/+T	Germline	3.54641e-30	0.663938	0	36	0	41	0	29	0	36
chr3	80530959	A	+T	13	4	23.53%	*/+T	8	4	33.33%	*/+T	Germline	0.00223923	0.432484	0	8	0	4	0	13	0	4
chr3	80536293	A	-T	2	18	90%	-T/-T	3	21	87.5%	-T/-T	Germline	7.26473e-20	0.765173	0	3	0	21	0	2	0	18
chr3	80683666	G	-A	6	13	68.42%	*/-A	5	17	77.27%	*/-A	Germline	1.42198e-13	0.387068	1	4	2	15	3	3	0	13
chr3	80683729	A	+T	2	8	80%	+T/+T	2	11	84.62%	+T/+T	Germline	2.13155e-09	0.596273	0	2	0	11	0	2	0	8
chr3	81736555	C	-G	2	12	85.71%	-G/-G	1	16	94.12%	-G/-G	Germline	1.2857e-14	0.425139	1	0	12	4	2	0	9	3
chr3	81762950	A	-ATAGCTAATATTCAACATT	11	10	47.62%	*/-ATAGCTAATATTCAACATT	12	4	25%	*/-ATAGCTAATATTCAACATT	Germline	1.33927e-05	0.961329	0	12	0	4	1	10	0	10
chr3	81765278	A	-C	8	16	66.67%	*/-C	4	10	71.43%	*/-C	Germline	1.7613e-11	0.527526	4	0	10	0	8	0	16	0
chr3	81765296	A	-TGTCTT	19	7	26.92%	*/-TGTCTT	8	8	50%	*/-TGTCTT	Germline	6.66221e-06	0.118541	6	2	6	2	14	5	7	0
chr3	81772207	G	-AA	14	7	33.33%	*/-AA	3	5	62.5%	*/-AA	Germline	5.81927e-05	0.158006	1	2	0	5	4	10	0	7
chr3	81779146	G	-A	6	41	87.23%	*/-A	4	29	87.88%	*/-A	Germline	6.21504e-35	0.60656	4	0	29	0	6	0	41	0
chr3	81810315	T	-A	3	30	90.91%	-A/-A	1	35	97.22%	-A/-A	Germline	4.60731e-35	0.274535	1	0	33	2	3	0	30	0
chr3	81813294	G	+A	13	10	43.48%	*/+A	8	14	63.64%	*/+A	Germline	8.5784e-10	0.145492	8	0	13	1	13	0	10	0
chr3	81818119	C	+AGA	9	18	66.67%	*/+AGA	4	16	80%	+AGA/+AGA	Germline	3.17824e-15	0.250005	4	0	16	0	9	0	18	0
chr3	82163984	A	+TGAGTCGC	13	18	58.06%	*/+TGAGTCGC	13	6	31.58%	*/+TGAGTCGC	Germline	1.52362e-09	0.983416	0	13	0	6	0	13	0	18
chr3	82195032	A	-C	39	50	56.18%	*/-C	37	47	55.95%	*/-C	Germline	3.02275e-38	0.572779	37	0	41	6	39	0	46	4
chr3	82836609	A	-T	5	33	86.84%	-T/-T	5	36	87.8%	-T/-T	Germline	2.19598e-34	0.581335	5	0	29	7	3	2	25	8
chr3	82862762	G	+A	23	36	61.02%	*/+A	22	28	56%	*/+A	Germline	7.86749e-26	0.765908	0	22	3	25	7	16	5	31
chr3	82862869	C	-T	7	9	56.25%	*/-T	9	10	52.63%	*/-T	Germline	6.39518e-08	0.709782	0	9	0	10	0	7	0	9
chr3	82863102	A	-GCAGCTTACAG	8	4	33.33%	*/-GCAGCTTACAG	4	9	69.23%	*/-GCAGCTTACAG	Germline	1.46545e-05	0.081178	4	0	9	0	8	0	4	0
chr3	82870499	G	-T	14	38	73.08%	*/-T	18	36	66.67%	*/-T	Germline	6.36628e-32	0.8238	18	0	36	0	14	0	38	0
chr3	82871749	A	-T	5	10	66.67%	*/-T	1	10	90.91%	-T/-T	Germline	1.8273e-09	0.165217	1	0	10	0	4	1	10	0
chr3	82873147	T	-TTTG	8	2	20%	*/-TTTG	5	5	50%	*/-TTTG	Germline	0.004158	0.174923	0	5	0	5	1	7	0	2
chr3	82873510	G	+TA	9	4	30.77%	*/+TA	9	3	25%	*/+TA	Germline	0.00481256	0.776888	9	0	3	0	9	0	4	0
chr3	82874465	G	-T	0	8	100%	-T/-T	1	8	88.89%	-T/-T	Germline	7.71338e-09	0.529412	1	0	7	1	0	0	8	0
chr3	82874950	A	-GAGG	5	8	61.54%	*/-GAGG	3	6	66.67%	*/-GAGG	Germline	2.78168e-06	0.583591	3	0	6	0	5	0	8	0
chr3	83703015	T	+G	10	11	52.38%	*/+G	5	7	58.33%	*/+G	Germline	1.51433e-07	0.514377	5	0	5	2	10	0	9	2
chr3	83705482	G	+T	5	16	76.19%	+T/+T	3	10	76.92%	*/+T	Germline	4.14824e-12	0.648128	0	3	0	10	0	5	1	15
chr3	83727879	G	-AGA	11	5	31.25%	*/-AGA	8	11	57.89%	*/-AGA	Germline	1.63701e-06	0.108007	7	1	10	1	9	2	5	0
chr3	83735634	G	+C	1	95	98.96%	+C/+C	1	72	98.63%	+C/+C	Germline	5.98571e-97	0.814877	1	0	53	19	1	0	67	28
chr3	83766114	G	+A	0	19	100%	*/+A	3	9	75%	*/+A	Germline	1	0.0489433	3	0	9	0	0	0	18	1
chr3	83920560	T	-A	10	13	56.52%	*/-A	18	8	30.77%	*/-A	Germline	3.07264e-08	0.98289	0	18	0	8	0	10	0	13
chr3	83938291	G	-A	2	6	75%	-A/-A	1	8	88.89%	-A/-A	Germline	4.88514e-07	0.452941	0	1	2	6	0	2	0	6
chr3	83945724	T	+AAAAC	123	93	43.06%	*/+AAAAC	93	84	47.46%	*/+AAAAC	Germline	2.8746e-65	0.220398	21	72	1	83	23	100	0	93
chr3	83975225	C	-A	5	7	58.33%	*/-A	3	6	66.67%	*/-A	Germline	7.97414e-06	0.527864	3	0	6	0	5	0	6	1
chr3	83979122	T	+A	20	20	50%	*/+A	22	8	26.67%	*/+A	Germline	1.25048e-10	0.987515	1	21	0	8	0	20	0	20
chr3	83995861	G	+CAGTT	6	3	33.33%	*/+CAGTT	5	3	37.5%	*/+CAGTT	Germline	0.00920214	0.626697	5	0	3	0	6	0	3	0
chr3	84257246	T	-ACAC	3	8	72.73%	*/-ACAC	8	5	38.46%	*/-ACAC	Germline	1.29382e-05	0.982954	8	0	5	0	3	0	8	0
chr3	84260838	A	+T	4	15	78.95%	+T/+T	2	20	90.91%	+T/+T	Germline	2.52777e-17	0.262056	2	0	20	0	4	0	15	0
chr3	84261222	G	-A	4	4	50%	*/-A	3	9	75%	-A/-A	Germline	6.44216e-06	0.250774	0	3	0	9	1	3	0	4
chr3	84268385	T	-C	5	40	88.89%	-C/-C	8	24	75%	*/-C	Germline	1.1211e-30	0.971522	1	7	0	24	0	5	0	40
chr3	84319424	C	+T	1	9	90%	+T/+T	2	14	87.5%	+T/+T	Germline	7.36815e-12	0.784615	2	0	14	0	1	0	9	0
chr3	84332979	A	-AGCAGC	9	11	55%	*/-AGCAGC	6	14	70%	*/-AGCAGC	Germline	1.10687e-10	0.257238	6	0	13	1	9	0	11	0
chr3	84461790	T	-ACAC	5	16	76.19%	-ACAC/-ACAC	3	12	80%	-ACAC/-ACAC	Germline	4.00514e-13	0.558626	3	0	12	0	5	0	13	3
chr3	84494424	C	-T	1	13	92.86%	*/-T	5	18	78.26%	*/-T	Germline	3.49141e-15	0.956578	4	1	15	3	1	0	12	1
chr3	84494440	C	-GCAT	10	12	54.55%	*/-GCAT	15	19	55.88%	*/-GCAT	Germline	1.34579e-12	0.569244	14	1	14	5	9	1	9	3
chr3	84781572	G	-A	11	22	66.67%	*/-A	9	15	62.5%	*/-A	Germline	9.50809e-16	0.72855	0	9	0	15	0	11	1	21
chr3	85440830	C	+T	6	3	33.33%	*/+T	6	3	33.33%	*/+T	Germline	0.00953079	0.690045	6	0	3	0	6	0	3	0
chr3	85534895	G	-A	32	26	44.83%	*/-A	34	13	27.66%	*/-A	Germline	2.32973e-14	0.978611	5	29	0	13	5	27	1	25
chr3	85675482	G	-TAAATATATTGATTTA	15	5	25%	*/-TAAATATATTGATTTA	10	6	37.5%	*/-TAAATATATTGATTTA	Germline	0.000198792	0.327215	10	0	6	0	15	0	5	0
chr3	85719610	T	-A	63	23	26.74%	*/-A	61	22	26.51%	*/-A	Germline	9.61787e-16	0.582538	61	0	19	3	62	1	22	1
chr3	85720087	C	-A	39	17	30.36%	*/-A	31	14	31.11%	*/-A	Germline	3.04973e-11	0.552556	16	15	2	12	18	21	3	14
chr3	85908340	G	-TTT	13	14	51.85%	*/-TTT	20	20	50%	*/-TTT	Germline	1.96685e-13	0.654339	5	15	1	19	1	12	0	14
chr3	85911002	C	+A	13	111	89.52%	+A/+A	7	95	93.14%	+A/+A	Germline	2.8069e-106	0.237657	2	5	18	77	9	4	21	90
chr3	85917144	C	+A	9	75	89.29%	+A/+A	7	77	91.67%	+A/+A	Germline	6.92466e-78	0.396787	2	5	2	75	0	9	0	75
chr3	85920828	G	-T	8	27	77.14%	*/-T	10	24	70.59%	*/-T	Germline	8.14366e-23	0.814199	4	6	1	23	1	7	3	24
chr3	85925041	C	+T	2	21	91.3%	*/+T	2	29	93.55%	*/+T	Germline	1.70679e-26	0.573598	2	0	10	19	1	1	5	16
chr3	85927779	T	-GGGGG	8	19	70.37%	*/-GGGGG	3	21	87.5%	-GGGGG/-GGGGG	Germline	1.27192e-18	0.126034	0	3	0	21	0	8	2	17
chr3	85942388	C	-ATG	4	16	80%	-ATG/-ATG	4	21	84%	-ATG/-ATG	Germline	8.5365e-18	0.513286	4	0	18	3	4	0	14	2
chr3	85942531	C	+T	16	20	55.56%	*/+T	10	25	71.43%	*/+T	Germline	7.52609e-19	0.126717	5	5	4	21	6	10	5	15
chr3	85942561	C	-CA	1	16	94.12%	-CA/-CA	2	16	88.89%	-CA/-CA	Germline	7.51964e-17	0.875325	0	2	2	14	1	0	3	13
chr3	85942603	C	+AAAAAAAAAAAAAA	3	3	50%	*/+AAAAAAAAAAAAAA	6	2	25%	*/+AAAAAAAAAAAAAA	Germline	0.0203704	0.937063	2	4	2	0	2	1	1	2
chr3	85942812	G	-TATTAAGTCTAAT	10	12	54.55%	*/-TATTAAGTCTAAT	13	16	55.17%	*/-TATTAAGTCTAAT	Germline	2.06431e-11	0.593989	11	2	9	7	7	3	7	5
chr3	85943267	C	+A	4	40	90.91%	+A/+A	7	37	84.09%	+A/+A	Germline	2.19128e-38	0.902057	0	7	0	37	0	4	0	40
chr3	85944530	A	+AT	2	28	93.33%	+AT/+AT	0	33	100%	+AT/+AT	Germline	3.4466e-34	0.222734	0	0	28	5	2	0	23	5
chr3	85944625	C	-AATATCAGGAT	10	28	73.68%	*/-AATATCAGGAT	11	34	75.56%	*/-AATATCAGGAT	Germline	8.83356e-28	0.521635	6	5	19	15	6	4	13	15
chr3	86114542	C	+T	5	37	88.1%	+T/+T	11	26	70.27%	*/+T	Germline	2.3833e-29	0.988227	1	10	0	26	0	5	0	37
chr3	86119471	T	-A	4	10	71.43%	*/-A	3	7	70%	*/-A	Germline	8.15433e-08	0.704043	1	2	1	6	0	4	0	10
chr3	86128788	G	-A	5	11	68.75%	*/-A	6	7	53.85%	*/-A	Germline	7.68876e-08	0.886283	6	0	7	0	5	0	11	0
chr3	86128808	T	-A	4	12	75%	-A/-A	8	9	52.94%	*/-A	Germline	3.9837e-09	0.954479	8	0	9	0	4	0	12	0
chr3	86129432	C	-TCTG	12	19	61.29%	*/-TCTG	4	8	66.67%	*/-TCTG	Germline	1.65291e-11	0.515266	4	0	8	0	12	0	19	0
chr3	86153111	T	+A	11	16	59.26%	*/+A	16	11	40.74%	*/+A	Germline	9.2779e-11	0.949177	3	13	1	10	1	10	2	14
chr3	86603581	C	+CCG	5	21	80.77%	*/+CCG	4	21	84%	*/+CCG	Germline	3.6994e-20	0.526299	3	1	1	20	2	3	1	20
chr3	86628503	T	+CACAAA	8	34	80.95%	+CACAAA/+CACAAA	8	35	81.4%	*/+CACAAA	Germline	1.74874e-32	0.588528	8	0	34	1	8	0	31	3
chr3	86640160	C	+AG	3	69	95.83%	+AG/+AG	3	52	94.55%	+AG/+AG	Germline	4.73579e-66	0.777305	3	0	50	2	3	0	64	5
chr3	86640333	G	-A	15	86	85.15%	-A/-A	17	66	79.52%	-A/-A	Germline	6.83856e-72	0.884381	3	14	2	64	7	8	6	80
chr3	86723642	T	+GCCGC	5	23	82.14%	+GCCGC/+GCCGC	7	10	58.82%	*/+GCCGC	Germline	6.81213e-15	0.979656	7	0	9	1	4	1	19	4
chr3	86792275	G	+C	3	10	76.92%	*/+C	4	8	66.67%	*/+C	Germline	2.66264e-08	0.844851	4	0	3	5	3	0	4	6
chr3	87061098	C	-CAAA	1	14	93.33%	-CAAA/-CAAA	3	6	66.67%	*/-CAAA	Germline	6.34931e-10	0.988142	2	1	5	1	1	0	14	0
chr3	87061180	A	-T	1	37	97.37%	-T/-T	0	22	100%	-T/-T	Germline	6.31373e-34	0.633333	0	0	19	3	1	0	35	2
chr3	87067263	G	+C	2	54	96.43%	+C/+C	3	43	93.48%	+C/+C	Germline	7.41065e-53	0.873828	3	0	42	1	2	0	51	3
chr3	87164606	G	+T	0	13	100%	+T/+T	0	11	100%	+T/+T	Germline	3.10101e-14	1	0	0	10	1	0	0	12	1
chr3	87164844	T	-TTTTG	15	89	85.58%	-TTTTG/-TTTTG	26	79	75.24%	-TTTTG/-TTTTG	Germline	7.2638e-78	0.980573	23	3	30	49	12	3	25	64
chr3	87172300	A	-T	2	32	94.12%	-T/-T	1	32	96.97%	-T/-T	Germline	3.65349e-35	0.511366	1	0	31	1	2	0	32	0
chr3	87194048	C	+T	0	19	100%	+T/+T	1	20	95.24%	+T/+T	Germline	3.8137e-22	0.525	1	0	20	0	0	0	17	2
chr3	87194237	T	+CTAATAACC	8	24	75%	*/+CTAATAACC	9	18	66.67%	*/+CTAATAACC	Germline	1.56933e-18	0.839498	0	9	0	18	3	5	0	24
chr3	87240048	G	+AA	1	6	85.71%	*/+AA	1	8	88.89%	*/+AA	Germline	2.54542e-07	0.7	0	1	0	8	0	1	0	6
chr3	87247594	G	-TTC	23	13	36.11%	*/-TTC	21	17	44.74%	*/-TTC	Germline	2.28035e-11	0.302347	10	11	8	9	16	7	4	9
chr3	87247766	G	-GTTGTA	19	20	51.28%	*/-GTTGTA	9	19	67.86%	*/-GTTGTA	Germline	6.2003e-16	0.134302	6	3	13	6	12	7	15	5
chr3	87248280	G	+T	12	49	80.33%	+T/+T	10	41	80.39%	+T/+T	Germline	6.25488e-42	0.592449	6	4	5	36	4	8	13	36
chr3	87331097	G	-A	1	8	88.89%	-A/-A	7	9	56.25%	*/-A	Germline	1.09834e-07	0.988101	7	0	9	0	1	0	8	0
chr3	87331109	T	+C	1	9	90%	+C/+C	2	14	87.5%	*/+C	Germline	7.36815e-12	0.784615	2	0	14	0	1	0	8	1
chr3	87333113	G	-C	2	23	92%	-C/-C	0	20	100%	-C/-C	Germline	1.04115e-23	0.30303	0	0	17	3	2	0	22	1
chr3	87339256	T	-ATC	0	9	100%	-ATC/-ATC	2	12	85.71%	-ATC/-ATC	Germline	3.64368e-11	0.359684	2	0	12	0	0	0	8	1
chr3	87339269	A	+GAC	7	3	30%	*/+GAC	9	7	43.75%	*/+GAC	Germline	0.00033576	0.390524	9	0	6	1	7	0	2	1
chr3	87339299	A	+GAC	0	16	100%	+GAC/+GAC	0	21	100%	+GAC/+GAC	Germline	5.72695e-22	1	0	0	20	1	0	0	13	3
chr3	87422735	A	-T	6	24	80%	-T/-T	5	27	84.38%	-T/-T	Germline	2.33988e-24	0.452361	3	2	4	23	2	4	5	19
chr3	87487653	C	+AACCTAGG	17	8	32%	*/+AACCTAGG	20	8	28.57%	*/+AACCTAGG	Germline	4.02562e-06	0.716139	1	19	0	8	0	17	0	8
chr3	87489849	G	+T	14	19	57.58%	*/+T	14	19	57.58%	*/+T	Germline	1.73608e-15	0.598202	11	3	18	1	13	1	14	5
chr3	87489854	T	+CA	13	17	56.67%	*/+CA	13	17	56.67%	*/+CA	Germline	7.47246e-14	0.602613	10	3	16	1	12	1	12	5
chr3	87489858	G	+TC	11	17	60.71%	*/+TC	12	17	58.62%	*/+TC	Germline	4.41098e-14	0.666454	9	3	16	1	10	1	12	5
chr3	87489864	T	+G	3	20	86.96%	+G/+G	2	21	91.3%	+G/+G	Germline	5.71832e-21	0.5	2	0	19	2	3	0	13	7
chr3	87506491	T	+G	2	51	96.23%	+G/+G	4	41	91.11%	+G/+G	Germline	2.65435e-49	0.930746	4	0	10	31	1	1	5	46
chr3	87519737	A	-GGAAAT	0	17	100%	-GGAAAT/-GGAAAT	5	12	70.59%	*/-GGAAAT	Germline	1	0.0222385	5	0	12	0	0	0	17	0
chr3	87526611	T	+A	4	6	60%	*/+A	3	7	70%	*/+A	Germline	6.44216e-06	0.5	0	3	0	7	0	4	0	6
chr3	87530600	T	+ATC	5	7	58.33%	*/+ATC	1	9	90%	+ATC/+ATC	Germline	1.79051e-07	0.118532	0	1	0	9	0	5	0	7
chr3	87531195	T	-C	15	17	53.12%	*/-C	8	16	66.67%	*/-C	Germline	1.2461e-13	0.228737	5	3	15	1	15	0	14	3
chr3	87531208	G	-GGGGC	15	5	25%	*/-GGGGC	10	5	33.33%	*/-GGGGC	Germline	0.000462761	0.432888	4	6	2	3	4	11	1	4
chr3	87545626	C	+CA	32	246	88.49%	+CA/+CA	24	250	91.24%	+CA/+CA	Germline	1.56369e-251	0.17634	20	4	142	108	27	5	135	111
chr3	87547104	T	+GGAGG	7	7	50%	*/+GGAGG	7	7	50%	*/+GGAGG	Germline	6.91102e-06	0.646805	4	3	2	5	3	4	4	3
chr3	87548973	A	-TGGATACCGTG	1	12	92.31%	-TGGATACCGTG/-TGGATACCGTG	3	5	62.5%	*/-TGGATACCGTG	Germline	2.35017e-08	0.988304	3	0	5	0	1	0	12	0
chr3	87549104	G	-CAC	10	15	60%	*/-CAC	10	17	62.96%	*/-CAC	Germline	1.97117e-13	0.525839	10	0	14	3	10	0	14	1
chr3	87549108	T	-TAGGC	21	15	41.67%	*/-TAGGC	17	17	50%	*/-TAGGC	Germline	2.25358e-12	0.323069	11	6	14	3	14	7	14	1
chr3	87549480	C	+GGAA	5	17	77.27%	+GGAA/+GGAA	9	16	64%	*/+GGAA	Germline	1.3848e-14	0.906056	1	8	3	13	0	5	3	14
chr3	87549562	G	-GGCGGGGC	2	12	85.71%	-GGCGGGGC/-GGCGGGGC	2	6	75%	-GGCGGGGC/-GGCGGGGC	Germline	7.10518e-09	0.883254	1	1	1	5	2	0	6	6
chr3	87552172	G	-AA	5	32	86.49%	*/-AA	4	30	88.24%	*/-AA	Germline	6.22316e-31	0.555087	4	0	28	2	5	0	30	2
chr3	87554973	C	+T	4	34	89.47%	+T/+T	1	24	96%	+T/+T	Germline	1.7273e-30	0.333955	1	0	19	5	3	1	29	5
chr3	87688776	G	+C	82	21	20.39%	*/+C	74	20	21.28%	*/+C	Germline	4.44776e-14	0.508251	44	30	10	10	43	39	7	14
chr3	87874792	G	-C	37	20	35.09%	*/-C	29	21	42%	*/-C	Germline	3.85619e-15	0.296378	29	0	21	0	37	0	20	0
chr3	87875813	G	+CCCATGA	136	38	21.84%	*/+CCCATGA	99	27	21.43%	*/+CCCATGA	Germline	5.52146e-22	0.588177	92	7	27	0	120	16	38	0
chr3	87891474	C	-A	13	0	0%	C	6	2	25%	*/-A	Somatic	1	0.133333	0	6	0	2	0	13	0	0
chr3	87908562	T	-AG	28	10	26.32%	*/-AG	24	7	22.58%	*/-AG	Germline	2.48239e-06	0.737159	1	23	0	7	0	28	0	10
chr3	87920161	C	-T	21	9	30%	*/-T	15	9	37.5%	*/-T	Germline	6.96018e-07	0.384706	0	15	0	9	0	21	0	9
chr3	87975982	G	-A	14	8	36.36%	*/-A	11	4	26.67%	*/-A	Germline	8.44184e-05	0.835112	1	10	0	4	1	13	0	8
chr3	88228514	A	+AGAC	154	41	21.03%	*/+AGAC	115	53	31.55%	*/+AGAC	Germline	1	0.0153696	115	0	53	0	153	1	39	2
chr3	88253872	C	-GG	30	18	37.5%	*/-GG	31	13	29.55%	*/-GG	Germline	2.20636e-11	0.847816	17	14	6	7	18	12	9	9
chr3	88255557	T	-G	11	1	8.33%	T	7	6	46.15%	*/-G	Somatic	1	0.0464073	7	0	6	0	9	2	0	1
chr3	88593539	C	-T	10	0	0%	C	11	3	21.43%	*/-T	Somatic	1	0.179842	0	11	0	3	0	14	0	0
chr3	88945220	T	+G	77	21	21.43%	*/+G	61	22	26.51%	*/+G	Germline	6.67768e-15	0.265783	41	20	16	6	54	23	9	12
chr3	89007837	C	+T	66	29	30.53%	*/+T	62	26	29.55%	*/+T	Germline	2.30287e-19	0.619799	61	1	26	0	64	2	28	1
chr3	89022087	A	+CC	46	14	23.33%	*/+CC	31	11	26.19%	*/+CC	Germline	5.57373e-09	0.45891	3	28	1	10	1	45	1	13
chr3	89028478	C	+TCTT	57	17	22.97%	*/+TCTT	33	21	38.89%	*/+TCTT	Germline	1	0.0403781	14	19	6	15	21	36	10	7
chr3	89047484	A	-C	10	5	33.33%	*/-C	13	6	31.58%	*/-C	Germline	0.000186619	0.684409	13	0	5	1	7	3	5	0
chr3	89047926	G	-AATT	27	7	20.59%	*/-AATT	9	4	30.77%	*/-AATT	Germline	0.000252267	0.35267	5	4	1	3	14	13	4	3
chr3	89268063	T	-G	4	3	42.86%	*/-G	7	5	41.67%	*/-G	Germline	0.00154553	0.703382	7	0	5	0	3	1	3	0
chr3	89636077	T	-GG	24	17	41.46%	*/-GG	22	19	46.34%	*/-GG	Germline	1.01342e-13	0.41205	4	18	2	17	4	20	1	16
chr3	89761869	A	+C	135	48	26.23%	*/+C	106	33	23.74%	*/+C	Germline	1.29096e-27	0.738063	43	63	12	21	53	82	16	32
chr3	89762157	A	-G	35	7	16.67%	A	32	22	40.74%	*/-G	Somatic	1	0.0091564	21	11	15	7	32	10	7	0
chr3	89856826	G	-T	12	6	33.33%	*/-T	15	8	34.78%	*/-T	Germline	1.60279e-05	0.594103	15	0	8	0	12	0	6	0
chr3	89922317	T	-A	13	5	27.78%	*/-A	6	2	25%	*/-A	Germline	0.00491686	0.72585	6	0	2	0	13	0	5	0
chr3	89958346	T	-AAAA	29	12	29.27%	*/-AAAA	33	15	31.25%	*/-AAAA	Germline	7.25807e-10	0.512353	29	4	14	1	28	1	11	1
chr3	89974652	C	-T	4	13	76.47%	-T/-T	2	15	88.24%	-T/-T	Germline	1.34902e-13	0.328092	0	2	0	15	0	4	0	13
chr3	90011057	T	-CTGTCC	22	10	31.25%	*/-CTGTCC	22	6	21.43%	*/-CTGTCC	Germline	4.81923e-06	0.875433	22	0	6	0	22	0	10	0
chr3	90015821	C	-T	97	43	30.71%	*/-T	80	38	32.2%	*/-T	Germline	2.32749e-28	0.450872	52	28	22	16	64	33	24	19
chr3	90039121	G	-AAA	25	7	21.88%	*/-AAA	23	12	34.29%	*/-AAA	Germline	4.31206e-07	0.196799	21	2	11	1	18	7	7	0
chr3	90208613	T	-C	7	2	22.22%	*/-C	4	6	60%	*/-C	Germline	0.00154553	0.114908	0	4	0	6	0	7	0	2
chr3	90236603	A	-AT	14	6	30%	*/-AT	10	3	23.08%	*/-AT	Germline	0.00104196	0.796403	10	0	3	0	14	0	6	0
chr3	90455492	T	+TCTTC	3	17	85%	*/+TCTTC	3	19	86.36%	*/+TCTTC	Germline	7.30921e-18	0.62043	3	0	19	0	3	0	17	0
chr3	92493490	T	-A	41	16	28.07%	*/-A	39	13	25%	*/-A	Germline	2.16836e-10	0.718206	23	16	12	1	24	17	13	3
chr3	92797143	C	+CTT	8	89	91.75%	+CTT/+CTT	6	84	93.33%	+CTT/+CTT	Germline	7.99332e-91	0.448835	4	2	67	17	6	2	65	24
chr3	92797494	A	-GGCTACT	9	20	68.97%	*/-GGCTACT	8	18	69.23%	*/-GGCTACT	Germline	1.37623e-16	0.607257	0	8	0	18	0	9	0	20
chr3	93083189	C	+AA	4	16	80%	+AA/+AA	3	14	82.35%	*/+AA	Germline	2.1946e-14	0.596338	3	0	14	0	1	3	13	3
chr3	93433479	C	+A	15	88	85.44%	*/+A	19	83	81.37%	*/+A	Germline	2.02813e-81	0.833942	1	18	27	56	1	14	35	53
chr3	93433578	C	+A	28	110	79.71%	+A/+A	28	79	73.83%	*/+A	Germline	3.26452e-85	0.89231	19	9	50	29	20	8	77	33
chr3	93455535	A	+CT	5	23	82.14%	+CT/+CT	6	23	79.31%	+CT/+CT	Germline	9.89929e-22	0.726848	6	0	14	9	5	0	14	9
chr3	93456725	T	-CTCTCTCC	69	24	25.81%	*/-CTCTCTCC	65	20	23.53%	*/-CTCTCTCC	Germline	2.72715e-15	0.699954	0	65	0	20	1	68	1	23
chr3	93456732	C	+T	38	28	42.42%	*/+T	37	22	37.29%	*/+T	Germline	1.85126e-18	0.778591	0	37	0	22	0	38	1	27
chr3	93474203	T	-CA	0	22	100%	-CA/-CA	2	27	93.1%	-CA/-CA	Germline	3.44837e-27	0.318431	2	0	27	0	0	0	22	0
chr3	93531712	A	-C	134	92	40.71%	*/-C	124	72	36.73%	*/-C	Germline	1.03966e-58	0.825145	55	69	34	38	58	76	40	52
chr3	93600315	A	-AAT	6	28	82.35%	-AAT/-AAT	5	29	85.29%	-AAT/-AAT	Germline	1.51905e-27	0.5	5	0	2	27	4	2	6	22
chr3	93600802	G	-A	525	197	27.29%	*/-A	430	167	27.97%	*/-A	Germline	5.70353e-123	0.414057	180	250	67	100	235	290	92	105
chr3	93629805	A	-AG	39	40	50.63%	*/-AG	24	27	52.94%	*/-AG	Germline	5.83468e-26	0.469331	24	0	27	0	38	1	40	0
chr3	93631072	G	-CAA	32	19	37.25%	*/-CAA	26	15	36.59%	*/-CAA	Germline	1.35674e-12	0.610696	2	24	0	15	3	29	0	19
chr3	93631147	T	-C	27	14	34.15%	*/-C	28	10	26.32%	*/-C	Germline	7.57727e-09	0.841528	0	28	0	10	1	26	0	14
chr3	93713575	G	+A	15	11	42.31%	*/+A	13	13	50%	*/+A	Germline	1.8384e-09	0.390626	13	0	13	0	15	0	11	0
chr3	94040575	T	-TTG	43	22	33.85%	*/-TTG	39	13	25%	*/-TTG	Germline	1.45265e-12	0.893251	38	1	13	0	42	1	22	0
chr3	94179141	T	-ATAGGCTTA	0	11	100%	*/-ATAGGCTTA	1	9	90%	-ATAGGCTTA/-ATAGGCTTA	Germline	4.08726e-11	0.47619	0	1	1	8	0	0	0	11
chr3	94193575	G	+GC	11	13	54.17%	*/+GC	11	9	45%	*/+GC	Germline	6.94071e-09	0.817978	3	8	1	8	5	6	2	11
chr3	94228758	G	-T	6	15	71.43%	*/-T	4	10	71.43%	*/-T	Germline	2.84365e-11	0.65165	0	4	0	10	0	6	0	15
chr3	94247866	G	-A	2	21	91.3%	-A/-A	1	22	95.65%	-A/-A	Germline	4.48496e-23	0.5	0	1	0	22	0	2	0	21
chr3	94248466	A	+GGGAT	0	18	100%	+GGGAT/+GGGAT	0	18	100%	+GGGAT/+GGGAT	Germline	2.25982e-21	1	0	0	13	5	0	0	14	4
chr3	94254233	T	-ATC	8	22	73.33%	*/-ATC	4	23	85.19%	-ATC/-ATC	Germline	5.69209e-21	0.221515	0	4	4	19	0	8	2	20
chr3	94270897	C	+AGG	25	31	55.36%	*/+AGG	31	18	36.73%	*/+AGG	Germline	1.09098e-18	0.982624	9	22	2	16	3	22	3	28
chr3	94275967	T	-A	8	45	84.91%	-A/-A	6	49	89.09%	-A/-A	Germline	1.49742e-46	0.359284	6	0	48	1	8	0	45	0
chr3	94284308	T	-CC	17	75	81.52%	-CC/-CC	17	59	77.63%	-CC/-CC	Germline	7.05179e-62	0.793409	5	12	0	59	3	14	1	74
chr3	94289595	A	+ATTTATTTCTTT	33	32	49.23%	*/+ATTTATTTCTTT	34	24	41.38%	*/+ATTTATTTCTTT	Germline	3.80265e-21	0.854122	0	34	0	24	0	33	0	32
chr3	94292626	G	-ACATTTTTGTTTGA	19	23	54.76%	*/-ACATTTTTGTTTGA	10	18	64.29%	*/-ACATTTTTGTTTGA	Germline	9.39204e-17	0.293888	1	9	5	13	12	7	3	20
chr3	94305201	G	-AAA	0	11	100%	-AAA/-AAA	1	8	88.89%	*/-AAA	Germline	1.52343e-10	0.45	0	1	1	7	0	0	1	10
chr3	94307172	T	-AC	3	6	66.67%	*/-AC	2	10	83.33%	-AC/-AC	Germline	1.22209e-07	0.352941	1	1	6	4	0	3	5	1
chr3	94365938	G	-A	62	275	81.6%	-A/-A	42	212	83.46%	-A/-A	Germline	6.98251e-229	0.316807	14	28	42	170	18	44	53	222
chr3	94408281	A	-T	14	12	46.15%	*/-T	7	14	66.67%	*/-T	Germline	1.15453e-10	0.133149	7	0	14	0	14	0	12	0
chr3	94417913	A	+GAGGACAG	6	22	78.57%	*/+GAGGACAG	6	25	80.65%	*/+GAGGACAG	Germline	5.25635e-22	0.548652	6	0	25	0	6	0	22	0
chr3	94438163	A	+AC	5	2	28.57%	*/+AC	5	3	37.5%	*/+AC	Germline	0.0210728	0.573427	5	0	3	0	4	1	1	1
chr3	94438182	T	+A	7	3	30%	*/+A	6	6	50%	*/+A	Germline	0.000701648	0.304954	6	0	6	0	6	1	2	1
chr3	94439243	G	+AA	2	21	91.3%	+AA/+AA	0	18	100%	+AA/+AA	Germline	2.12578e-21	0.308537	0	0	18	0	2	0	21	0
chr3	94446843	T	+AA	1	13	92.86%	+AA/+AA	0	16	100%	+AA/+AA	Germline	2.62124e-16	0.466667	0	0	16	0	1	0	13	0
chr3	94474647	C	+AAAA	0	5	100%	*/+AAAA	3	5	62.5%	*/+AAAA	Germline	5.3843e-05	0.195804	2	1	2	3	0	0	0	5
chr3	94507260	G	-TA	4	4	50%	*/-TA	6	4	40%	*/-TA	Germline	0.00144605	0.815782	6	0	4	0	4	0	4	0
chr3	94507262	A	+TG	2	2	50%	*/+TG	4	2	33.33%	*/+TG	Germline	0.0433437	0.880952	4	0	2	0	2	0	2	0
chr3	94572889	A	-AC	0	32	100%	-AC/-AC	0	31	100%	-AC/-AC	Germline	1.65702e-37	1	0	0	31	0	0	0	32	0
chr3	94573842	G	-GAGA	2	14	87.5%	-GAGA/-GAGA	3	12	80%	-GAGA/-GAGA	Germline	8.09989e-13	0.853788	3	0	12	0	2	0	14	0
chr3	94578413	C	-AATA	36	12	25%	*/-AATA	34	9	20.93%	*/-AATA	Germline	1.29459e-07	0.760184	0	34	0	9	0	36	0	12
chr3	94837138	T	+G	3	3	50%	*/+G	5	3	37.5%	*/+G	Germline	0.00797101	0.843823	5	0	3	0	2	1	2	1
chr3	94869177	C	+G	1	22	95.65%	+G/+G	0	18	100%	+G/+G	Germline	9.88736e-23	0.560976	0	0	18	0	1	0	22	0
chr3	94869636	G	-AA	25	15	37.5%	*/-AA	15	11	42.31%	*/-AA	Germline	6.83883e-10	0.445736	14	1	11	0	24	1	15	0
chr3	94874484	C	+ACAAACAAACAA	9	9	50%	*/+ACAAACAAACAA	6	10	62.5%	*/+ACAAACAAACAA	Germline	5.53748e-08	0.350156	6	0	10	0	9	0	9	0
chr3	94886753	T	+A	34	19	35.85%	*/+A	23	20	46.51%	*/+A	Germline	1.38295e-14	0.197958	12	11	3	17	13	21	1	18
chr3	94968463	T	+G	9	12	57.14%	*/+G	7	18	72%	*/+G	Germline	6.65398e-13	0.228666	6	1	7	11	4	5	3	9
chr3	94973381	A	-CC	11	9	45%	*/-CC	11	9	45%	*/-CC	Germline	3.19188e-07	0.624407	10	1	7	2	8	3	5	4
chr3	95086009	A	+TTT	3	14	82.35%	+TTT/+TTT	4	5	55.56%	*/+TTT	Germline	8.61441e-09	0.971724	0	4	0	5	0	3	0	14
chr3	95096378	G	+ACGGGGGGA	6	5	45.45%	*/+ACGGGGGGA	3	7	70%	*/+ACGGGGGGA	Germline	2.65805e-05	0.244939	3	0	6	1	6	0	4	1
chr3	95096429	C	-AAAAGTTCA	3	23	88.46%	-AAAAGTTCA/-AAAAGTTCA	3	21	87.5%	-AAAAGTTCA/-AAAAGTTCA	Germline	3.21816e-22	0.704661	2	1	21	0	3	0	22	1
chr3	95096716	A	-TTG	6	21	77.78%	-TTG/-TTG	5	14	73.68%	*/-TTG	Germline	4.49151e-16	0.750333	0	5	0	14	0	6	0	21
chr3	95096764	C	-TT	8	12	60%	*/-TT	7	7	50%	*/-TT	Germline	5.53748e-08	0.823392	0	7	0	7	0	8	1	11
chr3	95099069	A	+C	1	13	92.86%	+C/+C	0	7	100%	+C/+C	Germline	4.08726e-11	0.666667	0	0	3	4	0	1	2	11
chr3	95100882	A	+CACT	11	4	26.67%	*/+CACT	11	4	26.67%	*/+CACT	Germline	0.00228753	0.65917	0	11	0	4	0	11	0	4
chr3	95106158	T	-GG	5	20	80%	*/-GG	10	26	72.22%	*/-GG	Germline	7.41125e-21	0.840193	10	0	26	0	5	0	20	0
chr3	95214208	T	+C	11	24	68.57%	*/+C	7	21	75%	*/+C	Germline	7.56767e-20	0.391424	7	0	21	0	11	0	24	0
chr3	95219138	T	+C	2	19	90.48%	+C/+C	1	16	94.12%	+C/+C	Germline	1.54658e-18	0.580844	0	1	6	10	0	2	10	9
chr3	95256417	C	+T	4	14	77.78%	+T/+T	0	13	100%	+T/+T	Germline	1.12499e-13	0.0972509	0	0	13	0	4	0	14	0
chr3	95270821	C	-T	13	44	77.19%	-T/-T	14	34	70.83%	*/-T	Germline	1.04944e-34	0.833204	1	13	3	31	3	10	6	38
chr3	95271219	C	-TA	6	3	33.33%	*/-TA	8	4	33.33%	*/-TA	Germline	0.00431013	0.681115	4	4	2	2	1	5	1	2
chr3	95304578	A	+GTGT	10	14	58.33%	*/+GTGT	7	14	66.67%	*/+GTGT	Germline	7.12367e-12	0.395597	7	0	14	0	10	0	14	0
chr3	95310767	A	-ATCCCGAGGCAAGGG	4	14	77.78%	-ATCCCGAGGCAAGGG/-ATCCCGAGGCAAGGG	3	20	86.96%	-ATCCCGAGGCAAGGG/-ATCCCGAGGCAAGGG	Germline	1.73333e-16	0.357877	3	0	16	4	4	0	12	2
chr3	95334983	G	-T	6	19	76%	-T/-T	5	10	66.67%	*/-T	Germline	4.43003e-13	0.842678	0	5	0	10	0	6	0	19
chr3	95365018	C	+T	0	11	100%	+T/+T	0	17	100%	+T/+T	Germline	1.30741e-16	1	0	0	17	0	0	0	11	0
chr3	95385595	G	-TCTC	11	15	57.69%	*/-TCTC	7	17	70.83%	*/-TCTC	Germline	1.26237e-13	0.251242	0	7	0	17	0	11	1	14
chr3	95385625	C	-CT	6	10	62.5%	*/-CT	7	13	65%	*/-CT	Germline	5.93422e-10	0.575195	0	7	0	13	0	6	1	9
chr3	95489088	T	-CCCC	7	10	58.82%	*/-CCCC	5	6	54.55%	*/-CCCC	Germline	7.30433e-07	0.73074	1	4	1	5	1	6	3	7
chr3	95538121	A	+G	4	151	97.42%	+G/+G	12	128	91.43%	+G/+G	Germline	1.85819e-150	0.994964	11	1	113	15	4	0	136	15
chr3	95538462	T	-G	1	26	96.3%	-G/-G	1	17	94.44%	-G/-G	Germline	1.04115e-23	0.845455	0	1	3	14	0	1	9	17
chr3	95622690	C	-A	5	8	61.54%	*/-A	10	3	23.08%	*/-A	Germline	0.000127909	0.99229	0	10	1	2	0	5	1	7
chr3	95682486	T	+A	0	15	100%	+A/+A	0	16	100%	+A/+A	Germline	2.14856e-18	1	0	0	16	0	0	0	15	0
chr3	95699357	T	-C	2	57	96.61%	-C/-C	7	42	85.71%	-C/-C	Germline	1.44621e-51	0.992672	3	4	26	16	2	0	34	23
chr3	95787450	G	+C	5	15	75%	+C/+C	7	23	76.67%	*/+C	Germline	2.14107e-17	0.575327	2	5	5	18	1	4	4	11
chr3	95793644	A	-CCCTCTCC	8	7	46.67%	*/-CCCTCTCC	7	3	30%	*/-CCCTCTCC	Germline	0.000318212	0.895181	2	5	0	3	0	8	0	7
chr3	95845474	T	-AAGACTAGCCATTCGTAAAA	24	13	35.14%	*/-AAGACTAGCCATTCGTAAAA	26	9	25.71%	*/-AAGACTAGCCATTCGTAAAA	Germline	3.58215e-08	0.869466	7	19	2	7	7	17	0	13
chr3	95846383	C	-T	30	48	61.54%	*/-T	30	30	50%	*/-T	Germline	5.90871e-31	0.93683	3	27	2	28	2	28	0	48
chr3	95966426	A	-GGGGG	10	9	47.37%	*/-GGGGG	6	7	53.85%	*/-GGGGG	Germline	1.23039e-06	0.5	6	0	7	0	10	0	9	0
chr3	95991932	A	+GGG	16	4	20%	*/+GGG	10	4	28.57%	*/+GGG	Germline	0.00245619	0.428192	9	1	4	0	16	0	4	0
chr3	95991940	G	+GGA	1	8	88.89%	*/+GGA	1	6	85.71%	*/+GGA	Germline	2.54542e-07	0.825	1	0	6	0	1	0	8	0
chr3	95992397	C	-GGG	8	15	65.22%	*/-GGG	10	10	50%	*/-GGG	Germline	1.97701e-10	0.906514	0	10	0	10	0	8	0	15
chr3	96025559	G	+C	5	77	93.9%	+C/+C	7	78	91.76%	+C/+C	Germline	1.015e-81	0.797227	4	3	41	37	1	4	41	36
chr3	96051303	C	+T	5	108	95.58%	+T/+T	4	107	96.4%	+T/+T	Germline	1.74185e-118	0.511187	2	2	81	26	3	2	73	35
chr3	96051438	A	-TATCT	65	103	61.31%	*/-TATCT	70	108	60.67%	*/-TATCT	Germline	6.44e-85	0.591368	36	34	44	64	35	30	48	55
chr3	96052053	A	-TTC	142	207	59.31%	*/-TTC	130	159	55.02%	*/-TTC	Germline	1.11356e-143	0.879463	49	81	53	106	57	85	73	134
chr3	96242880	A	-G	0	17	100%	-G/-G	0	16	100%	-G/-G	Germline	1.38515e-19	1	0	0	16	0	0	0	17	0
chr3	96246129	C	-A	3	71	95.95%	-A/-A	1	58	98.31%	-A/-A	Germline	2.42335e-72	0.399379	0	1	0	58	0	3	0	71
chr3	96330277	G	-CTCT	3	17	85%	-CTCT/-CTCT	1	23	95.83%	-CTCT/-CTCT	Germline	7.41299e-21	0.237236	1	0	23	0	2	1	17	0
chr3	96403730	T	-TGG	12	17	58.62%	*/-TGG	7	14	66.67%	*/-TGG	Germline	4.58441e-13	0.3901	4	3	3	11	2	10	2	15
chr3	96434616	G	+T	2	22	91.67%	+T/+T	5	19	79.17%	*/+T	Germline	3.15347e-20	0.951427	1	4	12	7	1	1	15	7
chr3	96451475	G	+TCT	8	107	93.04%	+TCT/+TCT	8	103	92.79%	+TCT/+TCT	Germline	9.13344e-111	0.630272	5	3	73	30	6	2	77	30
chr3	96466269	A	+G	0	14	100%	+G/+G	0	12	100%	+G/+G	Germline	2.01646e-15	1	0	0	12	0	0	0	14	0
chr3	96466950	G	-TGAC	10	32	76.19%	-TGAC/-TGAC	7	23	76.67%	-TGAC/-TGAC	Germline	5.12041e-25	0.595536	5	2	4	19	6	4	6	26
chr3	96483482	T	+C	2	24	92.31%	+C/+C	6	12	66.67%	*/+C	Germline	2.86698e-17	0.995085	4	2	12	0	2	0	24	0
chr3	96483483	T	+C	0	24	100%	+C/+C	0	12	100%	*/+C	Germline	2.25982e-21	1	0	0	12	0	0	0	24	0
chr3	96483524	A	-CC	10	30	75%	-CC/-CC	3	22	88%	-CC/-CC	Germline	2.31936e-24	0.1702	3	0	13	9	9	1	22	8
chr3	96486787	A	+ATGAAGAAACACGGCATCTCC	36	49	57.65%	*/+ATGAAGAAACACGGCATCTCC	18	24	57.14%	*/+ATGAAGAAACACGGCATCTCC	Germline	3.61133e-29	0.597796	18	0	24	0	36	0	49	0
chr3	96487773	C	+TG	11	8	42.11%	*/+TG	4	10	71.43%	*/+TG	Germline	1.51433e-07	0.0931724	1	3	7	3	5	6	5	3
chr3	96487774	C	+A	0	8	100%	*/+A	0	10	100%	+A/+A	Germline	1.10191e-10	1	0	0	7	3	0	0	5	3
chr3	96492915	T	+GAA	10	3	23.08%	*/+GAA	5	3	37.5%	*/+GAA	Germline	0.0103443	0.409701	5	0	3	0	9	1	3	0
chr3	96504227	A	-G	10	50	83.33%	*/-G	5	40	88.89%	*/-G	Germline	5.22753e-44	0.303588	5	0	23	17	7	3	23	27
chr3	96508205	A	+T	18	65	78.31%	+T/+T	16	60	78.95%	+T/+T	Germline	3.29881e-57	0.538905	4	12	21	39	5	13	25	40
chr3	96523126	T	+C	10	53	84.13%	+C/+C	8	47	85.45%	+C/+C	Germline	2.1294e-48	0.524107	8	0	42	5	10	0	48	5
chr3	97405876	A	-AAGTGTG	2	20	90.91%	-AAGTGTG/-AAGTGTG	5	22	81.48%	-AAGTGTG/-AAGTGTG	Germline	9.10279e-21	0.913851	5	0	19	3	2	0	12	8
chr3	97406000	T	-AA	4	7	63.64%	*/-AA	4	13	76.47%	*/-AA	Germline	3.95628e-09	0.375845	1	3	3	10	2	2	0	7
chr3	97671757	C	-CGGGGG	90	23	20.35%	*/-CGGGGG	78	22	22%	*/-CGGGGG	Germline	2.10902e-15	0.449333	60	18	18	4	70	20	19	4
chr3	97920785	C	+G	57	24	29.63%	*/+G	63	20	24.1%	*/+G	Germline	2.01799e-15	0.835408	13	50	5	15	10	47	4	20
chr3	97942131	C	+T	8	29	78.38%	+T/+T	5	29	85.29%	+T/+T	Germline	1.67938e-27	0.329454	5	0	29	0	8	0	29	0
chr3	97942132	A	+AGGGTCT	2	26	92.86%	+AGGGTCT/+AGGGTCT	0	28	100%	+AGGGTCT/+AGGGTCT	Germline	4.23206e-30	0.245455	0	0	28	0	2	0	26	0
chr3	97946712	T	+A	0	28	100%	+A/+A	1	27	96.43%	+A/+A	Germline	1.45933e-31	0.5	1	0	27	0	0	0	27	1
chr3	97948979	G	-A	0	18	100%	-A/-A	1	18	94.74%	-A/-A	Germline	2.17624e-20	0.513514	1	0	18	0	0	0	18	0
chr3	97951455	A	-CGTCC	6	14	70%	*/-CGTCC	7	13	65%	*/-CGTCC	Germline	7.82639e-12	0.749698	0	7	0	13	0	6	0	14
chr3	98033649	G	-TT	25	16	39.02%	*/-TT	20	13	39.39%	*/-TT	Germline	6.03025e-11	0.581224	18	2	13	0	24	1	16	0
chr3	98102935	T	-AAAAA	3	22	88%	-AAAAA/-AAAAA	4	18	81.82%	-AAAAA/-AAAAA	Germline	1.08938e-19	0.842013	4	0	17	1	3	0	22	0
chr3	98103243	T	-C	12	101	89.38%	-C/-C	10	71	87.65%	-C/-C	Germline	2.62817e-86	0.728616	5	5	9	62	5	7	16	85
chr3	98117171	G	-TT	2	24	92.31%	-TT/-TT	1	27	96.43%	-TT/-TT	Germline	1.1771e-27	0.471698	1	0	17	10	2	0	15	9
chr3	98117411	G	+CAT	7	15	68.18%	*/+CAT	10	9	47.37%	*/+CAT	Germline	4.65056e-10	0.95261	6	4	3	6	3	4	8	7
chr3	98117412	G	+GCGC	0	15	100%	+GCGC/+GCGC	0	9	100%	*/+GCGC	Germline	3.10101e-14	1	0	0	3	6	0	0	8	7
chr3	98118023	T	-TCCCCCC	6	23	79.31%	-TCCCCCC/-TCCCCCC	5	19	79.17%	-TCCCCCC/-TCCCCCC	Germline	1.18548e-19	0.639458	5	0	18	1	6	0	20	3
chr3	98118369	G	-TA	5	16	76.19%	-TA/-TA	6	15	71.43%	*/-TA	Germline	4.54007e-14	0.757961	1	5	0	15	0	5	0	16
chr3	98123497	T	+TC	0	13	100%	+TC/+TC	0	12	100%	+TC/+TC	Germline	7.91073e-15	1	0	0	12	0	0	0	12	1
chr3	98124765	A	+AC	5	41	89.13%	+AC/+AC	3	26	89.66%	+AC/+AC	Germline	4.24915e-34	0.629766	2	1	2	24	3	2	4	37
chr3	98132184	G	-GCAAGGCAAA	51	37	42.05%	*/-GCAAGGCAAA	45	32	41.56%	*/-GCAAGGCAAA	Germline	1.93609e-25	0.587365	10	35	2	30	11	40	8	29
chr3	98132384	T	-GG	3	6	66.67%	*/-GG	3	12	80%	-GG/-GG	Germline	1.8413e-08	0.396921	0	3	0	12	0	3	0	6
chr3	98383660	G	-A	0	29	100%	-A/-A	1	27	96.43%	-A/-A	Germline	3.74518e-32	0.491228	0	1	21	6	0	0	23	6
chr3	98615033	T	+AG	26	65	71.43%	*/+AG	21	81	79.41%	*/+AG	Germline	3.58902e-65	0.130984	6	15	2	79	5	21	1	64
chr3	98657380	C	+T	17	44	72.13%	*/+T	10	48	82.76%	+T/+T	Germline	8.48217e-42	0.121882	0	10	0	48	0	17	0	44
chr3	98991415	A	-GAGC	36	13	26.53%	*/-GAGC	34	12	26.09%	*/-GAGC	Germline	4.83189e-09	0.610472	17	17	12	0	23	13	13	0
chr3	99020898	T	-TCAA	16	15	48.39%	*/-TCAA	16	12	42.86%	*/-TCAA	Germline	1.52112e-10	0.753811	1	15	0	12	1	15	0	15
chr3	99771217	C	-A	1	17	94.44%	-A/-A	5	12	70.59%	*/-A	Germline	4.00797e-14	0.992375	1	4	1	11	0	1	0	17
chr3	99881278	A	-GTCACACT	2	21	91.3%	-GTCACACT/-GTCACACT	2	18	90%	-GTCACACT/-GTCACACT	Germline	2.68721e-20	0.748278	1	1	2	16	2	0	1	20
chr3	99889069	T	+C	0	13	100%	+C/+C	1	10	90.91%	+C/+C	Germline	7.75251e-13	0.458333	1	0	10	0	0	0	11	2
chr3	99892033	T	-GG	0	14	100%	-GG/-GG	0	12	100%	-GG/-GG	Germline	2.01646e-15	1	0	0	12	0	0	0	14	0
chr3	99892137	T	+AA	2	37	94.87%	+AA/+AA	2	26	92.86%	+AA/+AA	Germline	6.48495e-34	0.806598	2	0	25	1	2	0	36	1
chr3	99910613	A	+T	5	27	84.38%	+T/+T	4	21	84%	+T/+T	Germline	2.39008e-23	0.659416	3	1	16	5	5	0	20	7
chr3	99910878	C	-ACACA	4	13	76.47%	-ACACA/-ACACA	2	7	77.78%	-ACACA/-ACACA	Germline	1.8273e-09	0.667802	0	2	0	7	1	3	1	12
chr3	99965211	C	+T	11	20	64.52%	*/+T	6	13	68.42%	*/+T	Germline	3.34158e-14	0.513034	1	5	0	13	0	11	0	20
chr3	99994720	G	-AAA	11	32	74.42%	*/-AAA	1	31	96.88%	-AAA/-AAA	LOH	1	0.00763297	1	0	31	0	11	0	32	0
chr3	100009877	C	-TA	9	34	79.07%	-TA/-TA	6	27	81.82%	-TA/-TA	Germline	1.48658e-28	0.500144	0	6	1	26	0	9	0	34
chr3	100488873	C	+AA	6	20	76.92%	*/+AA	7	17	70.83%	*/+AA	Germline	1.03759e-16	0.791722	0	7	0	17	0	6	0	20
chr3	100759926	A	-G	6	4	40%	*/-G	7	2	22.22%	*/-G	Germline	0.00982801	0.908669	6	1	2	0	6	0	4	0
chr3	100881541	G	-A	8	8	50%	*/-A	7	10	58.82%	*/-A	Germline	1.51433e-07	0.436908	0	7	1	9	0	8	0	8
chr3	100884018	C	-A	4	35	89.74%	-A/-A	6	35	85.37%	-A/-A	Germline	6.21504e-35	0.823231	6	0	26	9	4	0	26	9
chr3	101380587	C	+GTGT	53	5	8.62%	C	43	13	23.21%	*/+GTGT	Somatic	1	0.029202	3	40	0	13	7	54	0	5
chr3	101679751	A	-T	3	22	88%	-T/-T	3	9	75%	-T/-T	Germline	3.49141e-15	0.927209	0	3	0	9	0	3	0	22
chr3	101817567	T	+A	1	29	96.67%	+A/+A	1	23	95.83%	+A/+A	Germline	6.19524e-29	0.807128	1	0	13	10	1	0	21	8
chr3	101914295	T	+A	8	31	79.49%	+A/+A	3	38	92.68%	+A/+A	Germline	5.14154e-34	0.0818268	2	1	0	38	3	5	0	31
chr3	101930621	A	-GAG	0	14	100%	-GAG/-GAG	1	7	87.5%	-GAG/-GAG	Germline	1.0931e-11	0.363636	1	0	1	6	0	0	3	11
chr3	101931961	C	-T	7	158	95.76%	-T/-T	10	119	92.25%	-T/-T	Germline	1.28762e-148	0.936689	5	5	10	109	2	5	13	145
chr3	101969202	T	+A	8	22	73.33%	*/+A	5	26	83.87%	+A/+A	Germline	2.73046e-22	0.244875	5	0	24	2	8	0	20	2
chr3	101970729	G	-C	17	79	82.29%	-C/-C	10	80	88.89%	-C/-C	Germline	3.0366e-77	0.142632	9	1	56	24	16	1	49	30
chr3	102553580	A	-G	6	16	72.73%	*/-G	7	16	69.57%	*/-G	Germline	3.03926e-14	0.712425	7	0	16	0	6	0	16	0
chr3	102569086	C	-T	7	10	58.82%	*/-T	9	10	52.63%	*/-T	Germline	2.3419e-08	0.760396	9	0	9	1	7	0	6	4
chr3	102655294	G	-A	4	11	73.33%	*/-A	11	8	42.11%	*/-A	Germline	5.53748e-08	0.986016	11	0	8	0	4	0	11	0
chr3	102682843	C	-T	15	27	64.29%	*/-T	14	22	61.11%	*/-T	Germline	2.10264e-20	0.700122	0	14	0	22	2	13	1	26
chr3	102724573	T	-A	18	42	70%	*/-A	20	48	70.59%	*/-A	Germline	7.73865e-39	0.547504	5	15	4	44	2	16	3	39
chr3	102726264	C	-ATT	12	24	66.67%	*/-ATT	11	19	63.33%	*/-ATT	Germline	3.10838e-18	0.706549	11	0	19	0	12	0	23	1
chr3	102726873	A	+GT	43	88	67.18%	*/+GT	52	91	63.64%	*/+GT	Germline	3.84427e-74	0.770815	50	2	89	2	39	4	81	7
chr3	102733061	G	-A	6	11	64.71%	*/-A	8	9	52.94%	*/-A	Germline	1.69515e-08	0.851998	8	0	9	0	6	0	11	0
chr3	102738186	T	-AA	12	5	29.41%	*/-AA	7	9	56.25%	*/-AA	Germline	1.05771e-05	0.113674	5	2	2	7	8	4	0	5
chr3	102751814	A	-AGC	15	0	0%	A	8	3	27.27%	*/-AGC	Somatic	1	0.0634615	1	7	0	3	0	15	0	0
chr3	102753074	T	+A	20	33	62.26%	*/+A	19	22	53.66%	*/+A	Germline	2.94108e-22	0.85331	7	12	15	7	11	9	19	14
chr3	102800195	C	+GTGT	18	15	45.45%	*/+GTGT	22	8	26.67%	*/+GTGT	Germline	1.0144e-08	0.96552	3	19	0	8	8	10	0	15
chr3	102805537	C	-A	8	28	77.78%	-A/-A	14	8	36.36%	*/-A	Germline	1	0.00200218	14	0	8	0	8	0	28	0
chr3	102854799	T	+G	5	11	68.75%	*/+G	5	10	66.67%	*/+G	Germline	2.40875e-09	0.694085	5	0	10	0	5	0	11	0
chr3	102867231	G	+TT	22	34	60.71%	*/+TT	28	29	50.88%	*/+TT	Germline	5.1664e-25	0.892984	26	2	25	4	18	4	24	10
chr3	102878085	A	-T	35	39	52.7%	*/-T	21	32	60.38%	*/-T	Germline	3.90516e-28	0.249263	5	16	2	30	9	26	3	36
chr3	102889464	T	-G	12	7	36.84%	*/-G	21	6	22.22%	*/-G	Germline	4.55782e-05	0.921181	1	20	0	6	4	8	0	7
chr3	102892644	C	+T	12	0	0%	C	7	2	22.22%	*/+T	Somatic	1	0.171429	0	7	0	2	0	12	0	0
chr3	102892647	C	-T	14	0	0%	C	8	2	20%	*/-T	Somatic	1	0.163043	0	8	0	2	0	14	0	0
chr3	102950336	T	+G	54	90	62.5%	*/+G	50	71	58.68%	*/+G	Germline	7.57718e-65	0.776738	49	1	71	0	52	2	89	1
chr3	102975533	T	-TAGGCTTAGAGCC	12	23	65.71%	*/-TAGGCTTAGAGCC	6	18	75%	-TAGGCTTAGAGCC/-TAGGCTTAGAGCC	Germline	6.71325e-18	0.32049	6	0	18	0	12	0	23	0
chr3	103114154	C	-A	47	12	20.34%	*/-A	46	13	22.03%	*/-A	Germline	7.19198e-09	0.5	38	8	13	0	41	6	11	1
chr3	103125445	G	+T	14	31	68.89%	*/+T	13	18	58.06%	*/+T	Germline	1.30765e-20	0.887175	8	5	13	5	10	4	21	10
chr3	103133381	T	+TAAG	5	16	76.19%	*/+TAAG	6	13	68.42%	*/+TAAG	Germline	4.43003e-13	0.816805	0	6	1	12	0	5	0	16
chr3	103148622	C	-AA	73	23	23.96%	*/-AA	68	17	20%	*/-AA	Germline	8.0496e-14	0.793588	3	65	0	17	1	72	0	23
chr3	103424584	A	-G	13	22	62.86%	*/-G	8	21	72.41%	*/-G	Germline	1.81433e-18	0.294558	8	0	21	0	13	0	21	1
chr3	103540611	A	-GG	2	22	91.67%	-GG/-GG	3	28	90.32%	-GG/-GG	Germline	5.54315e-26	0.73408	1	2	6	22	1	1	5	17
chr3	103540614	A	-G	2	22	91.67%	-G/-G	2	29	93.55%	-G/-G	Germline	4.61929e-27	0.59143	0	2	6	23	1	1	5	17
chr3	103540820	G	+AA	5	64	92.75%	+AA/+AA	8	43	84.31%	*/+AA	Germline	3.92767e-54	0.960922	7	1	35	8	4	1	52	12
chr3	103541930	C	-GGGGCG	7	4	36.36%	*/-GGGGCG	7	13	65%	*/-GGGGCG	Germline	3.58533e-07	0.124006	0	7	1	12	1	6	0	4
chr3	103558063	C	+T	6	8	57.14%	*/+T	4	10	71.43%	*/+T	Germline	6.18058e-08	0.347292	4	0	10	0	6	0	8	0
chr3	103611589	T	-G	13	81	86.17%	-G/-G	2	63	96.92%	-G/-G	Germline	1	0.0184512	1	1	1	62	1	12	1	80
chr3	103614013	C	+A	13	24	64.86%	*/+A	22	16	42.11%	*/+A	Germline	6.67426e-16	0.986678	3	19	0	16	2	11	0	24
chr3	103614018	C	+ACCTT	12	24	66.67%	*/+ACCTT	18	15	45.45%	*/+ACCTT	Germline	8.70329e-16	0.978571	1	17	0	15	1	11	0	24
chr3	103614023	C	+A	0	24	100%	+A/+A	0	15	100%	+A/+A	Germline	3.67417e-23	1	0	0	0	15	0	0	0	24
chr3	103617342	C	+TTTTT	11	20	64.52%	*/+TTTTT	10	9	47.37%	*/+TTTTT	Germline	5.42489e-12	0.931444	3	7	2	7	3	8	4	16
chr3	103664579	C	+TG	1	8	88.89%	*/+TG	3	6	66.67%	*/+TG	Germline	8.06049e-07	0.958824	0	3	0	6	0	1	0	8
chr3	103680512	T	+TTTA	0	16	100%	*/+TTTA	2	20	90.91%	*/+TTTA	Germline	1.13165e-19	0.328592	2	0	13	7	0	0	9	7
chr3	103683356	T	+AGAG	0	9	100%	+AGAG/+AGAG	2	9	81.82%	*/+AGAG	Germline	1.67578e-09	0.289474	2	0	9	0	0	0	9	0
chr3	103683383	T	+C	0	13	100%	+C/+C	3	16	84.21%	+C/+C	Germline	3.57138e-15	0.195363	3	0	16	0	0	0	13	0
chr3	103685836	A	+G	1	27	96.43%	+G/+G	0	16	100%	+G/+G	Germline	1.71438e-24	0.636364	0	0	16	0	1	0	26	1
chr3	103686118	A	-TATAT	5	12	70.59%	*/-TATAT	4	7	63.64%	*/-TATAT	Germline	1.62647e-08	0.788406	0	4	0	7	0	5	1	11
chr3	103686122	A	-T/-TTT	0	3	100%	*/-T	0	3	100%	-TTT/-TTT	Unknown	1	1	0	0	0	3	0	0	0	3
chr3	103692784	G	+TCAC	9	74	89.16%	+TCAC/+TCAC	11	71	86.59%	+TCAC/+TCAC	Germline	3.25441e-72	0.771383	0	11	15	56	2	7	16	58
chr3	103692910	C	+T	3	16	84.21%	+T/+T	3	9	75%	+T/+T	Germline	4.99493e-12	0.863344	0	3	0	9	0	3	0	16
chr3	103713106	T	-C	1	7	87.5%	-C/-C	2	11	84.62%	-C/-C	Germline	3.76028e-09	0.784962	2	0	11	0	1	0	7	0
chr3	104156845	C	+T	1	13	92.86%	+T/+T	0	7	100%	+T/+T	Germline	4.08726e-11	0.666667	0	0	7	0	1	0	13	0
chr3	104270920	T	-A	10	16	61.54%	*/-A	4	22	84.62%	-A/-A	Germline	4.89011e-17	0.0581793	3	1	20	2	9	1	15	1
chr3	104294950	G	-AAGT	43	54	55.67%	*/-AAGT	42	46	52.27%	*/-AAGT	Germline	5.75444e-39	0.729303	15	27	8	38	11	32	5	49
chr3	104298486	T	+ACACACACAC	9	4	30.77%	*/+ACACACACAC	8	3	27.27%	*/+ACACACACAC	Germline	0.00470064	0.735984	8	0	3	0	9	0	4	0
chr3	104587455	A	+TT	0	23	100%	+TT/+TT	0	23	100%	+TT/+TT	Germline	2.4343e-27	1	0	0	23	0	0	0	23	0
chr3	104587800	G	-C	6	31	83.78%	-C/-C	6	23	79.31%	-C/-C	Germline	1.15083e-25	0.78543	4	2	6	17	2	4	14	17
chr3	104588492	T	-GG	8	81	91.01%	-GG/-GG	16	78	82.98%	-GG/-GG	Germline	2.4626e-78	0.967348	6	10	23	55	5	3	40	41
chr3	104602238	A	-CCC	1	26	96.3%	-CCC/-CCC	3	29	90.62%	-CCC/-CCC	Germline	2.44559e-29	0.920989	3	0	27	2	1	0	26	0
chr3	104695082	G	-TT	1	14	93.33%	*/-TT	5	19	79.17%	*/-TT	Germline	2.99264e-16	0.958746	5	0	14	5	1	0	12	2
chr3	104697250	C	-TGTG	9	111	92.5%	-TGTG/-TGTG	8	97	92.38%	-TGTG/-TGTG	Germline	4.84609e-109	0.614021	8	0	71	26	9	0	90	21
chr3	104718965	A	+T	4	34	89.47%	+T/+T	2	41	95.35%	+T/+T	Germline	1.38008e-39	0.280394	1	1	14	27	2	2	15	19
chr3	104835542	A	-CT	18	60	76.92%	*/-CT	13	40	75.47%	*/-CT	Germline	4.83701e-45	0.657862	11	2	29	11	13	5	50	10
chr3	104835764	C	-AT	5	29	85.29%	-AT/-AT	2	23	92%	-AT/-AT	Germline	3.19743e-26	0.359019	0	2	0	23	0	5	0	29
chr3	105958799	A	+TT	35	20	36.36%	*/+TT	31	12	27.91%	*/+TT	Germline	1.1206e-11	0.865159	1	30	0	12	2	33	0	20
chr3	105964063	C	+AAAG	164	83	33.6%	*/+AAAG	147	78	34.67%	*/+AAAG	Germline	2.20797e-56	0.441708	111	36	60	18	115	49	62	21
chr3	107248563	C	-AG	4	46	92%	-AG/-AG	5	36	87.8%	-AG/-AG	Germline	5.25408e-42	0.845876	2	3	8	28	3	1	10	36
chr3	107276642	T	-G	3	22	88%	-G/-G	4	11	73.33%	*/-G	Germline	5.84998e-16	0.944621	2	2	2	9	2	1	9	13
chr3	107303243	T	-C	3	30	90.91%	-C/-C	3	39	92.86%	-C/-C	Germline	3.49622e-36	0.541036	3	0	38	1	3	0	27	3
chr3	108176980	C	-CTCT	14	9	39.13%	*/-CTCT	21	14	40%	*/-CTCT	Germline	7.75513e-09	0.583772	21	0	14	0	13	1	9	0
chr3	108178224	G	+A	11	29	72.5%	*/+A	8	28	77.78%	*/+A	Germline	1.221e-25	0.396533	5	3	20	8	6	5	17	12
chr3	108190492	C	-A	101	40	28.37%	*/-A	84	22	20.75%	*/-A	Germline	2.69678e-21	0.935801	53	31	0	22	73	28	0	40
chr3	108190493	A	-C	38	49	56.32%	*/-C	34	47	58.02%	*/-C	Germline	4.31917e-38	0.473469	23	11	28	19	27	11	39	10
chr3	108268762	G	-C	4	0	0%	G	9	5	35.71%	*/-C	Somatic	1	0.23366	6	3	0	5	9	1	0	0
chr3	108274868	A	+G	38	17	30.91%	*/+G	36	16	30.77%	*/+G	Germline	6.24856e-12	0.588635	21	15	7	9	29	9	9	8
chr3	108440777	A	-T	7	3	30%	*/-T	11	5	31.25%	*/-T	Germline	0.00207601	0.647639	8	3	4	1	6	1	3	0
chr3	108464451	C	-T	18	9	33.33%	*/-T	15	6	28.57%	*/-T	Germline	8.35728e-06	0.746197	7	8	1	5	8	10	0	9
chr3	108559601	T	-C	6	4	40%	*/-C	11	4	26.67%	*/-C	Germline	0.00201456	0.871895	2	9	0	4	2	4	0	4
chr3	109227052	A	-T	6	22	78.57%	-T/-T	2	27	93.1%	-T/-T	Germline	3.2592e-24	0.115227	0	2	0	27	0	6	0	22
chr3	109331380	C	-TG	11	0	0%	C	7	2	22.22%	*/-TG	Somatic	1	0.189474	0	7	0	2	0	11	0	0
chr3	109644552	A	-AAC	3	14	82.35%	-AAC/-AAC	6	13	68.42%	*/-AAC	Germline	2.00257e-12	0.91258	0	6	0	13	0	3	0	14
chr3	109938499	A	-TGTGTG	7	10	58.82%	*/-TGTGTG	13	13	50%	*/-TGTGTG	Germline	2.03216e-09	0.810192	4	9	0	13	3	4	1	9
chr3	113264481	G	-A	9	25	73.53%	*/-A	3	31	91.18%	-A/-A	Germline	1.0127e-26	0.0546149	3	0	31	0	9	0	25	0
chr3	113733689	C	-TT	1	10	90.91%	*/-TT	0	11	100%	-TT/-TT	Germline	1.0931e-11	0.5	0	0	11	0	1	0	10	0
chr3	113733930	G	+A	4	20	83.33%	+A/+A	6	22	78.57%	+A/+A	Germline	6.79182e-20	0.782982	0	6	2	20	2	2	5	15
chr3	113801919	T	-GAATTTG	10	29	74.36%	*/-GAATTTG	4	29	87.88%	-GAATTTG/-GAATTTG	Germline	3.06601e-27	0.125516	4	0	29	0	10	0	26	3
chr3	113802148	A	-TTTT	10	13	56.52%	*/-TTTT	2	6	75%	-TTTT/-TTTT	Germline	3.2956e-08	0.313226	0	2	0	6	0	10	0	13
chr3	113802855	C	-T	5	14	73.68%	*/-T	1	17	94.44%	-T/-T	Germline	3.49141e-15	0.101702	0	1	0	17	0	5	0	14
chr3	113811390	A	+AAC	1	7	87.5%	+AAC/+AAC	2	7	77.78%	+AAC/+AAC	Germline	4.88514e-07	0.876471	0	2	0	7	0	1	0	7
chr3	113824476	T	+C	0	7	100%	+C/+C	0	9	100%	+C/+C	Germline	1.66367e-09	1	0	0	0	9	0	0	0	7
chr3	113826589	A	+T	2	17	89.47%	+T/+T	2	17	89.47%	+T/+T	Germline	1.62391e-17	0.698069	2	0	17	0	2	0	14	3
chr3	113832283	A	-T	1	11	91.67%	-T/-T	1	18	94.74%	-T/-T	Germline	1.13444e-15	0.632258	1	0	9	9	1	0	7	4
chr3	113836006	A	+T	0	13	100%	+T/+T	0	13	100%	+T/+T	Germline	2.01646e-15	1	0	0	13	0	0	0	13	0
chr3	113841564	T	-GACTTACCATTTACC	17	50	74.63%	*/-GACTTACCATTTACC	8	34	80.95%	-GACTTACCATTTACC/-GACTTACCATTTACC	Germline	3.91355e-38	0.300754	4	4	25	9	6	11	33	17
chr3	113841570	A	-C	6	5	45.45%	*/-C	3	6	66.67%	*/-C	Germline	7.26533e-05	0.310955	1	2	3	3	5	1	0	5
chr3	115418554	C	-GGT	38	87	69.6%	*/-GGT	47	56	54.37%	*/-GGT	Germline	2.28172e-58	0.993875	22	25	14	42	17	21	21	66
chr3	115418870	C	+T	46	98	68.06%	*/+T	45	79	63.71%	*/+T	Germline	1.15138e-73	0.810184	29	16	44	35	27	19	62	36
chr3	115590972	C	-G	36	276	88.46%	-G/-G	21	223	91.39%	-G/-G	Germline	9.68722e-253	0.161085	20	1	153	70	31	5	174	102
chr3	115591606	C	-TTTT	8	25	75.76%	-TTTT/-TTTT	12	18	60%	*/-TTTT	Germline	1.35541e-18	0.946907	3	9	1	17	0	8	0	25
chr3	115647463	C	-G	1	18	94.74%	-G/-G	0	12	100%	-G/-G	Germline	6.87539e-17	0.612903	0	0	12	0	1	0	17	1
chr3	116125471	A	+G	3	39	92.86%	+G/+G	0	37	100%	+G/+G	Germline	3.82449e-42	0.145171	0	0	21	16	3	0	23	16
chr3	116237843	G	-AA	5	21	80.77%	*/-AA	11	18	62.07%	*/-AA	Germline	3.24943e-17	0.967072	3	8	1	17	1	4	1	20
chr3	116331552	T	-GAGTG	8	50	86.21%	-GAGTG/-GAGTG	17	43	71.67%	*/-GAGTG	Germline	9.25847e-43	0.985293	8	9	15	28	3	5	21	29
chr3	116335164	C	+GA	1	10	90.91%	+GA/+GA	0	8	100%	+GA/+GA	Germline	5.65847e-10	0.578947	0	0	8	0	1	0	8	2
chr3	116336854	T	+A	13	105	88.98%	+A/+A	9	83	90.22%	+A/+A	Germline	3.31801e-95	0.478083	5	4	12	71	3	10	17	88
chr3	116339125	C	+TT	9	109	92.37%	+TT/+TT	3	98	97.03%	+TT/+TT	Germline	1.33265e-111	0.111643	3	0	94	4	9	0	107	2
chr3	116380613	C	-A	0	10	100%	-A/-A	0	11	100%	-A/-A	Germline	1.85785e-12	1	0	0	11	0	0	0	10	0
chr3	116380648	A	+TC	11	8	42.11%	*/+TC	6	8	57.14%	*/+TC	Germline	1.36401e-06	0.308199	6	0	8	0	11	0	8	0
chr3	116380649	T	-ATCAATCA	12	10	45.45%	*/-ATCAATCA	9	6	40%	*/-ATCAATCA	Germline	1.91432e-06	0.74653	9	0	6	0	12	0	10	0
chr3	116380656	C	+T	4	4	50%	*/+T	2	7	77.78%	+T/+T	Germline	4.32579e-05	0.246606	2	0	7	0	4	0	4	0
chr3	116460964	A	-TGTCAATACTACCTTGAGAAT	6	15	71.43%	*/-TGTCAATACTACCTTGAGAAT	4	16	80%	-TGTCAATACTACCTTGAGAAT/-TGTCAATACTACCTTGAGAAT	Germline	3.00805e-14	0.392795	4	0	16	0	6	0	15	0
chr3	116479230	G	+AATGCATA	0	7	100%	+AATGCATA/+AATGCATA	1	5	83.33%	*/+AATGCATA	Germline	1.34608e-06	0.461538	1	0	5	0	0	0	7	0
chr3	116481770	A	+ATT	1	12	92.31%	+ATT/+ATT	1	15	93.75%	+ATT/+ATT	Germline	1.54653e-14	0.704433	1	0	9	6	0	1	6	6
chr3	116490281	A	-G	4	16	80%	-G/-G	3	11	78.57%	-G/-G	Germline	7.90142e-13	0.705367	0	3	0	11	0	4	1	15
chr3	116490308	C	-A	1	10	90.91%	-A/-A	3	6	66.67%	*/-A	Germline	7.70857e-08	0.973994	0	3	0	6	0	1	0	10
chr3	116509997	A	-GTGTGTGTGT	2	7	77.78%	*/-GTGTGTGTGT	0	11	100%	-GTGTGTGTGT/-GTGTGTGTGT	Germline	1.67578e-09	0.189474	0	0	11	0	2	0	7	0
chr3	116510359	T	+A	13	10	43.48%	*/+A	13	8	38.1%	*/+A	Germline	4.25679e-07	0.747976	0	13	0	8	0	13	0	10
chr3	116510398	A	-AG	2	12	85.71%	-AG/-AG	2	16	88.89%	-AG/-AG	Germline	3.21424e-14	0.597219	0	2	0	16	0	2	0	12
chr3	116581409	G	+TTT	14	22	61.11%	*/+TTT	6	14	70%	*/+TTT	Germline	2.79068e-15	0.357148	0	6	0	14	0	14	0	22
chr3	116583653	T	-AACC	0	39	100%	-AACC/-AACC	1	28	96.55%	-AACC/-AACC	Germline	1.15984e-38	0.426471	1	0	24	4	0	0	31	8
chr3	116621565	T	-AAA	18	43	70.49%	*/-AAA	10	27	72.97%	*/-AAA	Germline	1.44378e-30	0.490169	6	4	3	24	9	9	3	40
chr3	116650723	A	-TGCGTGTG	3	17	85%	*/-TGCGTGTG	7	9	56.25%	*/-TGCGTGTG	Germline	9.21183e-12	0.989448	7	0	9	0	3	0	17	0
chr3	116650726	C	-GTGT	9	4	30.77%	*/-GTGT	5	8	61.54%	*/-GTGT	Germline	4.67959e-05	0.118872	5	0	8	0	9	0	4	0
chr3	116656203	C	-T	1	9	90%	-T/-T	2	9	81.82%	-T/-T	Germline	3.76028e-09	0.87594	0	2	1	8	0	1	2	7
chr3	116671318	C	-TGTG	7	4	36.36%	*/-TGTG	4	4	50%	*/-TGTG	Germline	0.00154553	0.449432	4	0	4	0	7	0	4	0
chr3	116671323	C	-CGGTGCCGGTGCCGGTGCCGGTGCCG	7	4	36.36%	*/-CGGTGCCGGTGCCGGTGCCGGTGCCG	4	4	50%	*/-CGGTGCCGGTGCCGGTGCCGGTGCCG	Germline	0.00154553	0.449432	4	0	4	0	7	0	4	0
chr3	116672982	A	+C	0	32	100%	+C/+C	4	26	86.67%	+C/+C	Germline	1	0.0491265	4	0	26	0	0	0	32	0
chr3	116673234	C	+ACCA	11	35	76.09%	+ACCA/+ACCA	6	26	81.25%	+ACCA/+ACCA	Germline	4.40209e-28	0.39955	0	6	0	26	1	10	2	33
chr3	120861530	G	-A	7	20	74.07%	*/-A	9	16	64%	*/-A	Germline	9.28306e-16	0.861475	9	0	16	0	7	0	20	0
chr3	120874141	C	+A	2	11	84.62%	*/+A	1	10	90.91%	+A/+A	Germline	9.07044e-11	0.565217	1	0	10	0	2	0	11	0
chr3	120910433	G	-A	1	26	96.3%	-A/-A	0	29	100%	-A/-A	Germline	1.45933e-31	0.482143	0	0	0	29	0	1	0	26
chr3	121376792	T	+ATG	0	9	100%	+ATG/+ATG	0	11	100%	+ATG/+ATG	Germline	7.25444e-12	1	0	0	11	0	0	0	9	0
chr3	121376817	A	+TATAATATACTC	1	10	90.91%	+TATAATATACTC/+TATAATATACTC	5	9	64.29%	*/+TATAATATACTC	Germline	5.82452e-09	0.983043	5	0	9	0	1	0	10	0
chr3	121377027	G	-A	2	32	94.12%	-A/-A	2	25	92.59%	-A/-A	Germline	1.76638e-30	0.7758	2	0	10	15	2	0	10	22
chr3	121377057	A	-G	5	27	84.38%	-G/-G	3	22	88%	-G/-G	Germline	3.2592e-24	0.502107	1	2	6	16	1	4	5	22
chr3	121463046	T	+AA	4	42	91.3%	+AA/+AA	6	30	83.33%	*/+AA	Germline	4.95678e-36	0.923983	6	0	30	0	4	0	42	0
chr3	121468082	T	-A	3	31	91.18%	-A/-A	1	30	96.77%	-A/-A	Germline	9.09354e-33	0.342491	0	1	0	30	0	3	0	31
chr3	121468120	T	+G	3	20	86.96%	+G/+G	2	15	88.24%	+G/+G	Germline	1.13644e-17	0.64595	0	2	0	15	0	3	0	20
chr3	121472214	A	+AGC	9	45	83.33%	+AGC/+AGC	8	48	85.71%	+AGC/+AGC	Germline	5.8902e-45	0.467181	2	6	12	36	2	7	6	39
chr3	121472387	G	-T	1	31	96.88%	-T/-T	5	35	87.5%	-T/-T	Germline	1.73523e-34	0.975433	3	2	24	11	1	0	25	6
chr3	121472526	T	+C	8	44	84.62%	+C/+C	7	41	85.42%	+C/+C	Germline	2.64701e-41	0.567517	2	5	11	30	3	5	16	28
chr3	121472529	T	+G	5	41	89.13%	+G/+G	2	40	95.24%	+G/+G	Germline	1.92097e-42	0.256311	0	2	11	29	5	0	13	28
chr3	121475295	C	-ATTAATAAAAAGAGGG	5	14	73.68%	*/-ATTAATAAAAAGAGGG	8	10	55.56%	*/-ATTAATAAAAAGAGGG	Germline	2.03227e-10	0.93357	3	5	1	9	2	3	2	12
chr3	121475296	A	-TT	2	3	60%	*/-TT	2	6	75%	-TT/-TT	Germline	0.000228833	0.51049	1	1	2	4	1	1	1	2
chr3	121475307	G	-A	0	2	100%	*/-A	0	3	100%	-A/-A	Germline	0.00396825	1	0	0	0	3	0	0	0	2
chr3	121476987	G	+A	9	105	92.11%	+A/+A	9	82	90.11%	+A/+A	Germline	1.37874e-96	0.773958	8	1	68	14	5	4	90	15
chr3	121478191	C	-G	0	11	100%	-G/-G	0	18	100%	-G/-G	Germline	3.32588e-17	1	0	0	18	0	0	0	11	0
chr3	121478243	A	-G	2	42	95.45%	-G/-G	3	41	93.18%	-G/-G	Germline	9.03478e-45	0.819811	3	0	41	0	2	0	42	0
chr3	121478527	A	+G	0	59	100%	+G/+G	0	47	100%	+G/+G	Germline	2.77575e-63	1	0	0	8	39	0	0	5	54
chr3	121478799	A	+ACAAAGCAAAGTATGGTTTG	13	11	45.83%	*/+ACAAAGCAAAGTATGGTTTG	12	9	42.86%	*/+ACAAAGCAAAGTATGGTTTG	Germline	6.21778e-08	0.69133	1	11	0	9	1	12	1	10
chr3	121479878	G	+A	4	56	93.33%	+A/+A	4	61	93.85%	+A/+A	Germline	2.14812e-62	0.595577	4	0	51	10	4	0	44	12
chr3	121494574	G	+T	2	25	92.59%	+T/+T	0	30	100%	+T/+T	Germline	1.10483e-30	0.219925	0	0	28	2	2	0	24	1
chr3	121495837	G	+A	17	70	80.46%	+A/+A	20	65	76.47%	+A/+A	Germline	1.11341e-61	0.794419	7	13	6	59	4	13	9	61
chr3	121499504	C	-T	6	39	86.67%	-T/-T	5	25	83.33%	-T/-T	Germline	2.63551e-31	0.769836	0	5	0	25	0	6	0	39
chr3	121694757	C	-T	7	17	70.83%	*/-T	5	19	79.17%	*/-T	Germline	2.17458e-16	0.369984	5	0	17	2	7	0	14	3
chr3	121709501	G	-CTTA	1	15	93.75%	-CTTA/-CTTA	1	18	94.74%	-CTTA/-CTTA	Germline	5.93655e-18	0.712605	1	0	18	0	1	0	15	0
chr3	121788420	T	+G	2	20	90.91%	+G/+G	4	22	84.62%	+G/+G	Germline	4.0135e-21	0.86331	4	0	19	3	2	0	19	1
chr3	121788713	C	+GT	8	4	33.33%	*/+GT	9	4	30.77%	*/+GT	Germline	0.00201456	0.713959	0	9	0	4	0	8	0	4
chr3	121877043	C	+T	0	12	100%	+T/+T	2	9	81.82%	+T/+T	Germline	3.64368e-11	0.217391	0	2	1	8	0	0	0	12
chr3	121878930	T	+TG	40	10	20%	*/+TG	32	13	28.89%	*/+TG	Germline	2.6203e-08	0.220607	32	0	13	0	40	0	10	0
chr3	121878933	T	+GTG	21	20	48.78%	*/+GTG	23	10	30.3%	*/+GTG	Germline	2.28035e-11	0.968377	23	0	10	0	21	0	20	0
chr3	121878934	G	+T	7	0	0%	G	8	6	42.86%	*/+T	Somatic	1	0.0553406	5	3	6	0	6	4	0	0
chr3	121964972	C	-T	3	3	50%	*/-T	2	3	60%	*/-T	Germline	0.00619195	0.608225	0	2	0	3	1	2	0	3
chr3	121967643	G	-T	7	41	85.42%	-T/-T	5	33	86.84%	-T/-T	Germline	2.23371e-36	0.552549	5	0	33	0	7	0	41	0
chr3	121969397	T	+A	4	16	80%	+A/+A	4	7	63.64%	*/+A	Germline	1.32187e-10	0.921252	0	4	0	7	0	4	1	15
chr3	121979253	G	-ACA	0	18	100%	-ACA/-ACA	1	12	92.31%	-ACA/-ACA	Germline	6.87539e-17	0.419355	0	1	2	10	0	0	4	14
chr3	122215234	C	-TG	4	53	92.98%	-TG/-TG	2	39	95.12%	-TG/-TG	Germline	2.65435e-49	0.505281	2	0	34	5	4	0	48	5
chr3	122227769	G	-T	5	19	79.17%	-T/-T	2	16	88.89%	-T/-T	Germline	5.11645e-17	0.343681	2	0	16	0	5	0	19	0
chr3	122335978	A	+T	10	3	23.08%	*/+T	14	4	22.22%	*/+T	Germline	0.00534688	0.690842	6	8	3	1	6	4	2	1
chr3	122477434	G	-A	4	36	90%	-A/-A	5	36	87.8%	-A/-A	Germline	1.93014e-36	0.74651	3	2	31	5	3	1	29	7
chr3	122507534	C	-T	26	133	83.65%	-T/-T	23	120	83.92%	-T/-T	Germline	1.18971e-120	0.537807	0	23	5	115	10	16	10	123
chr3	122521012	T	-C	4	16	80%	-C/-C	2	13	86.67%	-C/-C	Germline	4.00797e-14	0.480572	0	2	0	13	0	4	0	16
chr3	122528001	G	-A	14	39	73.58%	*/-A	16	37	69.81%	*/-A	Germline	3.34039e-33	0.740928	1	15	0	37	0	14	0	39
chr3	122543876	A	+T	4	32	88.89%	+T/+T	6	33	84.62%	+T/+T	Germline	3.371e-32	0.810787	6	0	23	10	3	1	26	6
chr3	122546074	G	+A	9	74	89.16%	+A/+A	8	40	83.33%	+A/+A	Germline	2.3246e-56	0.888656	2	6	1	39	2	7	3	71
chr3	122565042	G	+C	3	26	89.66%	*/+C	2	19	90.48%	+C/+C	Germline	3.44803e-23	0.653621	0	2	0	19	0	3	1	25
chr3	122650398	T	-TA	3	37	92.5%	-TA/-TA	3	38	92.68%	-TA/-TA	Germline	1.38008e-39	0.650389	0	3	0	38	0	3	1	36
chr3	122651985	C	-TA	3	5	62.5%	*/-TA	3	6	66.67%	*/-TA	Germline	4.32579e-05	0.626697	3	0	6	0	3	0	5	0
chr3	122653938	A	+T	2	56	96.55%	+T/+T	0	49	100%	+T/+T	Germline	4.1037e-60	0.291483	0	0	49	0	2	0	56	0
chr3	122654304	T	+A	9	22	70.97%	*/+A	7	19	73.08%	*/+A	Germline	3.40409e-18	0.548901	0	7	0	19	0	9	0	22
chr3	122660668	A	-AC	9	35	79.55%	-AC/-AC	10	23	69.7%	*/-AC	Germline	3.83059e-26	0.895637	2	8	2	21	1	8	7	28
chr3	122662059	T	-A	48	82	63.08%	*/-A	32	74	69.81%	*/-A	Germline	5.10565e-65	0.171399	11	21	10	64	18	30	6	76
chr3	122662267	T	+A	2	7	77.78%	+A/+A	1	7	87.5%	+A/+A	Germline	4.88514e-07	0.547059	0	1	0	7	0	2	0	7
chr3	122664159	C	+AG	1	35	97.22%	+AG/+AG	3	17	85%	+AG/+AG	Germline	1.24846e-27	0.986809	0	3	7	10	1	0	13	22
chr3	122664362	A	-T	7	3	30%	*/-T	4	4	50%	*/-T	Germline	0.00381232	0.352187	0	4	0	4	2	5	0	3
chr3	122666011	T	+A	6	22	78.57%	+A/+A	6	13	68.42%	*/+A	Germline	6.88618e-16	0.869106	1	5	0	13	1	5	1	21
chr3	122667310	G	-AA	7	28	80%	-AA/-AA	6	22	78.57%	-AA/-AA	Germline	2.53067e-23	0.67595	0	6	0	22	0	7	1	27
chr3	122728916	A	-AC	2	11	84.62%	-AC/-AC	0	14	100%	-AC/-AC	Germline	2.08532e-13	0.222222	0	0	14	0	2	0	11	0
chr3	123182396	T	-TC	14	5	26.32%	*/-TC	7	4	36.36%	*/-TC	Germline	0.000967802	0.428824	7	0	4	0	14	0	5	0
chr3	123331223	T	-CAG	11	11	50%	*/-CAG	10	7	41.18%	*/-CAG	Germline	2.93363e-07	0.808071	0	10	0	7	0	11	0	11
chr3	123331224	C	+T	7	3	30%	*/+T	6	4	40%	*/+T	Germline	0.004158	0.5	0	6	0	4	0	7	0	3
chr3	123331230	T	-CAA	6	10	62.5%	*/-CAA	9	7	43.75%	*/-CAA	Germline	4.10131e-07	0.922193	0	9	0	7	0	6	0	10
chr3	123331258	C	-T	9	4	30.77%	*/-T	8	2	20%	*/-T	Germline	0.0107771	0.855508	0	8	0	2	0	9	0	4
chr3	123375280	T	+A	8	25	75.76%	+A/+A	9	24	72.73%	*/+A	Germline	5.39973e-22	0.712831	5	4	3	21	2	6	3	22
chr3	124117147	C	+A	0	17	100%	+A/+A	1	15	93.75%	+A/+A	Germline	4.70951e-18	0.484848	1	0	15	0	0	0	17	0
chr3	124117523	C	+A	2	12	85.71%	+A/+A	2	10	83.33%	+A/+A	Germline	5.52611e-11	0.76087	0	2	0	10	0	2	0	12
chr3	124122064	T	+GCTGTCACTCAA	13	33	71.74%	*/+GCTGTCACTCAA	6	21	77.78%	*/+GCTGTCACTCAA	Germline	3.89002e-24	0.389887	6	0	21	0	13	0	32	1
chr3	125273858	C	-T	11	24	68.57%	*/-T	13	20	60.61%	*/-T	Germline	1.35878e-18	0.826533	2	11	1	19	0	11	1	23
chr3	126150950	T	-TAA	6	28	82.35%	-TAA/-TAA	8	18	69.23%	*/-TAA	Germline	4.71979e-21	0.932677	4	4	0	18	2	4	1	27
chr3	126473590	G	-TTTGT	17	31	64.58%	*/-TTTGT	18	43	70.49%	*/-TTTGT	Germline	1.63608e-31	0.325935	18	0	43	0	17	0	31	0
chr3	126473630	A	-TT	9	62	87.32%	-TT/-TT	7	49	87.5%	-TT/-TT	Germline	4.22347e-55	0.597276	7	0	39	10	9	0	57	5
chr3	126473851	C	+GG	7	35	83.33%	+GG/+GG	9	30	76.92%	+GG/+GG	Germline	2.1674e-30	0.842061	0	9	0	30	2	5	1	34
chr3	126498216	T	-TC	0	22	100%	-TC/-TC	0	19	100%	-TC/-TC	Germline	2.35413e-24	1	0	0	18	1	0	0	21	1
chr3	126500033	A	+CT	2	43	95.56%	+CT/+CT	7	45	86.54%	+CT/+CT	Germline	2.28606e-45	0.97373	0	7	0	45	0	2	0	43
chr3	126505786	G	-TTTTGTTTTTTTTTTT	10	8	44.44%	*/-TTTTGTTTTTTTTTTT	17	11	39.29%	*/-TTTTGTTTTTTTTTTT	Germline	1.8161e-07	0.743704	17	0	11	0	10	0	8	0
chr3	126505797	T	+G	7	3	30%	*/+G	9	5	35.71%	*/+G	Germline	0.00194905	0.561134	9	0	5	0	7	0	3	0
chr3	126506062	C	-T	12	0	0%	C	6	2	25%	*/-T	Somatic	1	0.147368	0	6	0	2	0	12	0	0
chr3	126508939	T	+TTTG	18	19	51.35%	*/+TTTG	21	12	36.36%	*/+TTTG	Germline	6.29847e-12	0.93372	0	21	0	12	1	17	0	19
chr3	126541162	A	+T	6	53	89.83%	+T/+T	4	37	90.24%	+T/+T	Germline	5.17928e-46	0.612119	4	0	31	6	6	0	36	17
chr3	126639778	T	-A	2	14	87.5%	-A/-A	2	11	84.62%	-A/-A	Germline	1.36095e-12	0.77723	1	1	0	11	0	2	0	14
chr3	126644458	C	-AAA	1	11	91.67%	-AAA/-AAA	2	12	85.71%	-AAA/-AAA	Germline	7.36815e-12	0.86	2	0	12	0	1	0	11	0
chr3	126660098	C	+A	1	25	96.15%	+A/+A	4	15	78.95%	+A/+A	Germline	2.04066e-20	0.990483	4	0	15	0	1	0	25	0
chr3	126660341	G	+CTTCTGA	5	8	61.54%	*/+CTTCTGA	3	8	72.73%	*/+CTTCTGA	Germline	3.26173e-07	0.444474	0	3	0	8	0	5	0	8
chr3	126661734	G	+GT	2	17	89.47%	+GT/+GT	2	9	81.82%	+GT/+GT	Germline	3.92138e-13	0.873563	2	0	7	2	2	0	17	0
chr3	126679189	T	+A	4	35	89.74%	+A/+A	5	13	72.22%	*/+A	Germline	2.39008e-23	0.978326	0	5	0	13	0	4	0	35
chr3	126679217	G	-A	9	22	70.97%	*/-A	1	8	88.89%	-A/-A	Germline	9.55497e-14	0.266372	0	1	0	8	0	9	0	22
chr3	126682048	A	-CG	5	12	70.59%	*/-CG	4	9	69.23%	*/-CG	Germline	1.79187e-09	0.686457	4	0	9	0	5	0	12	0
chr3	126682075	C	-ACAA	8	13	61.9%	*/-ACAA	7	10	58.82%	*/-ACAA	Germline	9.06817e-10	0.701092	4	3	10	0	8	0	13	0
chr3	126684653	A	-AAAG	1	36	97.3%	-AAAG/-AAAG	4	37	90.24%	-AAAG/-AAAG	Germline	4.9837e-39	0.964502	4	0	36	1	1	0	33	3
chr3	126691220	A	+CAG	5	30	85.71%	+CAG/+CAG	9	15	62.5%	*/+CAG	Germline	1.51799e-20	0.990922	0	9	1	14	0	5	1	29
chr3	126700756	T	-GTCTCG	3	22	88%	-GTCTCG/-GTCTCG	1	19	95%	-GTCTCG/-GTCTCG	Germline	2.04066e-21	0.393637	1	0	15	4	0	3	14	8
chr3	126715710	T	-CTCA	11	57	83.82%	-CTCA/-CTCA	8	45	84.91%	-CTCA/-CTCA	Germline	3.77567e-49	0.538415	2	6	2	43	0	11	7	50
chr3	126715976	A	+T	2	18	90%	+T/+T	2	21	91.3%	+T/+T	Germline	2.68721e-20	0.641237	1	1	21	0	2	0	18	0
chr3	126716095	T	-AAA	16	102	86.44%	-AAA/-AAA	17	92	84.4%	-AAA/-AAA	Germline	3.92157e-94	0.733621	17	0	85	7	16	0	87	15
chr3	126719934	A	-CAAGG	1	19	95%	-CAAGG/-CAAGG	8	11	57.89%	*/-CAAGG	Germline	1	0.00756915	2	6	1	10	1	0	2	17
chr3	126726158	A	-GG	3	42	93.33%	-GG/-GG	9	41	82%	-GG/-GG	Germline	2.73242e-41	0.978097	9	0	35	6	2	1	36	6
chr3	126726345	A	-C	4	18	81.82%	-C/-C	7	30	81.08%	-C/-C	Germline	8.88397e-23	0.654442	3	4	2	28	1	3	0	18
chr3	126732061	A	-CACG	4	28	87.5%	-CACG/-CACG	0	14	100%	-CACG/-CACG	Germline	5.6062e-22	0.220363	0	0	14	0	4	0	28	0
chr3	126741574	A	+AAAG	5	53	91.38%	+AAAG/+AAAG	4	53	92.98%	+AAAG/+AAAG	Germline	1.5648e-55	0.511094	4	0	53	0	5	0	53	0
chr3	126741911	A	-C	1	17	94.44%	-C/-C	2	8	80%	-C/-C	Germline	5.87682e-13	0.96337	1	1	0	8	0	1	0	17
chr3	126751254	C	-GCTG	6	11	64.71%	*/-GCTG	12	10	45.45%	*/-GCTG	Germline	1.14019e-08	0.936406	1	11	0	10	0	6	0	11
chr3	126751259	A	-T	0	11	100%	-T/-T	0	10	100%	-T/-T	Germline	1.85785e-12	1	0	0	0	10	0	0	0	11
chr3	126751264	C	-CAGAAAAATTACAGGGTAACT	0	11	100%	-CAGAAAAATTACAGGGTAACT/-CAGAAAAATTACAGGGTAACT	0	10	100%	-CAGAAAAATTACAGGGTAACT/-CAGAAAAATTACAGGGTAACT	Germline	1.85785e-12	1	0	0	0	10	0	0	0	11
chr3	126751284	C	-T	0	4	100%	-T/-T	0	3	100%	-T/-T	Germline	0.000291375	1	0	0	0	3	0	0	0	4
chr3	126755427	T	-TTGTTGTTG	1	12	92.31%	-TTGTTGTTG/-TTGTTGTTG	3	6	66.67%	*/-TTGTTGTTG	Germline	7.10518e-09	0.982775	2	1	6	0	1	0	9	3
chr3	126780186	T	-CATTAGATCC	0	11	100%	-CATTAGATCC/-CATTAGATCC	0	8	100%	-CATTAGATCC/-CATTAGATCC	Germline	2.82923e-11	1	0	0	8	0	0	0	11	0
chr3	126782765	A	-C	12	12	50%	*/-C	14	27	65.85%	*/-C	Germline	4.27558e-16	0.159445	11	3	25	2	8	4	12	0
chr3	126782767	A	-AC	11	12	52.17%	*/-AC	17	27	61.36%	*/-AC	Germline	6.2003e-16	0.320562	12	5	25	2	7	4	12	0
chr3	126782919	G	-AGA	9	19	67.86%	*/-AGA	17	16	48.48%	*/-AGA	Germline	2.68638e-14	0.96348	3	14	2	14	3	6	0	19
chr3	126807557	T	-A	3	15	83.33%	-A/-A	0	17	100%	-A/-A	Germline	7.51964e-17	0.124675	0	0	17	0	3	0	15	0
chr3	126864491	G	-A	1	13	92.86%	-A/-A	1	6	85.71%	-A/-A	Germline	4.70035e-10	0.9	1	0	6	0	1	0	12	1
chr3	126864804	A	-T	9	32	78.05%	-T/-T	6	28	82.35%	-T/-T	Germline	4.93349e-28	0.43336	1	5	1	27	5	4	4	28
chr3	127041887	G	+A	0	14	100%	+A/+A	1	8	88.89%	+A/+A	Germline	2.91495e-12	0.391304	1	0	8	0	0	0	14	0
chr3	127041894	T	+G	0	15	100%	+G/+G	0	9	100%	+G/+G	Germline	3.10101e-14	1	0	0	9	0	0	0	15	0
chr3	127042121	A	+AGAG	14	29	67.44%	*/+AGAG	10	19	65.52%	*/+AGAG	Germline	1.76338e-20	0.665921	2	8	0	19	2	12	4	25
chr3	127201559	A	-C	1	11	91.67%	-C/-C	1	11	91.67%	-C/-C	Germline	1.00783e-11	0.76087	1	0	10	1	1	0	9	2
chr3	127246091	G	-C	1	67	98.53%	-C/-C	2	58	96.67%	-C/-C	Germline	6.34714e-71	0.899759	0	2	11	47	1	0	14	53
chr3	127246927	A	+TT	1	13	92.86%	+TT/+TT	1	19	95%	+TT/+TT	Germline	2.21417e-17	0.661319	1	0	19	0	0	1	13	0
chr3	127248255	T	+TTAA	16	39	70.91%	*/+TTAA	18	50	73.53%	*/+TTAA	Germline	5.69198e-39	0.450913	14	4	40	10	13	3	23	16
chr3	127248849	T	+CTC	30	162	84.38%	+CTC/+CTC	24	151	86.29%	+CTC/+CTC	Germline	2.39845e-151	0.356883	10	14	31	120	10	20	43	119
chr3	127249330	A	+CAT	3	45	93.75%	*/+CAT	3	37	92.5%	*/+CAT	Germline	1.41545e-43	0.744413	3	0	29	8	3	0	37	8
chr3	127249349	C	-AT	3	83	96.51%	-AT/-AT	2	71	97.26%	-AT/-AT	Germline	3.89392e-86	0.577285	1	1	59	12	3	0	67	16
chr3	127249398	T	-AC	14	201	93.49%	-AC/-AC	9	170	94.97%	-AC/-AC	Germline	8.26219e-199	0.343289	6	3	119	51	9	5	138	63
chr3	127249401	T	-C	11	201	94.81%	-C/-C	6	170	96.59%	-C/-C	Germline	3.7296e-203	0.275307	3	3	119	51	6	5	138	63
chr3	127249531	T	-G	2	189	98.95%	-G/-G	2	160	98.77%	-G/-G	Germline	6.58533e-203	0.747669	1	1	44	116	2	0	64	125
chr3	127249784	C	+AATA	23	89	79.46%	*/+AATA	23	87	79.09%	+AATA/+AATA	Germline	8.65345e-81	0.592599	14	9	62	25	9	14	59	30
chr3	127249930	A	+G	63	154	70.97%	*/+G	58	136	70.1%	*/+G	Germline	4.01028e-124	0.618312	34	24	70	66	47	16	70	84
chr3	127249999	G	-T	15	264	94.62%	-T/-T	15	214	93.45%	-T/-T	Germline	7.89219e-256	0.773132	9	6	138	76	4	11	161	103
chr3	127250193	C	+AT	13	110	89.43%	+AT/+AT	13	83	86.46%	+AT/+AT	Germline	3.04372e-96	0.812261	0	13	13	70	0	13	19	91
chr3	127250203	T	+GA	10	110	91.67%	+GA/+GA	13	78	85.71%	+GA/+GA	Germline	9.34136e-95	0.944278	0	13	17	61	1	9	22	88
chr3	127250268	C	-AAA	4	62	93.94%	-AAA/-AAA	8	57	87.69%	-AAA/-AAA	Germline	2.60266e-61	0.939801	3	5	27	30	3	1	21	41
chr3	127250424	T	+CTC	3	46	93.88%	+CTC/+CTC	5	29	85.29%	+CTC/+CTC	Germline	1.4694e-38	0.952758	1	4	7	22	1	2	15	31
chr3	127250470	A	-G	7	22	75.86%	-G/-G	4	14	77.78%	-G/-G	Germline	1.40058e-16	0.585964	0	4	0	14	1	6	5	17
chr3	127250504	C	+TAA	5	14	73.68%	*/+TAA	4	6	60%	*/+TAA	Germline	5.42157e-09	0.880017	0	4	0	6	3	2	1	13
chr3	127250508	A	-AT	6	14	70%	*/-AT	4	6	60%	*/-AT	Germline	7.16749e-09	0.831253	0	4	0	6	0	6	1	13
chr3	127258484	G	-T	2	16	88.89%	-T/-T	3	11	78.57%	*/-T	Germline	2.37854e-13	0.900584	0	3	0	11	0	2	1	15
chr3	127284226	T	+C	0	15	100%	+C/+C	0	21	100%	+C/+C	Germline	2.25982e-21	1	0	0	21	0	0	0	15	0
chr3	127284629	G	-CTGT	5	13	72.22%	*/-CTGT	3	8	72.73%	*/-CTGT	Germline	1.28405e-09	0.659009	0	3	0	8	0	5	0	13
chr3	127289206	A	-ATAATCATAAAC	11	26	70.27%	*/-ATAATCATAAAC	13	20	60.61%	*/-ATAATCATAAAC	Germline	1.55943e-19	0.86487	1	12	1	19	0	11	0	26
chr3	127292865	T	+G	6	14	70%	*/+G	4	6	60%	*/+G	Germline	7.16749e-09	0.831253	4	0	6	0	6	0	14	0
chr3	127292867	G	+TGTGTGTTT	6	11	64.71%	*/+TGTGTGTTT	2	6	75%	*/+TGTGTGTTT	Germline	1.09834e-07	0.486718	2	0	6	0	6	0	11	0
chr3	127299079	T	+GGACG	4	11	73.33%	*/+GGACG	3	7	70%	*/+GGACG	Germline	2.66264e-08	0.73938	0	3	0	7	0	4	0	11
chr3	127304196	T	+G	5	13	72.22%	*/+G	1	6	85.71%	+G/+G	Germline	5.82452e-09	0.443478	0	1	0	6	0	5	1	12
chr3	127305299	G	-T	5	48	90.57%	-T/-T	2	41	95.35%	-T/-T	Germline	5.48881e-47	0.313162	0	2	35	6	5	0	42	6
chr3	127309407	G	+TTTGT	16	20	55.56%	*/+TTTGT	21	9	30%	*/+TTTGT	Germline	3.50236e-11	0.990636	1	20	0	9	2	14	0	20
chr3	127314957	C	+AGAGAG	5	6	54.55%	*/+AGAGAG	3	18	85.71%	+AGAGAG/+AGAGAG	Germline	4.19642e-11	0.0683166	0	3	0	18	0	5	0	6
chr3	127316396	T	-A	6	122	95.31%	-A/-A	3	87	96.67%	-A/-A	Germline	5.54234e-115	0.44883	0	3	23	64	2	4	39	83
chr3	127318597	G	-A	1	15	93.75%	-A/-A	4	25	86.21%	-A/-A	Germline	2.04066e-20	0.9028	1	3	0	25	0	1	0	15
chr3	127319063	T	+AAGA	1	8	88.89%	+AAGA/+AAGA	0	13	100%	+AAGA/+AAGA	Germline	1.0931e-11	0.409091	0	0	13	0	1	0	8	0
chr3	127338019	G	-T	33	334	91.01%	-T/-T	38	284	88.2%	-T/-T	Germline	#NUM!	0.909074	31	7	142	142	25	8	153	181
chr3	127375249	T	-A	3	29	90.62%	-A/-A	0	32	100%	-A/-A	Germline	2.00011e-33	0.119048	0	0	30	2	3	0	26	3
chr3	127387363	G	-A	10	53	84.13%	-A/-A	6	42	87.5%	-A/-A	Germline	2.26546e-46	0.413331	2	4	6	36	5	5	11	42
chr3	127389059	A	-G	1	32	96.97%	-G/-G	1	24	96%	-G/-G	Germline	2.88216e-31	0.818512	1	0	24	0	1	0	31	1
chr3	127398423	C	+GGGAGCA	1	18	94.74%	+GGGAGCA/+GGGAGCA	3	8	72.73%	*/+GGGAGCA	Germline	3.92138e-13	0.987958	3	0	6	2	1	0	17	1
chr3	127398717	G	-CC	2	16	88.89%	-CC/-CC	4	11	73.33%	*/-CC	Germline	4.51923e-13	0.946677	0	4	1	10	0	2	1	15
chr3	127520001	T	+A	1	14	93.33%	+A/+A	0	8	100%	+A/+A	Germline	2.91495e-12	0.652174	0	0	0	8	0	1	0	14
chr3	127523619	T	-G	4	20	83.33%	-G/-G	1	17	94.44%	-G/-G	Germline	9.13651e-19	0.27481	1	0	16	1	4	0	20	0
chr3	127523640	T	-GTTGGTTTG	5	12	70.59%	*/-GTTGGTTTG	10	11	52.38%	*/-GTTGGTTTG	Germline	9.06817e-10	0.930902	7	3	11	0	5	0	12	0
chr3	127523643	T	-G	5	0	0%	T	7	2	22.22%	*/-G	Somatic	1	0.395604	6	1	1	1	5	0	0	0
chr3	127523644	G	-GT	0	2	100%	*/-GT	0	5	100%	*/-GT	Germline	0.000291375	1	0	0	4	1	0	0	2	0
chr3	127526158	T	-C	1	15	93.75%	-C/-C	2	12	85.71%	-C/-C	Germline	4.61338e-14	0.910345	2	0	7	5	1	0	8	7
chr3	127573921	T	+A	3	21	87.5%	+A/+A	3	11	78.57%	*/+A	Germline	1.02415e-15	0.881433	2	1	4	7	1	2	6	15
chr3	129006448	G	-AGCCTTAACTTGACGTAA	3	16	84.21%	-AGCCTTAACTTGACGTAA/-AGCCTTAACTTGACGTAA	1	11	91.67%	-AGCCTTAACTTGACGTAA/-AGCCTTAACTTGACGTAA	Germline	1.12499e-13	0.492738	1	0	11	0	3	0	16	0
chr3	129008210	C	-A	37	10	21.28%	*/-A	32	10	23.81%	*/-A	Germline	2.86734e-07	0.486424	32	0	10	0	37	0	10	0
chr3	129012673	G	+A	4	25	86.21%	+A/+A	1	20	95.24%	+A/+A	Germline	3.44803e-23	0.291456	1	0	13	7	4	0	17	8
chr3	129015398	T	-A	3	10	76.92%	-A/-A	2	8	80%	-A/-A	Germline	1.19367e-08	0.633213	2	0	7	1	3	0	10	0
chr3	129024119	G	+A	1	11	91.67%	+A/+A	1	7	87.5%	+A/+A	Germline	1.67578e-09	0.852632	1	0	7	0	1	0	11	0
chr3	129384134	A	-AAAGC	4	14	77.78%	-AAAGC/-AAAGC	3	15	83.33%	-AAAGC/-AAAGC	Germline	7.28208e-14	0.5	1	2	1	14	0	4	1	13
chr3	129386314	T	-GTCG	9	24	72.73%	*/-GTCG	3	15	83.33%	-GTCG/-GTCG	Germline	6.67759e-18	0.311622	0	3	0	15	0	9	0	24
chr3	129386348	G	+AC	3	14	82.35%	+AC/+AC	1	12	92.31%	+AC/+AC	Germline	3.92138e-13	0.409414	0	1	0	12	0	3	0	14
chr3	129440261	T	-AAAAC	6	18	75%	-AAAAC/-AAAAC	4	19	82.61%	-AAAAC/-AAAAC	Germline	2.65627e-17	0.390668	4	0	19	0	6	0	18	0
chr3	129525174	T	+TC	0	10	100%	+TC/+TC	0	8	100%	+TC/+TC	Germline	1.10191e-10	1	0	0	8	0	0	0	10	0
chr3	129525193	A	-G	0	14	100%	-G/-G	0	10	100%	-G/-G	Germline	3.10101e-14	1	0	0	10	0	0	0	14	0
chr3	129533609	T	-GCCGCC	20	45	69.23%	*/-GCCGCC	10	40	80%	-GCCGCC/-GCCGCC	Germline	1.14388e-37	0.13772	6	4	29	11	20	0	41	4
chr3	129539503	C	-TT	1	11	91.67%	-TT/-TT	3	8	72.73%	*/-TT	Germline	2.13155e-09	0.962733	3	0	8	0	1	0	11	0
chr3	129539507	G	-GTTTGGTTTTTTTTTTTTTTT	0	10	100%	-GTTTGGTTTTTTTTTTTTTTT/-GTTTGGTTTTTTTTTTTTTTT	0	4	100%	*/-GTTTGGTTTTTTTTTTTTTTT	Germline	2.49273e-08	1	0	0	4	0	0	0	10	0
chr3	129553595	G	+TTTTTT	9	10	52.63%	*/+TTTTTT	2	8	80%	*/+TTTTTT	Germline	7.68876e-08	0.14904	2	0	7	1	9	0	9	1
chr3	129561758	T	-G	1	10	90.91%	-G/-G	1	12	92.31%	-G/-G	Germline	1.00783e-11	0.717391	0	1	1	11	1	0	0	10
chr3	129565075	T	-CAAGG	20	26	56.52%	*/-CAAGG	13	18	58.06%	*/-CAAGG	Germline	8.59453e-18	0.54089	5	8	3	15	7	13	2	24
chr3	129565086	A	-GG	0	26	100%	-GG/-GG	0	18	100%	-GG/-GG	Germline	3.80974e-26	1	0	0	3	15	0	0	2	24
chr3	129608332	C	-AAA	1	33	97.06%	-AAA/-AAA	1	17	94.44%	-AAA/-AAA	Germline	9.03942e-28	0.884615	1	0	14	3	1	0	29	4
chr3	129613384	G	+TT	2	17	89.47%	+TT/+TT	3	19	86.36%	+TT/+TT	Germline	3.22694e-18	0.779398	3	0	16	3	2	0	17	0
chr3	129613386	G	+T	0	17	100%	+T/+T	0	19	100%	+T/+T	Germline	2.25982e-21	1	0	0	16	3	0	0	17	0
chr3	129615245	C	+TG	2	17	89.47%	+TG/+TG	2	7	77.78%	+TG/+TG	Germline	4.70146e-12	0.915897	0	2	0	7	0	2	1	16
chr3	129618195	T	-G	3	28	90.32%	-G/-G	3	15	83.33%	-G/-G	Germline	1.13785e-21	0.877925	0	3	0	15	0	3	0	28
chr3	129618470	A	+T	0	18	100%	+T/+T	0	8	100%	+T/+T	Germline	2.01646e-15	1	0	0	8	0	0	0	18	0
chr3	129618492	T	+AAA	6	17	73.91%	*/+AAA	1	14	93.33%	+AAA/+AAA	Germline	6.5838e-15	0.139408	1	0	14	0	6	0	17	0
chr3	129672694	T	+G	13	8	38.1%	*/+G	12	10	45.45%	*/+G	Germline	3.9871e-07	0.428994	12	0	10	0	11	2	8	0
chr3	129672695	G	-C	9	11	55%	*/-C	12	10	45.45%	*/-C	Germline	1.64508e-08	0.822851	12	0	10	0	9	0	9	2
chr3	129672697	G	-CCCCGCGCTGGCCGCTCCTGGCCTGT	0	11	100%	*/-CCCCGCGCTGGCCGCTCCTGGCCTGT	0	10	100%	*/-CCCCGCGCTGGCCGCTCCTGGCCTGT	Germline	1.85785e-12	1	0	0	10	0	0	0	9	2
chr3	129673142	C	-A	3	9	75%	-A/-A	2	12	85.71%	-A/-A	Germline	3.42619e-10	0.421739	0	2	0	12	0	3	0	9
chr3	129692763	G	+CAC	1	23	95.83%	*/+CAC	1	18	94.74%	*/+CAC	Germline	1.49151e-22	0.810631	0	1	0	18	0	1	2	21
chr3	129693447	T	+GTAA	0	13	100%	+GTAA/+GTAA	4	10	71.43%	*/+GTAA	Germline	1.61613e-11	0.057037	2	2	0	10	0	0	2	11
chr3	129694161	G	+TT	3	12	80%	+TT/+TT	1	6	85.71%	*/+TT	Germline	7.10518e-09	0.62201	1	0	6	0	3	0	12	0
chr3	129696571	C	+T	0	40	100%	+T/+T	0	37	100%	+T/+T	Germline	6.82191e-46	1	0	0	36	1	0	0	37	3
chr3	129696575	C	-GTCACCATGG	8	32	80%	-GTCACCATGG/-GTCACCATGG	7	30	81.08%	-GTCACCATGG/-GTCACCATGG	Germline	4.46946e-29	0.567459	7	0	29	1	8	0	29	3
chr3	129699352	G	-A	10	64	86.49%	-A/-A	2	47	95.92%	-A/-A	Germline	8.04706e-57	0.0745018	1	1	13	34	5	5	18	46
chr3	129699354	G	-A	5	64	92.75%	-A/-A	1	47	97.92%	-A/-A	Germline	2.95421e-60	0.210809	1	0	13	34	0	5	18	46
chr3	130222799	T	+G	16	4	20%	*/+G	13	6	31.58%	*/+G	Germline	0.000505235	0.322767	0	13	1	5	0	16	1	3
chr3	130225436	A	+GAATATTATT	23	3	11.54%	A	12	7	36.84%	*/+GAATATTATT	Somatic	1	0.0495479	3	9	0	7	3	23	0	3
chr3	130225478	C	-AG	13	6	31.58%	*/-AG	13	4	23.53%	*/-AG	Germline	0.000474042	0.818221	0	13	0	4	0	13	0	6
chr3	130262687	A	+TT	40	15	27.27%	*/+TT	28	11	28.21%	*/+TT	Germline	2.00005e-09	0.551	26	2	11	0	40	0	14	1
chr3	130399474	T	-GAC	12	3	20%	*/-GAC	7	3	30%	*/-GAC	Germline	0.0111449	0.455336	0	7	0	3	1	11	0	3
chr3	132349688	C	-TGGATTAATGTTAGCTCAT	20	5	20%	*/-TGGATTAATGTTAGCTCAT	16	4	20%	*/-TGGATTAATGTTAGCTCAT	Germline	0.00125474	0.642389	15	1	4	0	20	0	5	0
chr3	132387618	A	-CAC	11	4	26.67%	*/-CAC	15	4	21.05%	*/-CAC	Germline	0.00245619	0.785502	14	1	4	0	11	0	4	0
chr3	132388588	G	+T	44	16	26.67%	*/+T	34	18	34.62%	*/+T	Germline	3.01558e-12	0.239824	33	1	18	0	41	3	15	1
chr3	132395038	A	-T	20	5	20%	*/-T	20	6	23.08%	*/-T	Germline	0.000267333	0.529635	20	0	6	0	20	0	5	0
chr3	132665599	G	-A	9	4	30.77%	*/-A	6	3	33.33%	*/-A	Germline	0.00445046	0.627709	0	6	0	3	0	9	0	4
chr3	132795263	G	+AA	26	10	27.78%	*/+AA	18	6	25%	*/+AA	Germline	4.81923e-06	0.701202	7	11	1	5	7	19	2	8
chr3	134875760	C	+CT	58	19	24.68%	*/+CT	44	13	22.81%	*/+CT	Germline	2.84124e-11	0.673912	2	42	0	13	3	55	0	19
chr3	134886102	C	-T	18	9	33.33%	*/-T	17	11	39.29%	*/-T	Germline	1.14939e-07	0.429539	15	2	10	1	14	4	9	0
chr3	134896631	C	-T	23	14	37.84%	*/-T	19	8	29.63%	*/-T	Germline	2.68454e-08	0.828509	17	2	7	1	22	1	13	1
chr3	134906463	A	-G	18	6	25%	*/-G	9	4	30.77%	*/-G	Germline	0.000484865	0.496709	9	0	4	0	17	1	6	0
chr3	134951108	C	-A	4	4	50%	*/-A	2	3	60%	*/-A	Germline	0.0026087	0.587413	2	0	3	0	4	0	4	0
chr3	134986909	G	+GGGGGGA	16	0	0%	G	16	4	20%	*/+GGGGGGA	Somatic	1	0.0822511	0	16	0	4	0	16	0	0
chr3	134987402	G	+A	10	3	23.08%	*/+A	9	3	25%	*/+A	Germline	0.0111449	0.636646	8	1	3	0	10	0	2	1
chr3	135054987	T	-A	20	6	23.08%	*/-A	7	3	30%	*/-A	Germline	0.0011061	0.486439	7	0	3	0	20	0	6	0
chr3	135118351	C	-T	117	31	20.95%	*/-T	71	27	27.55%	*/-T	Germline	7.64167e-20	0.148922	23	48	8	19	42	75	8	23
chr3	135233158	C	-T	17	5	22.73%	*/-T	24	7	22.58%	*/-T	Germline	0.000121222	0.638155	20	4	4	3	13	4	5	0
chr3	135253682	T	+CTC	32	14	30.43%	*/+CTC	28	13	31.71%	*/+CTC	Germline	6.80923e-10	0.540689	23	5	10	3	24	8	10	4
chr3	135547474	A	+ATT	19	5	20.83%	*/+ATT	11	4	26.67%	*/+ATT	Germline	0.00116204	0.481294	4	7	4	0	9	10	5	0
chr3	136591424	C	-T	64	19	22.89%	C	50	39	43.82%	*/-T	Somatic	1	0.00291567	45	5	33	6	75	11	19	0
chr3	137289582	A	+T	2	4	66.67%	*/+T	9	0	0%	A	LOH	1	0.010989	0	9	0	0	0	2	0	4
chr3	141454946	C	-A	6	3	33.33%	*/-A	6	3	33.33%	*/-A	Germline	0.00953079	0.690045	0	6	0	3	1	5	0	3
chr3	145725352	A	-T	13	23	63.89%	*/-T	16	21	56.76%	*/-T	Germline	4.13684e-18	0.805471	1	15	0	21	1	12	0	23
chr3	154428397	C	-A	32	10	23.81%	*/-A	28	11	28.21%	*/-A	Germline	1.0754e-07	0.421386	26	2	0	11	29	3	0	10
chr3	157588996	T	+TG/+TGTG	4	2	33.33%	*/+TG	2	6	75%	*/+TGTG	Unknown	1	0.156177	2	0	6	0	4	0	2	0
chr4	3174443	G	+A	3	9	75%	*/+A	3	10	76.92%	+A/+A	Germline	5.82452e-09	0.636646	3	0	10	0	3	0	9	0
chr4	3174631	T	+G	69	70	50.36%	*/+G	96	55	36.42%	*/+G	Germline	7.71239e-46	0.99406	82	14	46	9	59	10	61	9
chr4	3710036	C	+AAAA	2	10	83.33%	*/+AAAA	5	8	61.54%	*/+AAAA	Germline	2.66264e-08	0.953593	5	0	8	0	2	0	10	0
chr4	3761583	T	-A	2	19	90.48%	-A/-A	3	20	86.96%	-A/-A	Germline	7.26473e-20	0.797788	3	0	20	0	2	0	18	1
chr4	3761910	T	+AGA	8	12	60%	*/+AGA	5	17	77.27%	+AGA/+AGA	Germline	8.6436e-13	0.190922	1	4	11	6	2	6	3	9
chr4	3761911	T	+CTC	0	12	100%	+CTC/+CTC	0	17	100%	+CTC/+CTC	Germline	3.32588e-17	1	0	0	11	6	0	0	3	9
chr4	3799370	G	+A	7	45	86.54%	+A/+A	10	44	81.48%	+A/+A	Germline	8.26924e-43	0.834825	0	10	0	44	0	7	0	45
chr4	6131684	C	-TTTTT	3	9	75%	*/-TTTTT	3	14	82.35%	*/-TTTTT	Germline	5.39843e-11	0.486944	3	0	13	1	3	0	7	2
chr4	6198411	T	-G	4	22	84.62%	-G/-G	7	24	77.42%	-G/-G	Germline	9.89929e-22	0.846617	3	4	3	21	3	1	1	21
chr4	6200115	G	+ATTA	3	10	76.92%	+ATTA/+ATTA	5	9	64.29%	*/+ATTA	Germline	1.20886e-08	0.873043	0	5	0	9	0	3	0	10
chr4	6668774	A	-TTTTTT	6	11	64.71%	*/-TTTTTT	4	11	73.33%	*/-TTTTTT	Germline	8.02916e-10	0.444547	1	3	0	11	1	5	0	11
chr4	8383413	T	-G	5	59	92.19%	-G/-G	4	54	93.1%	-G/-G	Germline	1.63887e-59	0.562402	3	1	37	17	3	2	43	16
chr4	8499551	G	+TGAT	5	30	85.71%	+TGAT/+TGAT	2	22	91.67%	+TGAT/+TGAT	Germline	3.19743e-26	0.396538	2	0	22	0	5	0	30	0
chr4	8755363	G	-C	16	29	64.44%	*/-C	8	27	77.14%	*/-C	Germline	2.51977e-24	0.162764	8	0	25	2	16	0	21	8
chr4	9351290	C	+CCAGAGTA	5	30	85.71%	+CCAGAGTA/+CCAGAGTA	3	16	84.21%	+CCAGAGTA/+CCAGAGTA	Germline	1.36018e-22	0.714517	3	0	16	0	5	0	30	0
chr4	9402284	T	-TCTTA	2	10	83.33%	-TCTTA/-TCTTA	1	8	88.89%	-TCTTA/-TCTTA	Germline	3.76028e-09	0.61203	0	1	2	6	0	2	7	3
chr4	9456981	T	-A	0	16	100%	-A/-A	1	21	95.45%	-A/-A	Germline	5.65823e-21	0.578947	0	1	17	4	0	0	15	1
chr4	9521797	C	+A	1	26	96.3%	+A/+A	4	28	87.5%	+A/+A	Germline	3.13036e-28	0.959776	4	0	22	6	1	0	23	3
chr4	9531606	A	-T	8	62	88.57%	-T/-T	5	66	92.96%	-T/-T	Germline	7.08643e-66	0.271931	5	0	61	5	7	1	58	4
chr4	9531883	A	-T	3	18	85.71%	-T/-T	0	9	100%	-T/-T	Germline	4.61338e-14	0.327586	0	0	0	9	0	3	1	17
chr4	9537943	G	+AT	6	42	87.5%	+AT/+AT	2	36	94.74%	+AT/+AT	Germline	3.06091e-40	0.222428	2	0	36	0	6	0	40	2
chr4	9538034	G	-CCTCCT	15	53	77.94%	-CCTCCT/-CCTCCT	15	40	72.73%	*/-CCTCCT	Germline	1.08366e-41	0.810881	8	7	13	27	12	3	17	36
chr4	9538190	G	+CT	2	18	90%	+CT/+CT	1	11	91.67%	+CT/+CT	Germline	3.57138e-15	0.689516	0	1	0	11	0	2	0	18
chr4	9750527	G	+T	5	26	83.87%	+T/+T	8	26	76.47%	*/+T	Germline	2.31936e-24	0.854409	7	1	19	7	4	1	22	4
chr4	10782017	G	-CAAGT	2	8	80%	-CAAGT/-CAAGT	3	6	66.67%	*/-CAAGT	Germline	1.20254e-06	0.880805	2	1	3	3	2	0	4	4
chr4	10801964	G	-C	1	19	95%	-C/-C	1	17	94.44%	-C/-C	Germline	1.13165e-19	0.782361	0	1	4	13	0	1	6	13
chr4	10824981	A	-T	1	39	97.5%	-T/-T	2	34	94.44%	-T/-T	Germline	2.14387e-40	0.898435	2	0	33	1	1	0	37	2
chr4	11128431	C	-T	5	45	90%	-T/-T	3	28	90.32%	-T/-T	Germline	1.93014e-37	0.638793	3	0	23	5	4	1	39	6
chr4	11131593	G	-A	2	13	86.67%	-A/-A	0	8	100%	-A/-A	Germline	3.64368e-11	0.41502	0	0	8	0	2	0	12	1
chr4	11154383	A	-AAAT	7	12	63.16%	*/-AAAT	5	6	54.55%	*/-AAAT	Germline	9.35032e-08	0.802679	2	3	0	6	1	6	0	12
chr4	11166397	C	-AT	2	10	83.33%	-AT/-AT	1	18	94.74%	-AT/-AT	Germline	1.2857e-14	0.32792	1	0	14	4	2	0	9	1
chr4	11168609	T	+A	0	13	100%	+A/+A	0	21	100%	+A/+A	Germline	3.51456e-20	1	0	0	21	0	0	0	13	0
chr4	11168884	G	+TTGATGCAT	7	16	69.57%	*/+TTGATGCAT	12	19	61.29%	*/+TTGATGCAT	Germline	6.40389e-15	0.82026	0	12	0	19	0	7	0	16
chr4	11173097	C	-ATG	5	52	91.23%	-ATG/-ATG	6	52	89.66%	-ATG/-ATG	Germline	2.24051e-53	0.725866	5	1	47	5	3	2	45	7
chr4	11173131	A	-CG	16	48	75%	-CG/-CG	18	51	73.91%	*/-CG	Germline	5.90898e-44	0.633427	17	1	50	1	13	3	45	3
chr4	11173356	C	+A	13	63	82.89%	+A/+A	5	55	91.67%	+A/+A	Germline	3.59586e-58	0.105576	1	4	2	53	0	13	1	62
chr4	11313341	G	-A	4	17	80.95%	*/-A	8	7	46.67%	*/-A	Germline	1.57439e-10	0.994155	8	0	7	0	4	0	17	0
chr4	14433444	C	-T	4	25	86.21%	-T/-T	0	14	100%	-T/-T	Germline	2.68721e-20	0.192456	0	0	14	0	4	0	25	0
chr4	14684005	C	+A	3	8	72.73%	*/+A	3	7	70%	*/+A	Germline	5.49941e-07	0.732198	2	1	0	7	0	3	0	8
chr4	14745112	C	+AG	1	10	90.91%	+AG/+AG	1	8	88.89%	+AG/+AG	Germline	1.67578e-09	0.810526	1	0	8	0	1	0	10	0
chr4	14745711	C	-T	3	15	83.33%	-T/-T	2	20	90.91%	-T/-T	Germline	1.13644e-17	0.401795	0	2	0	20	0	3	0	15
chr4	14749953	A	-AAAAGAG	7	21	75%	-AAAAGAG/-AAAAGAG	4	23	85.19%	-AAAAGAG/-AAAAGAG	Germline	1.09014e-20	0.273049	1	3	0	23	0	7	0	21
chr4	14749967	T	-A	1	23	95.83%	-A/-A	3	24	88.89%	-A/-A	Germline	8.53472e-25	0.929772	0	3	0	24	0	1	0	23
chr4	14749981	C	+A	2	21	91.3%	+A/+A	7	17	70.83%	*/+A	Germline	4.66012e-18	0.986627	0	7	0	17	0	2	0	21
chr4	14892973	A	-C	1	24	96%	-C/-C	0	19	100%	-C/-C	Germline	1.71438e-24	0.568182	0	0	19	0	1	0	23	1
chr4	14905242	T	-AG	3	13	81.25%	-AG/-AG	3	8	72.73%	*/-AG	Germline	5.68876e-10	0.839688	3	0	8	0	3	0	13	0
chr4	14905267	G	-GA	2	15	88.24%	-GA/-GA	3	10	76.92%	*/-GA	Germline	2.74496e-12	0.905674	3	0	10	0	2	0	15	0
chr4	15828049	T	+TC	10	32	76.19%	*/+TC	5	23	82.14%	*/+TC	Germline	1.9169e-25	0.387688	4	1	16	7	7	3	26	6
chr4	15846595	A	-GTTCGAGGCCAGCCTG	1	8	88.89%	-GTTCGAGGCCAGCCTG/-GTTCGAGGCCAGCCTG	2	7	77.78%	-GTTCGAGGCCAGCCTG/-GTTCGAGGCCAGCCTG	Germline	1.46554e-07	0.897059	0	2	0	7	0	1	0	8
chr4	15858373	T	+TTATA	6	11	64.71%	*/+TTATA	4	6	60%	*/+TTATA	Germline	1.78912e-07	0.745496	0	4	0	6	1	5	0	11
chr4	15889384	C	+GT	10	3	23.08%	*/+GT	11	5	31.25%	*/+GT	Germline	0.00223923	0.47423	11	0	5	0	10	0	3	0
chr4	15896907	G	-T	10	7	41.18%	*/-T	5	9	64.29%	*/-T	Germline	1.0995e-06	0.179017	2	3	2	7	5	5	2	5
chr4	17780767	A	+T	9	13	59.09%	*/+T	8	12	60%	*/+T	Germline	1.65291e-10	0.600658	8	0	9	3	9	0	13	0
chr4	17923316	C	-T	10	26	72.22%	*/-T	4	13	76.47%	-T/-T	Germline	1.56018e-17	0.510329	4	0	12	1	10	0	26	0
chr4	19480787	C	-AAAAAAAAAAAA	1	7	87.5%	-AAAAAAAAAAAA/-AAAAAAAAAAAA	3	5	62.5%	*/-AAAAAAAAAAAA	Germline	8.06049e-06	0.961538	3	0	5	0	1	0	7	0
chr4	19529949	G	-A	1	7	87.5%	-A/-A	0	12	100%	-A/-A	Germline	1.52343e-10	0.4	0	0	0	12	0	1	0	7
chr4	19554926	T	-A	14	47	77.05%	*/-A	7	36	83.72%	-A/-A	Germline	1.57402e-38	0.281089	2	5	10	26	3	11	15	32
chr4	19985054	C	+A	1	7	87.5%	+A/+A	0	11	100%	+A/+A	Germline	5.65847e-10	0.421053	0	0	10	1	1	0	7	0
chr4	19991372	T	+A	1	13	92.86%	+A/+A	1	7	87.5%	+A/+A	Germline	1.31173e-10	0.878788	1	0	0	7	1	0	0	13
chr4	20172899	A	+T	0	13	100%	+T/+T	1	13	92.86%	+T/+T	Germline	1.43815e-14	0.518519	1	0	12	1	0	0	13	0
chr4	22303585	C	+T	1	10	90.91%	+T/+T	1	7	87.5%	+T/+T	Germline	5.94139e-09	0.836257	1	0	7	0	1	0	10	0
chr4	24529846	T	+G	2	11	84.62%	+G/+G	2	13	86.67%	+G/+G	Germline	4.70146e-12	0.644444	1	1	1	12	1	1	1	10
chr4	24539853	C	+T	9	38	80.85%	+T/+T	7	16	69.57%	*/+T	Germline	1.03033e-24	0.911214	5	2	13	3	5	4	24	14
chr4	24540177	C	+AA	2	9	81.82%	*/+AA	1	7	87.5%	+AA/+AA	Germline	4.35702e-08	0.624355	1	0	0	7	1	1	0	9
chr4	24556502	G	+A	6	20	76.92%	*/+A	10	10	50%	*/+A	Germline	6.65398e-13	0.986741	4	6	1	9	2	4	3	17
chr4	24727944	A	-GTGT	5	25	83.33%	-GTGT/-GTGT	3	20	86.96%	-GTGT/-GTGT	Germline	4.6948e-22	0.513672	3	0	9	11	4	1	15	10
chr4	24825911	A	-GTGTGTGT	12	6	33.33%	*/-GTGTGTGT	16	6	27.27%	*/-GTGTGTGT	Germline	9.2733e-05	0.777362	0	16	0	6	0	12	0	6
chr4	26295540	C	+TT/+TTTT	3	2	40%	*/+TT	1	6	85.71%	*/+TTTT	Unknown	1	0.151515	1	0	6	0	3	0	2	0
chr4	26296468	A	-TGTACCTAACCCCCAGGTTG	25	51	67.11%	*/-TGTACCTAACCCCCAGGTTG	21	39	65%	*/-TGTACCTAACCCCCAGGTTG	Germline	8.96126e-38	0.670656	0	21	0	39	0	25	1	50
chr4	32064251	T	-AGCACCTGAAAACCC	4	16	80%	-AGCACCTGAAAACCC/-AGCACCTGAAAACCC	1	9	90%	-AGCACCTGAAAACCC/-AGCACCTGAAAACCC	Germline	2.74496e-12	0.448781	1	0	7	2	4	0	9	7
chr4	32064427	A	-G	2	18	90%	-G/-G	1	12	92.31%	-G/-G	Germline	9.88998e-16	0.661657	0	1	0	12	1	1	1	17
chr4	32081729	C	-TTTTT	2	10	83.33%	-TTTTT/-TTTTT	1	13	92.86%	-TTTTT/-TTTTT	Germline	7.36815e-12	0.44	1	0	13	0	2	0	10	0
chr4	32088868	G	-C	0	10	100%	-C/-C	0	10	100%	-C/-C	Germline	7.25444e-12	1	0	0	10	0	0	0	10	0
chr4	32088882	G	+CACTAGAGTTCTCT	2	8	80%	*/+CACTAGAGTTCTCT	3	7	70%	*/+CACTAGAGTTCTCT	Germline	3.85429e-07	0.848297	3	0	7	0	2	0	8	0
chr4	32089235	G	-GA	5	20	80%	-GA/-GA	4	26	86.67%	-GA/-GA	Germline	2.79523e-22	0.380386	0	4	0	26	0	5	0	20
chr4	32104135	T	-TC	6	23	79.31%	-TC/-TC	2	22	91.67%	-TC/-TC	Germline	4.6948e-22	0.195026	0	2	1	21	1	5	2	21
chr4	32104148	G	-T	4	21	84%	-T/-T	5	20	80%	-T/-T	Germline	1.24547e-19	0.768255	0	5	1	19	0	4	2	19
chr4	32780392	C	-TT/-T	5	2	28.57%	*/-TT	7	2	22.22%	*/-T	Unknown	1	0.807692	7	0	2	0	5	0	2	0
chr4	32794375	A	+G	0	19	100%	+G/+G	0	11	100%	+G/+G	Germline	8.45562e-18	1	0	0	11	0	0	0	17	2
chr4	32827325	C	-TTTTTT	11	12	52.17%	*/-TTTTTT	17	14	45.16%	*/-TTTTTT	Germline	2.7171e-10	0.783742	17	0	14	0	11	0	12	0
chr4	32858747	T	+A	5	20	80%	*/+A	1	18	94.74%	+A/+A	Germline	6.05394e-19	0.168092	1	0	18	0	5	0	20	0
chr4	32887534	A	+G	2	32	94.12%	+G/+G	0	23	100%	+G/+G	Germline	1.10483e-30	0.351504	0	0	20	3	1	1	29	3
chr4	33123848	T	+A	0	18	100%	+A/+A	2	11	84.62%	+A/+A	Germline	1.13444e-15	0.167742	0	2	0	11	0	0	0	18
chr4	33125113	A	-T	3	18	85.71%	-T/-T	2	14	87.5%	-T/-T	Germline	4.87173e-16	0.63251	2	0	14	0	3	0	15	3
chr4	33136617	T	+G	5	38	88.37%	+G/+G	2	31	93.94%	+G/+G	Germline	1.1256e-35	0.339247	2	0	29	2	4	1	36	2
chr4	33171672	T	-TC	1	8	88.89%	-TC/-TC	2	6	75%	-TC/-TC	Germline	4.88514e-07	0.917647	0	2	0	6	0	1	0	8
chr4	33235855	C	+GCCA	3	37	92.5%	+GCCA/+GCCA	3	38	92.68%	+GCCA/+GCCA	Germline	1.38008e-39	0.650389	3	0	37	1	3	0	36	1
chr4	33235878	G	+CTTT	7	34	82.93%	*/+CTTT	7	33	82.5%	*/+CTTT	Germline	5.58607e-32	0.634566	7	0	23	10	7	0	26	8
chr4	33239686	G	-TT	5	29	85.29%	-TT/-TT	2	22	91.67%	-TT/-TT	Germline	1.13364e-25	0.380665	0	2	1	21	0	5	0	29
chr4	33269959	A	-T	6	4	40%	*/-T	8	3	27.27%	*/-T	Germline	0.00431013	0.859907	7	1	2	1	5	1	4	0
chr4	33411817	G	-T	0	12	100%	-T/-T	1	15	93.75%	-T/-T	Germline	3.7915e-15	0.571429	1	0	13	2	0	0	12	0
chr4	33411836	C	+T	4	9	69.23%	*/+T	2	15	88.24%	+T/+T	Germline	1.64698e-11	0.203503	2	0	13	2	4	0	8	1
chr4	33426082	T	+A	4	9	69.23%	*/+A	2	11	84.62%	+A/+A	Germline	1.8273e-09	0.32236	0	2	2	9	1	3	1	8
chr4	33449755	C	-AA	1	8	88.89%	-AA/-AA	0	10	100%	-AA/-AA	Germline	5.65847e-10	0.473684	0	0	10	0	1	0	8	0
chr4	33530542	G	-TTTT	0	11	100%	-TTTT/-TTTT	2	10	83.33%	-TTTT/-TTTT	Germline	3.64368e-11	0.26087	2	0	9	1	0	0	11	0
chr4	37919566	G	+TT	5	4	44.44%	*/+TT	3	6	66.67%	*/+TT	Germline	0.000172149	0.318593	1	2	0	6	0	5	0	4
chr4	38210792	A	-AC	6	5	45.45%	*/-AC	6	6	50%	*/-AC	Germline	0.000101349	0.578932	6	0	6	0	6	0	5	0
chr4	38210800	C	-A	7	6	46.15%	*/-A	8	7	46.67%	*/-A	Germline	1.98116e-05	0.63763	8	0	7	0	7	0	6	0
chr4	38210807	C	+A	10	6	37.5%	*/+A	11	5	31.25%	*/+A	Germline	0.000173514	0.771103	11	0	5	0	10	0	6	0
chr4	38210812	A	-C	7	9	56.25%	*/-C	8	8	50%	*/-C	Germline	4.10131e-07	0.760256	8	0	8	0	7	0	9	0
chr4	40158779	T	-A	3	8	72.73%	*/-A	7	4	36.36%	*/-A	Germline	3.06603e-05	0.985013	0	7	0	4	0	3	1	7
chr4	40933704	T	-C	10	19	65.52%	*/-C	5	15	75%	*/-C	Germline	6.26114e-15	0.350254	5	0	8	7	10	0	16	3
chr4	41455446	G	-GTGTGTGTGTGTGTGT	10	13	56.52%	*/-GTGTGTGTGTGTGTGT	6	10	62.5%	*/-GTGTGTGTGTGTGTGT	Germline	1.09304e-09	0.484608	6	0	10	0	10	0	13	0
chr4	41469173	C	-TGA	6	9	60%	*/-TGA	5	24	82.76%	-TGA/-TGA	Germline	4.55849e-15	0.10077	0	5	0	24	0	6	0	9
chr4	41544831	T	-GGGA	5	35	87.5%	-GGGA/-GGGA	6	27	81.82%	-GGGA/-GGGA	Germline	3.15871e-30	0.842187	4	2	25	2	4	1	30	5
chr4	41549977	G	+AGAAGC	8	7	46.67%	*/+AGAAGC	14	12	46.15%	*/+AGAAGC	Germline	1.24129e-07	0.639736	6	8	7	5	4	4	5	2
chr4	41550432	G	-C	4	19	82.61%	-C/-C	3	23	88.46%	-C/-C	Germline	9.10279e-21	0.428736	1	2	3	20	2	2	3	16
chr4	41557370	T	-GC	8	9	52.94%	*/-GC	7	12	63.16%	*/-GC	Germline	7.20584e-09	0.388843	1	6	0	12	0	8	0	9
chr4	41561495	A	-G	2	27	93.1%	-G/-G	4	23	85.19%	-G/-G	Germline	1.57389e-25	0.918777	2	2	15	8	0	2	15	12
chr4	41572389	G	+C	10	29	74.36%	*/+C	4	43	91.49%	+C/+C	LOH	1	0.0319933	0	4	15	28	1	9	8	21
chr4	41672228	A	-AAAAC	9	6	40%	*/-AAAAC	7	4	36.36%	*/-AAAAC	Germline	0.00033576	0.722547	0	7	0	4	0	9	0	6
chr4	42103152	G	+A	39	14	26.42%	*/+A	47	16	25.4%	*/+A	Germline	1.07857e-10	0.632976	0	47	0	16	0	39	0	14
chr4	43174394	T	-TG	14	0	0%	T	11	3	21.43%	*/-TG	Somatic	1	0.111111	2	9	0	3	2	12	0	0
chr4	43652875	C	-GT	14	7	33.33%	*/-GT	7	3	30%	*/-GT	Germline	0.000412506	0.719313	7	0	3	0	14	0	7	0
chr4	45385772	A	-T	7	10	58.82%	*/-T	6	14	70%	*/-T	Germline	2.03227e-10	0.357375	0	6	7	7	5	2	3	7
chr4	45563403	G	+A	7	31	81.58%	+A/+A	14	24	63.16%	*/+A	Germline	2.70713e-24	0.980628	4	10	0	24	0	7	2	29
chr4	46091141	T	-TC	4	14	77.78%	-TC/-TC	2	7	77.78%	-TC/-TC	Germline	5.68876e-10	0.695368	2	0	7	0	3	1	13	1
chr4	46096214	G	-CCT	0	13	100%	-CCT/-CCT	0	11	100%	-CCT/-CCT	Germline	3.10101e-14	1	0	0	11	0	0	0	13	0
chr4	46096574	A	+TG	5	11	68.75%	*/+TG	1	9	90%	+TG/+TG	Germline	1.8273e-09	0.224506	0	1	0	9	0	5	0	11
chr4	46096604	C	-ATAT	2	8	80%	-ATAT/-ATAT	4	5	55.56%	*/-ATAT	Germline	5.01057e-06	0.950464	0	4	0	5	0	2	0	8
chr4	46119717	C	+T	4	24	85.71%	+T/+T	2	18	90%	+T/+T	Germline	4.0135e-21	0.507891	2	0	18	0	3	1	24	0
chr4	46119932	A	+C	6	41	87.23%	+C/+C	7	41	85.42%	+C/+C	Germline	2.27001e-40	0.71003	4	3	10	31	3	3	4	37
chr4	46119964	G	+A	0	33	100%	+A/+A	1	31	96.88%	+A/+A	Germline	6.94243e-37	0.492308	0	1	3	28	0	0	2	31
chr4	46120013	A	+C	5	9	64.29%	*/+C	2	15	88.24%	+C/+C	Germline	2.71154e-11	0.124262	0	2	0	15	0	5	0	9
chr4	46157632	C	+T	0	12	100%	+T/+T	1	7	87.5%	+T/+T	Germline	1.52343e-10	0.4	1	0	5	2	0	0	11	1
chr4	46180374	T	-G	0	18	100%	-G/-G	1	19	95%	-G/-G	Germline	5.65823e-21	0.526316	0	1	0	19	0	0	0	18
chr4	46183304	T	-C	2	21	91.3%	-C/-C	2	20	90.91%	-C/-C	Germline	2.04066e-21	0.713178	1	1	17	3	1	1	17	4
chr4	46359026	A	+T	13	26	66.67%	*/+T	10	21	67.74%	*/+T	Germline	3.98152e-20	0.565144	1	9	2	19	0	13	4	22
chr4	46413527	A	-CC	6	5	45.45%	*/-CC	4	4	50%	*/-CC	Germline	0.000566696	0.605025	4	0	4	0	6	0	5	0
chr4	46619436	T	-GG	4	16	80%	-GG/-GG	4	21	84%	-GG/-GG	Germline	8.5365e-18	0.513286	1	3	2	19	1	3	2	14
chr4	46641188	C	+ACAGTGGGGT	4	12	75%	*/+ACAGTGGGGT	3	9	75%	*/+ACAGTGGGGT	Germline	8.79173e-10	0.672464	3	0	8	1	3	1	12	0
chr4	46642651	T	-CACACACACACACACA	7	12	63.16%	*/-CACACACACACACACA	7	8	53.33%	*/-CACACACACACACACA	Germline	1.69515e-08	0.823392	7	0	8	0	6	1	12	0
chr4	46650628	C	-A	2	10	83.33%	-A/-A	0	14	100%	-A/-A	Germline	7.62222e-13	0.203077	0	0	1	13	0	2	1	9
chr4	48439776	G	-A/-AA	8	4	33.33%	*/-A	10	3	23.08%	*/-AA	Unknown	1	0.844851	10	0	3	0	8	0	4	0
chr4	53056763	A	-C	6	5	45.45%	*/-C	7	2	22.22%	*/-C	Germline	0.004158	0.942105	7	0	2	0	6	0	5	0
chr4	56754361	T	-G	8	4	33.33%	*/-G	10	4	28.57%	*/-G	Germline	0.00207601	0.754233	0	10	0	4	3	5	0	4
chr4	56783953	G	-A	10	0	0%	G	8	3	27.27%	*/-A	Somatic	1	0.12406	1	7	0	3	1	9	0	0
chr4	60083287	G	-T	87	43	33.08%	*/-T	110	38	25.68%	*/-T	Germline	4.39586e-28	0.931474	38	72	15	23	32	55	12	31
chr4	60593458	A	-AC	51	39	43.33%	*/-AC	45	33	42.31%	*/-AC	Germline	1.19228e-26	0.61395	45	0	33	0	50	1	38	1
chr4	61255288	A	+AC	62	21	25.3%	*/+AC	62	19	23.46%	*/+AC	Germline	6.03855e-14	0.675827	62	0	19	0	61	1	21	0
chr4	61494626	A	-ACACACACACACAC	20	9	31.03%	*/-ACACACACACACAC	23	7	23.33%	*/-ACACACACACACAC	Germline	4.71125e-06	0.830854	23	0	7	0	20	0	9	0
chr4	62782480	A	-C	7	0	0%	A	9	3	25%	*/-C	Somatic	1	0.227038	3	6	1	2	6	4	0	0
chr4	62832457	G	+GGGCCTCCACCCGGC	9	6	40%	*/+GGGCCTCCACCCGGC	8	4	33.33%	*/+GGGCCTCCACCCGGC	Germline	0.00035253	0.774371	4	4	3	1	4	5	2	4
chr4	73415506	C	-A	1	8	88.89%	*/-A	1	2	66.67%	*/-A	Germline	3.36519e-05	0.954545	1	0	2	0	1	0	8	0
chr4	75753068	G	-T	6	2	25%	*/-T	8	7	46.67%	*/-T	Germline	0.000741743	0.289608	8	0	7	0	6	0	2	0
chr4	83119029	G	+A	20	79	79.8%	+A/+A	18	70	79.55%	*/+A	Germline	1.05848e-68	0.589635	8	10	10	60	11	9	12	67
chr4	86222806	G	+T	14	17	54.84%	*/+T	14	15	51.72%	*/+T	Germline	7.56734e-13	0.691499	8	6	4	11	6	8	9	8
chr4	86227703	C	-A	13	6	31.58%	*/-A	10	5	33.33%	*/-A	Germline	0.000186619	0.60038	10	0	5	0	13	0	6	0
chr4	86872703	A	-C	26	9	25.71%	*/-C	23	7	23.33%	*/-C	Germline	5.33303e-06	0.693795	23	0	7	0	26	0	9	0
chr4	91858092	T	-AC	286	79	21.64%	*/-AC	252	77	23.4%	*/-AC	Germline	5.8588e-52	0.321237	145	107	27	50	186	100	28	51
chr4	91858095	T	-C	286	79	21.64%	*/-C	256	77	23.12%	*/-C	Germline	6.24456e-52	0.352648	141	115	27	50	178	108	28	51
chr4	91858480	A	+T	25	14	35.9%	*/+T	27	13	32.5%	*/+T	Germline	5.07008e-10	0.710584	2	25	0	13	2	23	0	14
chr4	94705654	A	-GTTT	8	0	0%	A	6	2	25%	*/-GTTT	Somatic	1	0.233333	6	0	2	0	8	0	0	0
chr4	97622995	G	-C	21	9	30%	*/-C	9	3	25%	*/-C	Germline	9.78656e-05	0.753575	9	0	3	0	19	2	8	1
chr4	98940421	C	-T/+T	12	4	25%	*/-T	5	5	50%	*/+T	Unknown	1	0.189266	4	1	4	1	10	2	1	3
chr4	101283678	A	+T/-T	8	4	33.33%	*/+T	9	4	30.77%	*/-T	Unknown	1	0.713959	9	0	4	0	8	0	4	0
chr4	103026034	C	-TT/-T	5	3	37.5%	*/-TT	9	6	40%	*/-T	Unknown	1	0.632589	9	0	6	0	5	0	3	0
chr4	104903745	T	-A	5	7	58.33%	*/-A	7	4	36.36%	*/-A	Germline	0.000101349	0.930098	0	7	0	4	0	5	0	7
chr4	106734404	T	-A	5	3	37.5%	*/-A	4	3	42.86%	*/-A	Germline	0.00842912	0.622378	4	0	3	0	5	0	3	0
chr4	108507239	G	-A	8	4	33.33%	*/-A	13	8	38.1%	*/-A	Germline	7.20752e-05	0.5445	13	0	8	0	8	0	4	0
chr4	111566068	A	-C	9	0	0%	A	6	2	25%	*/-C	Somatic	1	0.205882	5	1	2	0	9	0	0	0
chr4	111660471	T	-A	31	17	35.42%	*/-A	28	12	30%	*/-A	Germline	1.1673e-10	0.777686	28	0	11	1	31	0	17	0
chr4	112488158	T	-A	59	18	23.38%	*/-A	53	29	35.37%	*/-A	Germline	1.29976e-16	0.0688561	15	38	0	29	15	44	0	18
chr4	115255159	A	-C	9	0	0%	A	6	2	25%	*/-C	Somatic	1	0.205882	0	6	0	2	2	7	0	0
chr4	115470414	T	-A	20	5	20%	*/-A	17	7	29.17%	*/-A	Germline	0.00011358	0.339819	17	0	7	0	20	0	5	0
chr4	117832645	T	-G	2	5	71.43%	*/-G	3	12	80%	*/-G	Germline	3.8368e-08	0.523126	3	0	12	0	2	0	5	0
chr4	118086211	C	-T	12	4	25%	*/-T	18	6	25%	*/-T	Germline	0.000514828	0.648751	15	3	5	1	12	0	4	0
chr4	118917869	T	-G	7	2	22.22%	*/-G	4	4	50%	*/-G	Germline	0.00920214	0.246606	4	0	2	2	7	0	1	1
chr4	119795434	C	-T	3	6	66.67%	*/-T	6	3	33.33%	*/-T	Germline	0.000516447	0.971658	5	1	3	0	3	0	5	1
chr4	119941885	T	-G	6	11	64.71%	*/-G	4	15	78.95%	-G/-G	Germline	9.21183e-12	0.281104	0	4	1	14	0	6	0	11
chr4	122993532	A	-C	27	19	41.3%	*/-C	24	16	40%	*/-C	Germline	3.66807e-13	0.633677	24	0	15	1	27	0	19	0
chr4	125712473	T	-A	7	3	30%	*/-A	6	7	53.85%	*/-A	Germline	0.000280659	0.237111	6	0	7	0	7	0	3	0
chr4	125857736	A	-CCTGT	91	39	30%	*/-CCTGT	90	40	30.77%	*/-CCTGT	Germline	1.48506e-27	0.5	51	39	16	24	46	45	16	23
chr4	125933162	G	+C	4	3	42.86%	*/+C	1	7	87.5%	+C/+C	Germline	9.995e-05	0.100233	1	0	7	0	4	0	3	0
chr4	126001459	G	-C	2	31	93.94%	-C/-C	2	27	93.1%	-C/-C	Germline	4.73907e-31	0.741267	2	0	24	3	2	0	25	6
chr4	126024990	A	+C	0	17	100%	+C/+C	2	21	91.3%	+C/+C	Germline	8.00877e-21	0.324359	2	0	17	4	0	0	11	6
chr4	126818433	C	+T	4	10	71.43%	*/+T	2	9	81.82%	+T/+T	Germline	5.82452e-09	0.452174	2	0	9	0	4	0	8	2
chr4	127790842	C	+G	1	19	95%	+G/+G	1	30	96.77%	+G/+G	Germline	3.44837e-27	0.635294	1	0	27	3	1	0	19	0
chr4	127998401	A	-G	2	10	83.33%	-G/-G	1	17	94.44%	-G/-G	Germline	4.61338e-14	0.346798	1	0	17	0	2	0	10	0
chr4	128070993	A	-TTTCTCTCTCTCTCTCTCTCTCTC	6	7	53.85%	*/-TTTCTCTCTCTCTCTCTCTCTCTC	12	3	20%	*/-TTTCTCTCTCTCTCTCTCTCTCTC	Germline	0.000368554	0.988863	2	10	0	3	1	5	0	7
chr4	128091376	G	-GGGGGGTGT	4	18	81.82%	-GGGGGGTGT/-GGGGGGTGT	4	14	77.78%	-GGGGGGTGT/-GGGGGGTGT	Germline	3.50999e-15	0.762994	4	0	14	0	4	0	17	1
chr4	128091382	G	-TGT	1	2	66.67%	*/-TGT	2	2	50%	*/-TGT	Germline	0.034965	0.885714	2	0	2	0	1	0	2	0
chr4	128126248	A	+G	0	12	100%	+G/+G	0	9	100%	+G/+G	Germline	1.85785e-12	1	0	0	9	0	0	0	12	0
chr4	128150169	T	-GG	1	19	95%	-GG/-GG	0	25	100%	-GG/-GG	Germline	4.43043e-25	0.444444	0	0	1	24	0	1	0	19
chr4	128150196	G	+T	2	11	84.62%	+T/+T	4	17	80.95%	+T/+T	Germline	1.34902e-13	0.762956	0	4	1	16	0	2	0	11
chr4	128157181	C	-GTCCT	2	14	87.5%	-GTCCT/-GTCCT	2	10	83.33%	-GTCCT/-GTCCT	Germline	4.70146e-12	0.803907	2	0	10	0	2	0	14	0
chr4	128157336	C	+T	3	44	93.62%	+T/+T	1	39	97.5%	+T/+T	Germline	1.84793e-45	0.37152	1	0	20	19	2	1	19	25
chr4	128194738	A	-GGGGG	2	12	85.71%	-GGGGG/-GGGGG	3	11	78.57%	-GGGGG/-GGGGG	Germline	3.10296e-11	0.837037	3	0	11	0	2	0	11	1
chr4	128197370	T	+C	3	14	82.35%	+C/+C	1	12	92.31%	+C/+C	Germline	3.92138e-13	0.409414	1	0	8	4	3	0	12	2
chr4	128223466	T	+G	4	13	76.47%	+G/+G	3	5	62.5%	*/+G	Germline	2.66264e-08	0.884127	0	3	0	5	0	4	1	12
chr4	128238938	T	+CC	2	10	83.33%	+CC/+CC	2	14	87.5%	+CC/+CC	Germline	4.70146e-12	0.582906	2	0	13	1	2	0	10	0
chr4	128244531	G	+A	3	5	62.5%	*/+A	1	6	85.71%	*/+A	Germline	2.49875e-05	0.338462	0	1	6	0	3	0	5	0
chr4	128244555	C	-A	0	12	100%	-A/-A	2	9	81.82%	-A/-A	Germline	3.64368e-11	0.217391	2	0	8	1	0	0	11	1
chr4	128244626	G	+A	1	21	95.45%	+A/+A	3	16	84.21%	+A/+A	Germline	3.50754e-19	0.961726	3	0	11	5	1	0	13	8
chr4	128244729	C	+G	1	15	93.75%	+G/+G	0	10	100%	+G/+G	Germline	5.44444e-14	0.615385	0	0	0	10	0	1	0	15
chr4	128400094	C	+CCGG	5	11	68.75%	*/+CCGG	3	15	83.33%	*/+CCGG	Germline	4.14824e-12	0.275845	3	0	15	0	5	0	10	1
chr4	128670412	C	-T	1	11	91.67%	-T/-T	0	13	100%	-T/-T	Germline	2.05679e-13	0.48	0	0	13	0	1	0	11	0
chr4	128676659	C	+CT	6	13	68.42%	*/+CT	4	7	63.64%	*/+CT	Germline	7.16749e-09	0.749979	0	4	0	7	0	6	0	13
chr4	128685184	C	+A	1	17	94.44%	+A/+A	0	13	100%	+A/+A	Germline	6.87539e-17	0.580645	0	0	7	6	1	0	10	7
chr4	128687740	A	-TGTT	1	13	92.86%	-TGTT/-TGTT	4	14	77.78%	-TGTT/-TGTT	Germline	2.37854e-13	0.957453	4	0	11	3	1	0	11	2
chr4	128750900	C	-AT	11	55	83.33%	-AT/-AT	12	64	84.21%	-AT/-AT	Germline	5.29399e-57	0.533042	3	9	19	45	2	9	22	33
chr4	128788001	T	+G	9	143	94.08%	+G/+G	5	110	95.65%	+G/+G	Germline	8.13851e-137	0.389231	3	2	69	41	4	5	73	70
chr4	128867010	G	+TTT	2	13	86.67%	*/+TTT	2	7	77.78%	*/+TTT	Germline	6.34931e-10	0.869565	2	0	7	0	0	2	13	0
chr4	128878171	T	-TTTTTA	5	9	64.29%	*/-TTTTTA	5	16	76.19%	-TTTTTA/-TTTTTA	Germline	2.84365e-11	0.34835	0	5	0	16	0	5	0	9
chr4	128891345	A	+C	1	14	93.33%	+C/+C	1	13	92.86%	+C/+C	Germline	1.54653e-14	0.775862	0	1	0	13	0	1	4	10
chr4	128983718	T	-TC	1	17	94.44%	-TC/-TC	1	20	95.24%	-TC/-TC	Germline	3.01282e-20	0.716599	0	1	11	9	0	1	10	7
chr4	128987416	T	+AAGA	9	10	52.63%	*/+AAGA	5	11	68.75%	*/+AAGA	Germline	6.019e-09	0.267441	2	3	1	10	4	5	1	9
chr4	128994737	T	-TGA	0	9	100%	-TGA/-TGA	0	8	100%	-TGA/-TGA	Germline	4.28521e-10	1	0	0	8	0	0	0	9	0
chr4	128999063	T	+AAA	2	3	60%	*/+AAA	2	4	66.67%	*/+AAA	Germline	0.00193498	0.651515	2	0	4	0	2	0	3	0
chr4	129017802	T	+A	0	18	100%	+A/+A	0	22	100%	+A/+A	Germline	9.3017e-24	1	0	0	22	0	0	0	18	0
chr4	129018131	A	+CCC	7	3	30%	*/+CCC	6	5	45.45%	*/+CCC	Germline	0.00172405	0.391641	0	6	0	5	0	7	0	3
chr4	129019085	C	+T	14	26	65%	*/+T	10	17	62.96%	*/+T	Germline	3.98773e-18	0.667701	3	7	4	13	4	10	2	24
chr4	129020349	A	+T	1	9	90%	+T/+T	4	6	60%	*/+T	Germline	3.85429e-07	0.983746	4	0	5	1	1	0	8	1
chr4	129021506	G	-C	4	53	92.98%	-C/-C	4	50	92.59%	-C/-C	Germline	2.17529e-54	0.671843	3	1	12	38	1	3	13	40
chr4	129105869	G	-CCATTAGC	6	21	77.78%	-CCATTAGC/-CCATTAGC	12	22	64.71%	*/-CCATTAGC	Germline	7.18228e-19	0.919518	1	11	8	14	3	3	3	18
chr4	129149068	T	-G	0	11	100%	-G/-G	3	12	80%	-G/-G	Germline	7.36815e-12	0.175	3	0	12	0	0	0	11	0
chr4	129149626	C	+T	0	13	100%	+T/+T	0	18	100%	+T/+T	Germline	2.14856e-18	1	0	0	14	4	0	0	10	3
chr4	129149627	A	+GTCG	0	13	100%	+GTCG/+GTCG	0	18	100%	+GTCG/+GTCG	Germline	2.14856e-18	1	0	0	14	4	0	0	10	3
chr4	129193812	A	+AGTTGAGGGAG	1	10	90.91%	+AGTTGAGGGAG/+AGTTGAGGGAG	2	10	83.33%	*/+AGTTGAGGGAG	Germline	3.15786e-10	0.875776	2	0	10	0	1	0	8	2
chr4	129194084	T	-AG	3	57	95%	-AG/-AG	4	44	91.67%	-AG/-AG	Germline	7.67222e-54	0.862258	4	0	34	10	3	0	49	8
chr4	129195526	T	+TC	1	5	83.33%	*/+TC	1	8	88.89%	*/+TC	Germline	8.76755e-07	0.657143	0	1	0	8	0	1	0	5
chr4	129196444	C	+A	3	18	85.71%	+A/+A	2	13	86.67%	+A/+A	Germline	1.69351e-15	0.662545	0	2	0	13	1	2	0	18
chr4	129196485	C	-T	6	7	53.85%	*/-T	2	8	80%	*/-T	Germline	9.58133e-07	0.195114	0	2	0	8	0	6	0	7
chr4	129206042	G	+AA	0	10	100%	+AA/+AA	2	6	75%	+AA/+AA	Germline	2.09363e-08	0.183007	2	0	6	0	0	0	10	0
chr4	129206118	G	-A	1	10	90.91%	-A/-A	1	8	88.89%	-A/-A	Germline	1.67578e-09	0.810526	1	0	6	2	1	0	8	2
chr4	129206316	C	-CAAGGT	3	9	75%	-CAAGGT/-CAAGGT	3	6	66.67%	*/-CAAGGT	Germline	5.49941e-07	0.817337	0	3	0	6	1	2	0	9
chr4	129226259	G	-A	3	45	93.75%	-A/-A	12	31	72.09%	*/-A	Germline	1	0.00566197	3	9	1	30	0	3	2	43
chr4	129229341	A	+G	4	13	76.47%	+G/+G	1	17	94.44%	+G/+G	Germline	5.86532e-15	0.151026	0	1	0	17	0	4	0	13
chr4	129229351	A	-G	2	11	84.62%	-G/-G	2	13	86.67%	-G/-G	Germline	4.70146e-12	0.644444	0	2	0	13	0	2	0	11
chr4	129233476	G	+GA	6	43	87.76%	+GA/+GA	6	50	89.29%	+GA/+GA	Germline	8.46933e-47	0.522189	6	0	38	12	5	1	34	9
chr4	129234030	A	-TTTTTTTTTTT	5	4	44.44%	*/-TTTTTTTTTTT	7	3	30%	*/-TTTTTTTTTTT	Germline	0.00399263	0.870088	2	5	1	2	0	5	1	3
chr4	129235696	A	+CAGG	3	10	76.92%	+CAGG/+CAGG	4	4	50%	*/+CAGG	Germline	2.19976e-06	0.959236	0	4	0	4	0	3	0	10
chr4	129270157	T	+A	2	21	91.3%	+A/+A	0	23	100%	+A/+A	Germline	2.74589e-24	0.244444	0	0	22	1	2	0	17	4
chr4	129279173	A	+G	5	22	81.48%	+G/+G	3	24	88.89%	+G/+G	Germline	1.36018e-22	0.351988	3	0	11	13	4	1	8	14
chr4	129279322	T	+G	0	19	100%	+G/+G	3	14	82.35%	+G/+G	Germline	2.06525e-17	0.0952381	0	3	11	3	0	0	13	6
chr4	129286821	G	+GT	0	9	100%	+GT/+GT	0	9	100%	+GT/+GT	Germline	1.10191e-10	1	0	0	4	5	0	0	8	1
chr4	129287364	A	+C	1	14	93.33%	+C/+C	1	16	94.12%	+C/+C	Germline	3.06118e-16	0.725806	1	0	14	2	1	0	13	1
chr4	129288105	C	-T	3	43	93.48%	-T/-T	1	52	98.11%	-T/-T	Germline	1.94334e-52	0.257074	1	0	49	3	3	0	39	4
chr4	129289005	A	+G	1	34	97.14%	+G/+G	3	28	90.32%	+G/+G	Germline	2.42957e-33	0.956342	3	0	17	11	0	1	21	13
chr4	129291079	C	-AATT	2	27	93.1%	-AATT/-AATT	2	28	93.33%	-AATT/-AATT	Germline	2.44559e-29	0.681088	2	0	28	0	2	0	27	0
chr4	129293593	T	-G	0	26	100%	-G/-G	2	21	91.3%	-G/-G	Germline	5.00439e-26	0.215136	2	0	18	3	0	0	25	1
chr4	129293918	G	+CTGTCAGCCTCCTTGTAC	19	12	38.71%	*/+CTGTCAGCCTCCTTGTAC	11	21	65.62%	*/+CTGTCAGCCTCCTTGTAC	Germline	1	0.0292242	1	10	3	18	5	14	3	9
chr4	129295207	C	+T	3	14	82.35%	+T/+T	7	15	68.18%	*/+T	Germline	3.01937e-13	0.917276	1	6	5	10	2	1	3	11
chr4	129295650	T	-A	2	8	80%	-A/-A	2	9	81.82%	-A/-A	Germline	2.35017e-08	0.669173	2	0	9	0	2	0	8	0
chr4	129295726	A	+GT	0	37	100%	+GT/+GT	1	37	97.37%	+GT/+GT	Germline	8.18736e-43	0.506667	1	0	27	10	0	0	31	6
chr4	129296462	G	+GC	2	11	84.62%	+GC/+GC	1	13	92.86%	+GC/+GC	Germline	2.08532e-12	0.471111	1	0	5	8	0	2	9	2
chr4	129296734	C	+AT	2	14	87.5%	+AT/+AT	1	19	95%	+AT/+AT	Germline	2.06525e-17	0.414566	0	1	2	17	1	1	0	14
chr4	129317715	C	+T	5	15	75%	*/+T	1	10	90.91%	+T/+T	Germline	4.99493e-12	0.284272	0	1	0	10	0	5	0	15
chr4	129334567	C	+A	4	27	87.1%	+A/+A	6	16	72.73%	*/+A	Germline	2.03755e-20	0.952236	6	0	16	0	4	0	24	3
chr4	129369626	G	+GGGT	11	6	35.29%	*/+GGGT	12	3	20%	*/+GGGT	Germline	0.00101845	0.91333	11	1	3	0	9	2	6	0
chr4	129369634	G	+GGT	0	6	100%	*/+GGT	3	4	57.14%	*/+GGT	Germline	5.3843e-05	0.122378	3	0	3	1	0	0	5	1
chr4	129370260	G	-CACACACACACA	1	12	92.31%	-CACACACACACA/-CACACACACACA	1	7	87.5%	-CACACACACACA/-CACACACACACA	Germline	4.70035e-10	0.866667	1	0	7	0	1	0	10	2
chr4	129397435	C	-G	8	35	81.4%	-G/-G	8	30	78.95%	-G/-G	Germline	2.1674e-30	0.711152	0	8	0	30	0	8	0	35
chr4	129397470	A	-G	6	19	76%	-G/-G	1	19	95%	-G/-G	Germline	1.28853e-18	0.0886455	0	1	0	19	0	6	0	19
chr4	129407575	T	+AAA	12	18	60%	*/+AAA	17	15	46.88%	*/+AAA	Germline	3.19499e-13	0.90162	13	4	2	13	10	2	4	14
chr4	129407585	C	+AA	0	23	100%	*/+AA	0	19	100%	*/+AA	Germline	5.95624e-25	1	0	0	2	17	0	0	4	19
chr4	129517052	T	-TATC	1	11	91.67%	-TATC/-TATC	4	13	76.47%	-TATC/-TATC	Germline	9.25445e-12	0.947893	0	4	0	13	0	1	0	11
chr4	129524893	T	-AGCACACGTCAGTAAGCTCTAC	3	8	72.73%	*/-AGCACACGTCAGTAAGCTCTAC	8	6	42.86%	*/-AGCACACGTCAGTAAGCTCTAC	Germline	4.75281e-06	0.972745	8	0	5	1	3	0	8	0
chr4	129576992	G	-GAGCCA	3	9	75%	-GAGCCA/-GAGCCA	3	13	81.25%	-GAGCCA/-GAGCCA	Germline	1.75835e-10	0.520773	2	1	0	13	1	2	0	9
chr4	129625068	C	+AGAGAG	7	11	61.11%	*/+AGAGAG	7	13	65%	*/+AGAGAG	Germline	2.56646e-10	0.534549	2	5	0	13	2	5	0	11
chr4	129626254	G	+T	3	17	85%	+T/+T	0	9	100%	+T/+T	Germline	1.64963e-13	0.311987	0	0	0	9	2	1	7	10
chr4	129626263	G	+A	4	15	78.95%	+A/+A	1	11	91.67%	+A/+A	Germline	8.09989e-13	0.342179	0	1	4	7	2	2	7	8
chr4	129626323	T	+CCCC	3	13	81.25%	+CCCC/+CCCC	2	8	80%	*/+CCCC	Germline	3.42619e-10	0.726178	1	1	6	2	1	2	7	6
chr4	129632125	C	-A	13	69	84.15%	-A/-A	7	52	88.14%	-A/-A	Germline	4.45594e-59	0.338779	6	1	47	5	7	6	62	7
chr4	129632465	T	-GG	4	16	80%	-GG/-GG	6	16	72.73%	*/-GG	Germline	9.42279e-15	0.81938	2	4	8	8	2	2	13	3
chr4	129632577	G	-CGTGCC	3	30	90.91%	-CGTGCC/-CGTGCC	1	25	96.15%	-CGTGCC/-CGTGCC	Germline	2.44559e-29	0.401594	1	0	23	2	3	0	28	2
chr4	129686371	C	+GTAGT	3	14	82.35%	+GTAGT/+GTAGT	0	15	100%	+GTAGT/+GTAGT	Germline	3.57138e-15	0.137097	0	0	15	0	3	0	14	0
chr4	129727020	T	+GCTGG	4	17	80.95%	*/+GCTGG	10	23	69.7%	*/+GCTGG	Germline	4.95757e-18	0.893765	2	8	0	23	2	2	0	17
chr4	129729033	G	-C	2	37	94.87%	-C/-C	2	18	90%	-C/-C	Germline	2.44559e-29	0.891667	1	1	6	12	2	0	11	26
chr4	129730328	T	+ACGCCCA	18	13	41.94%	*/+ACGCCCA	12	7	36.84%	*/+ACGCCCA	Germline	8.79304e-08	0.742209	1	11	2	5	2	16	4	9
chr4	129730822	G	+GT	4	18	81.82%	+GT/+GT	6	18	75%	+GT/+GT	Germline	8.66783e-17	0.82003	3	3	4	14	0	4	4	14
chr4	129732335	G	+C	1	17	94.44%	+C/+C	1	17	94.44%	+C/+C	Germline	1.58866e-18	0.757143	1	0	14	3	0	1	13	4
chr4	129732776	G	+A	9	51	85%	+A/+A	5	50	90.91%	+A/+A	Germline	2.15129e-50	0.248651	2	3	7	43	4	5	12	39
chr4	129734099	T	-G	0	46	100%	-G/-G	3	34	91.89%	-G/-G	Germline	1.76943e-44	0.0845659	2	1	26	8	0	0	41	5
chr4	129736107	A	-G	0	10	100%	-G/-G	2	12	85.71%	-G/-G	Germline	1.00783e-11	0.32971	2	0	12	0	0	0	9	1
chr4	129736832	C	-CCCG	8	30	78.95%	-CCCG/-CCCG	9	33	78.57%	-CCCG/-CCCG	Germline	4.1053e-29	0.622195	2	7	17	16	2	6	11	19
chr4	129744566	G	+GA	4	4	50%	*/+GA	2	2	50%	*/+GA	Germline	0.00686499	0.727273	0	2	0	2	2	2	1	3
chr4	129749469	C	-A	0	17	100%	-A/-A	1	17	94.44%	-A/-A	Germline	3.20895e-19	0.514286	1	0	13	4	0	0	9	8
chr4	129754206	T	+AAGCTGGGAG	3	12	80%	+AAGCTGGGAG/+AAGCTGGGAG	2	15	88.24%	+AAGCTGGGAG/+AAGCTGGGAG	Germline	2.37854e-13	0.43743	2	0	15	0	3	0	12	0
chr4	129756661	T	+G	16	12	42.86%	*/+G	18	8	30.77%	*/+G	Germline	1.09486e-07	0.885361	11	7	6	2	14	2	11	1
chr4	129757229	T	+C	2	9	81.82%	+C/+C	2	8	80%	+C/+C	Germline	2.35017e-08	0.744361	1	1	8	0	1	1	7	2
chr4	129758422	T	+G	0	9	100%	+G/+G	0	7	100%	+G/+G	Germline	1.66367e-09	1	0	0	7	0	0	0	9	0
chr4	129763430	A	+G	5	56	91.8%	+G/+G	5	51	91.07%	+G/+G	Germline	1.45384e-55	0.681738	2	3	24	27	3	2	23	33
chr4	129763943	A	-C	1	8	88.89%	-C/-C	1	11	91.67%	-C/-C	Germline	4.70035e-10	0.685714	0	1	0	11	0	1	0	8
chr4	129767923	C	+A	8	2	20%	*/+A	14	4	22.22%	*/+A	Germline	0.0116033	0.642204	1	13	0	4	0	8	0	2
chr4	129770034	C	+T	4	57	93.44%	+T/+T	2	72	97.3%	+T/+T	Germline	1.06467e-70	0.253639	1	1	13	59	4	0	10	47
chr4	129770080	C	+CTT	10	32	76.19%	*/+CTT	8	52	86.67%	+CTT/+CTT	Germline	7.57558e-40	0.13552	1	7	1	51	0	10	0	32
chr4	129770302	A	+TTTTT	2	6	75%	*/+TTTTT	1	3	75%	*/+TTTTT	Germline	0.00016826	0.763636	0	1	3	0	2	0	6	0
chr4	129770571	C	+T	0	7	100%	+T/+T	0	7	100%	+T/+T	Germline	2.49273e-08	1	0	0	1	6	0	0	0	7
chr4	129771682	T	-A	2	46	95.83%	-A/-A	3	40	93.02%	-A/-A	Germline	1.68828e-46	0.851922	3	0	34	6	2	0	40	6
chr4	129771939	C	+TCAA	3	20	86.96%	+TCAA/+TCAA	3	12	80%	+TCAA/+TCAA	Germline	1.02415e-15	0.848074	0	3	0	12	0	3	0	20
chr4	129772771	T	+G	6	19	76%	+G/+G	3	10	76.92%	+G/+G	Germline	1.97697e-13	0.639517	1	2	4	6	3	3	3	16
chr4	129772773	G	+TGT	0	17	100%	*/+TGT	1	10	90.91%	*/+TGT	Germline	3.7915e-15	0.392857	1	0	4	6	0	0	3	14
chr4	129774035	A	-T	1	26	96.3%	-T/-T	2	23	92%	-T/-T	Germline	1.65723e-26	0.895928	2	0	18	5	1	0	25	1
chr4	129775311	G	-AT	13	16	55.17%	*/-AT	19	13	40.62%	*/-AT	Germline	2.25965e-11	0.918387	4	15	3	10	1	12	3	13
chr4	129785020	A	-CT	1	15	93.75%	-CT/-CT	2	11	84.62%	-CT/-CT	Germline	1.64963e-13	0.92173	0	2	0	11	0	1	0	15
chr4	129811200	C	-ACACACACACAG	17	13	43.33%	*/-ACACACACACAG	15	11	42.31%	*/-ACACACACACAG	Germline	2.53829e-09	0.635575	3	12	1	10	2	15	3	10
chr4	129812725	T	-G	0	8	100%	-G/-G	1	13	92.86%	-G/-G	Germline	1.0931e-11	0.636364	1	0	5	8	0	0	1	7
chr4	129844554	G	-GGGGGGT	22	13	37.14%	*/-GGGGGGT	22	11	33.33%	*/-GGGGGGT	Germline	5.03442e-09	0.719426	18	4	2	9	17	5	1	12
chr4	129850286	A	-T	3	27	90%	-T/-T	8	46	85.19%	-T/-T	Germline	3.39532e-36	0.831651	1	7	1	45	0	3	0	27
chr4	129935698	G	-ACACAC	11	29	72.5%	*/-ACACAC	10	39	79.59%	-ACACAC/-ACACAC	Germline	8.2304e-31	0.296272	1	9	0	39	2	9	0	29
chr4	129941458	G	+CC	7	11	61.11%	*/+CC	5	16	76.19%	*/+CC	Germline	5.83287e-12	0.251616	5	0	15	1	7	0	11	0
chr4	130015882	G	+GTAGGA	13	34	72.34%	*/+GTAGGA	15	39	72.22%	*/+GTAGGA	Germline	4.80284e-32	0.592293	1	14	0	39	1	12	0	34
chr4	130015884	C	+T	0	40	100%	+T/+T	0	45	100%	+T/+T	Germline	1.09351e-50	1	0	0	0	45	0	0	0	40
chr4	130026486	A	-ATTC	1	20	95.24%	-ATTC/-ATTC	0	9	100%	-ATTC/-ATTC	Germline	2.62124e-16	0.7	0	0	7	2	1	0	16	4
chr4	130040102	A	+TT	4	32	88.89%	+TT/+TT	0	24	100%	+TT/+TT	Germline	6.57638e-30	0.120797	0	0	1	23	0	4	0	32
chr4	130065930	A	-GTCTGC	5	11	68.75%	*/-GTCTGC	7	14	66.67%	*/-GTCTGC	Germline	5.2839e-11	0.685171	1	6	2	12	1	4	1	10
chr4	130066748	A	-T	3	37	92.5%	-T/-T	1	34	97.14%	-T/-T	Germline	1.61862e-38	0.359694	0	1	25	9	3	0	28	9
chr4	130162377	G	+C	11	80	87.91%	+C/+C	12	72	85.71%	+C/+C	Germline	6.97392e-75	0.743436	11	1	43	29	10	1	53	27
chr4	130469377	G	-GT	14	4	22.22%	*/-GT	8	3	27.27%	*/-GT	Germline	0.00519094	0.54685	0	8	0	3	2	12	0	4
chr4	130490294	T	-G	10	52	83.87%	-G/-G	2	44	95.65%	-G/-G	Germline	1	0.0490645	2	0	40	4	10	0	49	3
chr4	131555974	G	-TC	5	6	54.55%	*/-TC	0	10	100%	-TC/-TC	LOH	1	0.0227038	0	0	10	0	5	0	6	0
chr4	131626478	C	-T	0	10	100%	-T/-T	0	11	100%	-T/-T	Germline	1.85785e-12	1	0	0	9	2	0	0	9	1
chr4	131626517	A	+G	0	12	100%	+G/+G	0	15	100%	+G/+G	Germline	5.13627e-16	1	0	0	10	5	0	0	7	5
chr4	131766568	C	-ACACACCCAA	19	23	54.76%	*/-ACACACCCAA	12	14	53.85%	*/-ACACACCCAA	Germline	7.69258e-15	0.62752	11	1	14	0	19	0	22	1
chr4	131800833	A	+TT	1	33	97.06%	+TT/+TT	3	26	89.66%	+TT/+TT	Germline	1.27007e-31	0.960127	3	0	17	9	1	0	20	13
chr4	131866358	T	+TCTC	2	10	83.33%	+TCTC/+TCTC	3	5	62.5%	*/+TCTC	Germline	3.85429e-07	0.942208	0	3	2	3	1	1	1	9
chr4	131875254	C	-A	3	21	87.5%	-A/-A	2	22	91.67%	-A/-A	Germline	4.45945e-22	0.5	2	0	22	0	3	0	20	1
chr4	131895020	G	+C	1	31	96.88%	+C/+C	0	19	100%	+C/+C	Germline	1.30127e-28	0.627451	0	0	18	1	1	0	31	0
chr4	131921374	T	+G	2	35	94.59%	+G/+G	3	40	93.02%	+G/+G	Germline	3.56363e-40	0.770018	3	0	39	1	2	0	35	0
chr4	131921604	A	-AT	17	40	70.18%	*/-AT	9	33	78.57%	-AT/-AT	Germline	2.19864e-32	0.240882	2	7	0	33	2	15	0	40
chr4	131925838	A	-T	4	37	90.24%	-T/-T	3	39	92.86%	-T/-T	Germline	1.29178e-39	0.486315	0	3	2	37	0	4	2	35
chr4	131927072	T	+ACAATGC	8	16	66.67%	*/+ACAATGC	5	12	70.59%	*/+ACAATGC	Germline	2.6088e-12	0.532606	1	4	0	12	0	8	0	16
chr4	131932974	A	+C	0	11	100%	+C/+C	4	6	60%	*/+C	Germline	1	0.0350877	4	0	6	0	0	0	11	0
chr4	131932975	A	-AC	11	0	0%	A	6	3	33.33%	*/-AC	Somatic	1	0.0736842	6	0	3	0	11	0	0	0
chr4	131932988	A	+AC	1	12	92.31%	+AC/+AC	2	10	83.33%	*/+AC	Germline	2.59155e-11	0.904348	2	0	10	0	1	0	12	0
chr4	132390465	T	-A	23	10	30.3%	*/-A	24	7	22.58%	*/-A	Germline	2.243e-06	0.836868	22	2	6	1	19	4	9	1
chr4	132398860	C	-A	9	8	47.06%	*/-A	6	5	45.45%	*/-A	Germline	1.98116e-05	0.679977	6	0	5	0	9	0	8	0
chr4	133109180	G	-T/+T	7	3	30%	*/-T	6	3	33.33%	*/+T	Unknown	1	0.630031	6	0	3	0	7	0	2	1
chr4	134087964	G	+A	9	8	47.06%	*/+A	8	6	42.86%	*/+A	Germline	9.11939e-06	0.72382	8	0	6	0	9	0	8	0
chr4	134676829	C	-T	10	3	23.08%	*/-T	8	4	33.33%	*/-T	Germline	0.00481256	0.449657	8	0	4	0	10	0	3	0
chr4	137191078	T	-C	6	2	25%	*/-C	6	3	33.33%	*/-C	Germline	0.0222385	0.563348	0	6	0	3	0	6	0	2
chr4	138156014	C	-G	5	22	81.48%	*/-G	9	19	67.86%	*/-G	Germline	1.56914e-18	0.929976	8	1	13	6	5	0	13	9
chr4	138356306	T	-G	4	0	0%	T	5	2	28.57%	*/-G	Somatic	1	0.381818	5	0	2	0	5	0	0	0
chr4	140608762	G	-AC	8	5	38.46%	*/-AC	6	2	25%	*/-AC	Germline	0.00431013	0.867183	6	0	2	0	8	0	4	1
chr4	144712236	T	-AA/-A	4	4	50%	*/-AA	4	4	50%	*/-A	Unknown	1	0.690365	4	0	4	0	4	0	4	0
chr4	145125078	A	+G	24	15	38.46%	*/+G	13	16	55.17%	*/+G	Germline	5.32523e-12	0.130891	0	13	0	16	0	24	0	15
chr4	145231964	T	-A	104	48	31.58%	*/-A	110	50	31.25%	*/-A	Germline	3.59527e-34	0.573338	30	80	19	31	29	75	11	37
chr4	145364782	A	-G	22	9	29.03%	*/-G	27	8	22.86%	*/-G	Germline	2.34083e-06	0.803564	1	26	0	8	2	20	0	9
chr4	145364840	G	+C	16	4	20%	*/+C	19	5	20.83%	*/+C	Germline	0.0012408	0.622273	3	16	0	5	2	14	0	4
chr4	145486495	T	+A	117	39	25%	*/+A	98	31	24.03%	*/+A	Germline	6.6922e-24	0.627476	80	18	30	1	92	25	38	1
chr4	145662840	C	-AT	5	3	37.5%	*/-AT	7	3	30%	*/-AT	Germline	0.00953079	0.798643	0	7	0	3	0	5	0	3
chr4	145662853	T	+G	5	3	37.5%	*/+G	7	3	30%	*/+G	Germline	0.00953079	0.798643	0	7	0	3	0	5	0	3
chr4	145666040	T	-A	42	63	60%	*/-A	56	53	48.62%	*/-A	Germline	3.86788e-45	0.964762	0	56	1	52	1	41	0	63
chr4	145732235	T	-G	65	28	30.11%	*/-G	77	34	30.63%	*/-G	Germline	8.98277e-22	0.529348	0	77	0	34	0	65	0	28
chr4	146026655	A	-G	13	9	40.91%	*/-G	9	8	47.06%	*/-G	Germline	8.13416e-07	0.476028	5	4	3	5	11	2	5	4
chr4	146089036	G	+T	12	12	50%	*/+T	11	7	38.89%	*/+T	Germline	1.35248e-07	0.848248	11	0	7	0	12	0	12	0
chr4	146091415	C	-AGAG	45	23	33.82%	*/-AGAG	46	18	28.12%	*/-AGAG	Germline	1.13647e-14	0.814575	46	0	18	0	45	0	23	0
chr4	146356725	T	-TA	10	7	41.18%	*/-TA	17	5	22.73%	*/-TA	Germline	9.00463e-05	0.943736	17	0	5	0	10	0	7	0
chr4	146356933	T	-A	280	107	27.65%	*/-A	290	122	29.61%	*/-A	Germline	5.57928e-78	0.296437	83	207	27	95	100	180	21	86
chr4	146360512	G	-T	15	6	28.57%	*/-T	11	12	52.17%	*/-T	Germline	4.25679e-07	0.0993136	11	0	12	0	15	0	6	0
chr4	146360659	C	+A	77	172	69.08%	*/+A	77	166	68.31%	*/+A	Germline	1.07738e-142	0.61022	75	2	159	7	71	6	166	6
chr4	146360684	C	-T	315	87	21.64%	*/-T	323	96	22.91%	*/-T	Germline	8.77375e-61	0.362119	281	42	79	17	279	36	75	12
chr4	146632710	C	+T	151	68	31.05%	*/+T	149	62	29.38%	*/+T	Germline	7.15544e-45	0.684677	51	98	46	16	60	91	52	16
chr4	146698773	C	-TG	34	12	26.09%	*/-TG	26	8	23.53%	*/-TG	Germline	2.45588e-07	0.697156	26	0	8	0	34	0	12	0
chr4	146881578	T	+G	160	60	27.27%	*/+G	122	75	38.07%	*/+G	Germline	1	0.0122867	122	0	75	0	160	0	59	1
chr4	146881580	T	+A	155	60	27.91%	*/+A	119	75	38.66%	*/+A	Germline	1	0.0137557	119	0	75	0	155	0	59	1
chr4	146881841	T	+A	172	71	29.22%	*/+A	159	70	30.57%	*/+A	Germline	1.55769e-48	0.412988	0	159	0	70	0	172	0	71
chr4	146881895	A	+T/-T	56	29	34.12%	*/+T	52	27	34.18%	*/-T	Unknown	1	0.561982	0	52	0	27	0	56	0	29
chr4	146886397	C	-T	203	78	27.76%	*/-T	164	67	29%	*/-T	Germline	1.48581e-49	0.415207	135	29	61	6	167	36	74	4
chr4	146886434	T	-C	267	75	21.93%	*/-C	210	84	28.57%	*/-C	Germline	1	0.0332299	142	68	68	16	185	82	64	11
chr4	146886449	T	-C	272	75	21.61%	*/-C	222	84	27.45%	*/-C	Germline	2.32828e-53	0.050282	128	94	68	16	155	117	63	12
chr4	146886726	A	+G	31	11	26.19%	*/+G	26	10	27.78%	*/+G	Germline	1.00627e-07	0.537901	0	26	0	10	0	31	0	11
chr4	146886728	A	-C	25	11	30.56%	*/-C	22	10	31.25%	*/-C	Germline	7.66589e-08	0.57874	0	22	0	10	0	25	0	11
chr4	146901701	A	+T	28	23	45.1%	*/+T	24	38	61.29%	*/+T	Germline	5.2716e-24	0.0630355	23	1	37	1	24	4	22	1
chr4	146901854	C	+A	113	40	26.14%	*/+A	138	39	22.03%	*/+A	Germline	8.13843e-27	0.841791	70	68	27	12	55	58	32	8
chr4	146956804	A	+G	37	15	28.85%	*/+G	27	10	27.03%	*/+G	Germline	4.18635e-09	0.663391	27	0	10	0	37	0	15	0
chr4	147195780	C	-CTA	28	9	24.32%	*/-CTA	24	8	25%	*/-CTA	Germline	2.48239e-06	0.583596	24	0	8	0	28	0	9	0
chr4	153709115	C	-GT	16	8	33.33%	*/-GT	17	7	29.17%	*/-GT	Germline	8.35728e-06	0.732835	17	0	6	1	15	1	8	0
chr4	154418355	T	+G	2	13	86.67%	+G/+G	0	13	100%	+G/+G	Germline	5.68725e-14	0.277778	0	0	8	5	2	0	6	7
chr4	155573642	A	+C	4	5	55.56%	*/+C	3	6	66.67%	*/+C	Germline	5.29689e-05	0.5	3	0	6	0	4	0	5	0
chr5	3582301	G	-GTGGGT	26	9	25.71%	*/-GTGGGT	25	14	35.9%	*/-GTGGGT	Germline	1.5706e-08	0.244574	0	25	0	14	0	26	0	9
chr5	4079599	C	-ATGTCAGCTGG	8	11	57.89%	*/-ATGTCAGCTGG	9	9	50%	*/-ATGTCAGCTGG	Germline	2.70045e-08	0.791234	8	1	8	1	8	0	10	1
chr5	5184743	T	-A	9	18	66.67%	*/-A	13	20	60.61%	*/-A	Germline	5.26067e-16	0.773974	0	13	0	20	0	9	0	18
chr5	5265898	A	-TT	21	22	51.16%	*/-TT	10	21	67.74%	*/-TT	Germline	1.70176e-17	0.117264	9	1	20	1	20	1	22	0
chr5	5576101	C	+ACAA	5	22	81.48%	*/+ACAA	8	30	78.95%	*/+ACAA	Germline	2.31936e-24	0.711073	2	6	14	16	2	3	8	14
chr5	5586264	A	-GAGTAT	0	8	100%	-GAGTAT/-GAGTAT	0	8	100%	-GAGTAT/-GAGTAT	Germline	1.66367e-09	1	0	0	8	0	0	0	8	0
chr5	5644335	A	+T	4	62	93.94%	+T/+T	4	65	94.2%	+T/+T	Germline	3.86055e-68	0.615796	4	0	60	5	4	0	59	3
chr5	5657734	A	-G	2	65	97.01%	-G/-G	3	35	92.11%	-G/-G	Germline	1.3525e-54	0.943584	3	0	31	4	2	0	56	9
chr5	5658013	C	-CT	4	7	63.64%	*/-CT	2	6	75%	-CT/-CT	Germline	5.01057e-06	0.493808	0	2	0	6	0	4	0	7
chr5	5663884	T	-C	3	48	94.12%	-C/-C	1	50	98.04%	-C/-C	Germline	3.46292e-54	0.308731	1	0	40	10	3	0	31	17
chr5	5683108	A	+AAAAC	4	9	69.23%	*/+AAAAC	11	7	38.89%	*/+AAAAC	Germline	1.0995e-06	0.979975	1	10	0	7	0	4	0	9
chr5	5742989	G	-GT	4	18	81.82%	-GT/-GT	5	17	77.27%	*/-GT	Germline	1.68833e-16	0.771724	0	5	0	17	0	4	0	18
chr5	6876236	T	-AAAC	0	12	100%	-AAAC/-AAAC	0	12	100%	-AAAC/-AAAC	Germline	3.10101e-14	1	0	0	11	1	0	0	12	0
chr5	7977075	T	-GCTCTACCACAA	2	14	87.5%	-GCTCTACCACAA/-GCTCTACCACAA	2	15	88.24%	-GCTCTACCACAA/-GCTCTACCACAA	Germline	9.14823e-15	0.675953	0	2	0	15	0	2	0	14
chr5	8063478	T	+C	1	11	91.67%	+C/+C	4	10	71.43%	*/+C	Germline	3.42619e-10	0.969565	1	3	1	9	0	1	6	5
chr5	8081984	A	+C	1	26	96.3%	+C/+C	1	36	97.3%	+C/+C	Germline	8.95573e-35	0.669643	1	0	36	0	1	0	26	0
chr5	8130540	G	-A	10	16	61.54%	*/-A	6	17	73.91%	*/-A	Germline	2.54359e-14	0.269629	4	2	3	14	4	6	5	11
chr5	8160625	A	+CG	1	13	92.86%	*/+CG	1	14	93.33%	*/+CG	Germline	1.54653e-14	0.741379	1	0	14	0	1	0	13	0
chr5	8160878	T	-C	2	22	91.67%	-C/-C	2	14	87.5%	-C/-C	Germline	1.26272e-18	0.833023	0	2	0	14	0	2	0	22
chr5	8398240	T	-A	0	14	100%	-A/-A	0	16	100%	-A/-A	Germline	8.45562e-18	1	0	0	0	16	0	0	0	14
chr5	8399579	C	-A	0	17	100%	-A/-A	1	12	92.31%	-A/-A	Germline	2.62124e-16	0.433333	1	0	12	0	0	0	16	1
chr5	8403547	A	-C	14	14	50%	*/-C	7	10	58.82%	*/-C	Germline	8.5784e-10	0.395597	7	0	9	1	12	2	14	0
chr5	8404667	T	+AA/+A	2	4	66.67%	*/+AA	3	11	78.57%	*/+A	Unknown	1	0.483488	3	0	11	0	2	0	4	0
chr5	8404961	A	+CT	8	82	91.11%	+CT/+CT	11	65	85.53%	+CT/+CT	Germline	9.83205e-74	0.914644	4	7	4	61	5	3	5	77
chr5	8405109	T	+GA	1	11	91.67%	+GA/+GA	1	9	90%	+GA/+GA	Germline	1.31173e-10	0.805195	0	1	0	9	0	1	0	11
chr5	8408105	G	+TTTT	6	22	78.57%	*/+TTTT	4	14	77.78%	*/+TTTT	Germline	8.66783e-17	0.670205	4	0	14	0	6	0	22	0
chr5	8408166	C	-AAACAA	25	32	56.14%	*/-AAACAA	17	31	64.58%	*/-AAACAA	Germline	1.25626e-25	0.248642	17	0	28	3	22	3	30	2
chr5	8408170	C	-AA	5	9	64.29%	*/-AA	4	5	55.56%	*/-AA	Germline	3.4067e-06	0.804079	4	0	5	0	4	1	7	2
chr5	8955344	G	+T	5	25	83.33%	+T/+T	2	19	90.48%	+T/+T	Germline	7.52421e-22	0.383773	2	0	17	2	5	0	24	1
chr5	8974082	T	-G	25	10	28.57%	*/-G	20	10	33.33%	*/-G	Germline	1.69333e-07	0.441383	17	3	6	4	22	3	7	3
chr5	9130661	G	+AA	17	28	62.22%	*/+AA	16	32	66.67%	*/+AA	Germline	4.12129e-25	0.408584	6	10	7	25	4	13	3	25
chr5	9132386	T	-TTAAAAATTGATAGTTCC	5	13	72.22%	*/-TTAAAAATTGATAGTTCC	5	13	72.22%	*/-TTAAAAATTGATAGTTCC	Germline	9.21183e-12	0.644403	5	0	11	2	5	0	12	1
chr5	9137072	G	+C	4	42	91.3%	+C/+C	1	37	97.37%	+C/+C	Germline	1.80489e-42	0.245264	1	0	34	3	4	0	39	3
chr5	9140525	C	-TAAT	7	22	75.86%	-TAAT/-TAAT	9	12	57.14%	*/-TAAT	Germline	8.47863e-15	0.955885	2	7	0	12	1	6	0	22
chr5	9140627	A	+GT	0	17	100%	+GT/+GT	0	17	100%	+GT/+GT	Germline	3.51456e-20	1	0	0	0	17	0	0	0	17
chr5	9140652	C	+T	0	23	100%	+T/+T	2	19	90.48%	+T/+T	Germline	3.94308e-23	0.221987	0	2	0	19	0	0	0	23
chr5	9148803	A	-TT	2	27	93.1%	-TT/-TT	0	13	100%	-TT/-TT	Germline	5.63461e-22	0.471545	0	0	13	0	2	0	25	2
chr5	9150299	A	+AATT	3	20	86.96%	+AATT/+AATT	3	26	89.66%	+AATT/+AATT	Germline	2.55677e-23	0.547345	3	0	26	0	3	0	20	0
chr5	9150329	G	-GT	2	28	93.33%	-GT/-GT	2	35	94.59%	-GT/-GT	Germline	6.48495e-34	0.609716	2	0	28	7	2	0	24	4
chr5	9261260	G	+C	2	22	91.67%	+C/+C	2	17	89.47%	+C/+C	Germline	2.68721e-20	0.780147	0	2	1	16	0	2	3	19
chr5	9380409	A	-T	2	13	86.67%	-T/-T	3	12	80%	-T/-T	Germline	2.74496e-12	0.835249	0	3	0	12	2	0	1	12
chr5	9399031	C	+A	0	10	100%	+A/+A	1	10	90.91%	+A/+A	Germline	4.08726e-11	0.52381	1	0	10	0	0	0	10	0
chr5	9421742	T	-AA	6	21	77.78%	-AA/-AA	7	13	65%	*/-AA	Germline	3.17824e-15	0.902471	0	7	0	13	0	6	0	21
chr5	9422065	A	-C	0	10	100%	-C/-C	1	9	90%	-C/-C	Germline	1.52343e-10	0.5	1	0	9	0	0	0	10	0
chr5	9422189	C	-TT	6	30	83.33%	-TT/-TT	4	24	85.71%	*/-TT	Germline	2.99947e-26	0.538423	4	0	24	0	6	0	30	0
chr5	9441560	C	+T	2	24	92.31%	+T/+T	2	13	86.67%	+T/+T	Germline	3.50754e-19	0.869705	2	0	13	0	2	0	24	0
chr5	9441593	A	+T	2	37	94.87%	+T/+T	2	30	93.75%	+T/+T	Germline	3.26172e-36	0.763903	2	0	27	3	2	0	33	4
chr5	9485660	A	-AAAAG	4	7	63.64%	*/-AAAAG	10	5	33.33%	*/-AAAAG	Germline	4.67959e-05	0.973967	10	0	5	0	4	0	7	0
chr5	10867009	A	+C	11	3	21.43%	*/+C	11	3	21.43%	*/+C	Germline	0.0116033	0.675845	11	0	3	0	11	0	3	0
chr5	11341423	C	-GACAAGCTCAT	9	7	43.75%	*/-GACAAGCTCAT	13	4	23.53%	*/-GACAAGCTCAT	Germline	0.000180188	0.946016	0	13	0	4	0	9	0	7
chr5	12463040	G	-A	0	16	100%	-A/-A	0	15	100%	-A/-A	Germline	2.14856e-18	1	0	0	15	0	0	0	16	0
chr5	12497362	G	-T	1	13	92.86%	-T/-T	1	14	93.33%	-T/-T	Germline	1.54653e-14	0.741379	1	0	14	0	1	0	13	0
chr5	12524236	C	+TT	1	21	95.45%	+TT/+TT	1	17	94.44%	+TT/+TT	Germline	8.00877e-21	0.803846	1	0	16	1	1	0	15	6
chr5	12542676	T	+AAAG	4	10	71.43%	*/+AAAG	2	6	75%	+AAAG/+AAAG	Germline	1.79051e-07	0.630547	0	2	0	6	0	4	0	10
chr5	12584857	A	+T	1	18	94.74%	+T/+T	2	16	88.89%	+T/+T	Germline	5.65823e-18	0.894981	2	0	15	1	1	0	17	1
chr5	13449748	A	+T	0	42	100%	+T/+T	3	24	88.89%	+T/+T	Germline	2.52455e-36	0.055827	3	0	21	3	0	0	37	5
chr5	13473533	T	+A	25	36	59.02%	*/+A	26	38	59.38%	*/+A	Germline	7.43014e-30	0.556021	7	19	12	26	7	18	8	28
chr5	13811020	A	-C	8	5	38.46%	*/-C	3	5	62.5%	*/-C	Germline	0.000239708	0.267802	3	0	5	0	8	0	5	0
chr5	13811023	T	-G	8	5	38.46%	*/-G	4	5	55.56%	*/-G	Germline	0.000260612	0.360681	4	0	5	0	8	0	5	0
chr5	13813595	G	-CAGCT	92	36	28.12%	*/-CAGCT	88	26	22.81%	*/-CAGCT	Germline	2.42902e-21	0.862998	11	77	0	26	25	67	1	35
chr5	14224271	T	-G	40	39	49.37%	*/-G	38	57	60%	*/-G	Germline	1.14676e-37	0.10544	24	14	37	20	26	14	29	10
chr5	14225791	A	-TTGTTTTACC	11	3	21.43%	*/-TTGTTTTACC	8	4	33.33%	*/-TTGTTTTACC	Germline	0.00491686	0.404348	2	6	0	4	0	11	0	3
chr5	14252213	A	+ATTGTAT	3	9	75%	+ATTGTAT/+ATTGTAT	6	9	60%	*/+ATTGTAT	Germline	4.83545e-08	0.891838	6	0	9	0	3	0	9	0
chr5	14252849	G	-AA	15	10	40%	*/-AA	7	12	63.16%	*/-AA	Germline	6.94071e-09	0.111571	0	7	0	12	1	14	1	9
chr5	14790464	C	+TGTTT	24	10	29.41%	*/+TGTTT	30	18	37.5%	*/+TGTTT	Germline	2.29217e-10	0.301291	3	27	0	18	2	22	0	10
chr5	14791735	C	+AAAT	6	6	50%	*/+AAAT	3	5	62.5%	*/+AAAT	Germline	7.26533e-05	0.464992	3	0	5	0	6	0	6	0
chr5	14792130	A	-T	91	149	62.08%	*/-T	96	114	54.29%	*/-T	Germline	4.41925e-104	0.961669	15	81	19	95	17	74	24	125
chr5	15030092	T	-GG	36	22	37.93%	*/-GG	45	18	28.57%	*/-GG	Germline	1.88452e-14	0.900952	45	0	18	0	36	0	22	0
chr5	15124594	A	+T	130	46	26.14%	*/+T	112	43	27.74%	*/+T	Germline	1.70208e-30	0.418554	50	62	6	37	57	73	7	39
chr5	15819534	A	+T	14	17	54.84%	*/+T	11	12	52.17%	*/+T	Germline	1.00511e-11	0.680907	3	8	1	11	5	9	7	10
chr5	16120905	C	+AT	10	12	54.55%	*/+AT	9	13	59.09%	*/+AT	Germline	2.33581e-10	0.5	1	8	3	10	0	10	2	10
chr5	16879315	T	+C	72	29	28.71%	*/+C	48	21	30.43%	*/+C	Germline	1.28286e-17	0.470124	8	40	4	17	8	64	4	25
chr5	16879375	T	-TG	31	9	22.5%	*/-TG	25	8	24.24%	*/-TG	Germline	2.66172e-06	0.538914	8	17	5	3	5	26	5	4
chr5	17082805	C	-ACTT	16	22	57.89%	*/-ACTT	10	22	68.75%	*/-ACTT	Germline	2.188e-18	0.246234	3	7	1	21	2	14	1	21
chr5	17082835	G	-TTTTT	14	14	50%	*/-TTTTT	10	10	50%	*/-TTTTT	Germline	1.23546e-09	0.61492	2	8	0	10	1	13	0	14
chr5	17159458	A	+T	4	21	84%	+T/+T	8	11	57.89%	*/+T	Germline	2.1273e-14	0.98852	2	6	7	4	3	1	16	5
chr5	17200763	T	-A	11	11	50%	*/-A	17	18	51.43%	*/-A	Germline	1.47219e-11	0.566078	0	17	0	18	0	11	0	11
chr5	17318925	G	-AA	19	10	34.48%	*/-AA	28	11	28.21%	*/-AA	Germline	7.66589e-08	0.794038	7	21	3	8	8	11	6	4
chr5	17318943	A	-G	14	12	46.15%	*/-G	29	11	27.5%	*/-G	Germline	1.16336e-08	0.965101	6	23	1	10	5	9	5	7
chr5	17320666	A	-G	23	20	46.51%	*/-G	9	14	60.87%	*/-G	Germline	1.74394e-13	0.196875	1	8	4	10	9	14	2	18
chr5	17505734	T	+AA	4	5	55.56%	*/+AA	8	5	38.46%	*/+AA	Germline	0.000260612	0.890093	0	8	0	5	1	3	0	5
chr5	20989655	A	-G	5	18	78.26%	-G/-G	2	20	90.91%	-G/-G	Germline	1.28853e-18	0.225628	2	0	20	0	5	0	18	0
chr5	21159527	G	-A	6	4	40%	*/-A	6	6	50%	*/-A	Germline	0.000260612	0.484996	0	6	0	6	0	6	0	4
chr5	21167529	C	+A	6	4	40%	*/+A	9	3	25%	*/+A	Germline	0.00445046	0.886997	0	9	0	3	0	6	0	4
chr5	21337119	A	-AC	15	6	28.57%	*/-AC	9	4	30.77%	*/-AC	Germline	0.000450996	0.593511	9	0	4	0	14	1	6	0
chr5	21418597	G	-CT	6	7	53.85%	*/-CT	6	4	40%	*/-CT	Germline	0.000101349	0.859806	5	1	4	0	5	1	7	0
chr5	22558970	T	+GA	15	16	51.61%	*/+GA	15	17	53.12%	*/+GA	Germline	3.64484e-13	0.552467	6	9	8	9	5	10	6	10
chr5	22559012	T	+A	14	13	48.15%	*/+A	8	11	57.89%	*/+A	Germline	9.76104e-10	0.363012	3	5	4	7	4	10	4	9
chr5	23052893	T	-A	21	17	44.74%	*/-A	29	15	34.09%	*/-A	Germline	5.31694e-12	0.887339	8	21	1	14	8	13	1	16
chr5	24039425	A	-C	17	5	22.73%	*/-C	13	4	23.53%	*/-C	Germline	0.00116204	0.623131	13	0	4	0	17	0	5	0
chr5	26381402	G	-A	134	115	46.18%	*/-A	142	73	33.95%	*/-A	Germline	9.63807e-68	0.997265	135	7	64	9	123	11	104	11
chr5	30668918	C	-T	0	23	100%	-T/-T	2	30	93.75%	-T/-T	Germline	1.61986e-29	0.334007	0	2	0	30	0	0	0	23
chr5	30668967	C	-T	0	10	100%	-T/-T	4	13	76.47%	-T/-T	Germline	1.61613e-11	0.135613	0	4	1	12	0	0	0	10
chr5	31049332	C	-G	7	3	30%	*/-G	4	4	50%	*/-G	Germline	0.00381232	0.352187	4	0	4	0	7	0	3	0
chr5	31439833	T	-C	11	7	38.89%	*/-C	21	7	25%	*/-C	Germline	1.9039e-05	0.907156	19	2	3	4	10	1	2	5
chr5	31609322	C	-T	7	18	72%	*/-T	8	19	70.37%	*/-T	Germline	2.18425e-16	0.667579	8	0	19	0	7	0	18	0
chr5	31755042	G	-T	4	2	33.33%	*/-T	8	3	27.27%	*/-T	Germline	0.0222385	0.794602	0	8	0	3	0	4	0	2
chr5	33073000	G	+C	24	39	61.9%	*/+C	21	40	65.57%	*/+C	Germline	1.035e-32	0.406124	17	4	26	14	13	11	19	20
chr5	33080206	A	-AC	5	5	50%	*/-AC	7	5	41.67%	*/-AC	Germline	0.000260612	0.793641	0	7	5	0	0	5	5	0
chr5	33080491	C	-AG	19	19	50%	*/-AG	19	13	40.62%	*/-AG	Germline	2.25358e-12	0.84735	15	4	8	5	17	2	18	1
chr5	33080495	T	-GCTCAGCAGAGCCAAGCC	2	19	90.48%	-GCTCAGCAGAGCCAAGCC/-GCTCAGCAGAGCCAAGCC	1	13	92.86%	-GCTCAGCAGAGCCAAGCC/-GCTCAGCAGAGCCAAGCC	Germline	7.51964e-17	0.652406	1	0	8	5	1	1	18	1
chr5	33080516	G	-T	36	19	34.55%	*/-T	22	13	37.14%	*/-T	Germline	8.04283e-12	0.48804	21	1	8	5	33	3	18	1
chr5	33080531	T	-CCCCCC	4	49	92.45%	-CCCCCC/-CCCCCC	0	34	100%	-CCCCCC/-CCCCCC	Germline	1.84793e-45	0.131554	0	0	28	6	4	0	46	3
chr5	33253056	C	+TCTT	26	14	35%	*/+TCTT	19	13	40.62%	*/+TCTT	Germline	3.66144e-10	0.402552	19	0	13	0	26	0	14	0
chr5	37707429	C	-T	21	11	34.38%	*/-T	14	13	48.15%	*/-T	Germline	3.11531e-09	0.209874	14	0	13	0	21	0	11	0
chr5	37784549	G	+A	4	40	90.91%	+A/+A	6	39	86.67%	+A/+A	Germline	6.80907e-40	0.833412	1	5	2	37	2	2	1	39
chr5	37813031	C	-T	22	8	26.67%	*/-T	11	4	26.67%	*/-T	Germline	0.000105003	0.632463	11	0	3	1	22	0	8	0
chr5	38597099	G	-C	13	9	40.91%	*/-C	7	4	36.36%	*/-C	Germline	2.80292e-05	0.732877	7	0	1	3	13	0	6	3
chr5	38691528	T	-G	8	121	93.8%	-G/-G	2	87	97.75%	-G/-G	Germline	1.26365e-113	0.148374	1	1	27	60	5	3	44	77
chr5	42094775	T	-A	20	6	23.08%	*/-A	14	10	41.67%	*/-A	Germline	3.65839e-06	0.134721	7	7	4	6	5	15	2	4
chr5	44095005	A	-G/+G	4	2	33.33%	*/-G	3	4	57.14%	*/+G	Unknown	1	0.38345	1	2	4	0	2	2	1	1
chr5	44428925	C	-A	8	4	33.33%	*/-A	12	7	36.84%	*/-A	Germline	0.000166589	0.576944	2	10	0	7	1	7	0	4
chr5	45838610	C	+A/-A	6	2	25%	*/+A	5	3	37.5%	*/-A	Unknown	1	0.5	5	0	3	0	6	0	2	0
chr5	48379045	A	-T	22	9	29.03%	*/-T	24	11	31.43%	*/-T	Germline	1.74673e-07	0.523512	22	2	10	1	21	1	9	0
chr5	58119289	G	-T	7	4	36.36%	*/-T	11	14	56%	*/-T	Germline	2.19036e-07	0.235261	11	0	14	0	7	0	4	0
chr5	63021320	T	-A	10	13	56.52%	*/-A	4	8	66.67%	*/-A	Germline	6.019e-09	0.417056	3	1	8	0	8	2	11	2
chr5	63027397	T	+AAGC	4	6	60%	*/+AAGC	7	4	36.36%	*/+AAGC	Germline	0.000239708	0.936533	0	7	0	4	0	4	0	6
chr5	63030392	A	-C	7	10	58.82%	*/-C	5	15	75%	-C/-C	Germline	5.2839e-11	0.243439	0	5	0	15	0	7	0	10
chr5	64199593	G	-A	15	20	57.14%	*/-A	17	15	46.88%	*/-A	Germline	6.49062e-14	0.861119	5	12	10	5	3	12	5	15
chr5	64199959	G	-A	34	39	53.42%	*/-A	25	49	66.22%	*/-A	Germline	1.57976e-35	0.0786085	14	11	19	30	23	11	17	22
chr5	64200772	T	-A	25	18	41.86%	*/-A	27	27	50%	*/-A	Germline	3.41753e-17	0.276634	3	24	0	27	3	22	2	16
chr5	64488088	A	-TGTGTGTGTG	10	5	33.33%	*/-TGTGTGTGTG	10	4	28.57%	*/-TGTGTGTGTG	Germline	0.000940475	0.750125	10	0	4	0	10	0	5	0
chr5	64492010	T	-A	2	7	77.78%	-A/-A	2	6	75%	-A/-A	Germline	2.5647e-06	0.758824	2	0	6	0	2	0	7	0
chr5	64492077	C	-TT	7	13	65%	*/-TT	5	11	68.75%	*/-TT	Germline	1.57439e-10	0.548795	5	0	11	0	7	0	12	1
chr5	64494703	A	+C	10	6	37.5%	*/+C	7	4	36.36%	*/+C	Germline	0.00035253	0.676481	0	7	0	4	0	10	0	6
chr5	64702551	C	+TTCAAAACAACAGTT	15	5	25%	*/+TTCAAAACAACAGTT	17	6	26.09%	*/+TTCAAAACAACAGTT	Germline	0.000235118	0.606975	0	17	0	6	2	13	0	5
chr5	64726440	C	-G	7	6	46.15%	*/-G	11	4	26.67%	*/-G	Germline	0.000368554	0.929367	10	1	4	0	7	0	6	0
chr5	65371307	G	-A	18	11	37.93%	*/-A	13	10	43.48%	*/-A	Germline	3.75782e-08	0.451349	4	9	1	9	4	14	0	11
chr5	65386993	G	+AATGT	25	22	46.81%	*/+AATGT	18	28	60.87%	*/+AATGT	Germline	9.13679e-20	0.124647	17	1	28	0	24	1	21	1
chr5	65422731	T	+GC	10	3	23.08%	*/+GC	2	6	75%	+GC/+GC	LOH	1	0.0294118	0	2	0	6	0	10	0	3
chr5	65425586	C	-TTTTTT	15	8	34.78%	*/-TTTTTT	17	6	26.09%	*/-TTTTTT	Germline	1.9039e-05	0.831614	16	1	5	1	12	3	8	0
chr5	65429993	C	+AG	46	32	41.03%	*/+AG	47	42	47.19%	*/+AG	Germline	1.44237e-27	0.259904	17	30	7	35	14	32	2	30
chr5	65430036	C	-T	28	24	46.15%	*/-T	30	37	55.22%	*/-T	Germline	1.17141e-23	0.212786	2	28	0	37	1	27	0	24
chr5	65430116	T	-TGTGTGTGTGTGTGTGTGTG	15	1	6.25%	T	7	7	50%	*/-TGTGTGTGTGTGTGTGTGTG	Somatic	1	0.00989505	0	7	0	7	0	18	0	1
chr5	65614167	G	-GT	6	6	50%	*/-GT	10	7	41.18%	*/-GT	Germline	2.1506e-05	0.802031	10	0	6	1	6	0	6	0
chr5	65638627	A	+CTCACTCTAT	14	11	44%	*/+CTCACTCTAT	11	8	42.11%	*/+CTCACTCTAT	Germline	1.58109e-07	0.666531	11	0	8	0	13	1	11	0
chr5	65641932	A	-C	10	12	54.55%	*/-C	8	7	46.67%	*/-C	Germline	8.25137e-08	0.789535	8	0	6	1	10	0	12	0
chr5	65663285	C	-GT	6	11	64.71%	*/-GT	4	7	63.64%	*/-GT	Germline	6.18058e-08	0.679481	4	0	7	0	6	0	11	0
chr5	65669891	G	+CA	25	11	30.56%	*/+CA	17	14	45.16%	*/+CA	Germline	1.88062e-09	0.163768	15	2	14	0	24	1	11	0
chr5	65789164	G	-CT	27	9	25%	*/-CT	24	11	31.43%	*/-CT	Germline	2.00881e-07	0.367716	3	21	0	11	2	25	0	9
chr5	65800210	A	+AAAAGG	3	6	66.67%	*/+AAAAGG	6	2	25%	*/+AAAAGG	Germline	0.00133894	0.987783	0	6	0	2	0	3	1	5
chr5	65844380	A	-CC	6	8	57.14%	*/-CC	2	5	71.43%	*/-CC	Germline	7.97414e-06	0.442724	2	0	5	0	6	0	7	1
chr5	66203084	C	-ATATT	5	7	58.33%	*/-ATATT	5	8	61.54%	*/-ATATT	Germline	1.45225e-06	0.595948	5	0	7	1	5	0	7	0
chr5	66213364	T	-ACACACAC	8	4	33.33%	*/-ACACACAC	5	4	44.44%	*/-ACACACAC	Germline	0.00172405	0.472136	0	5	0	4	1	7	0	4
chr5	66652064	C	-CTT	12	15	55.56%	*/-CTT	11	10	47.62%	*/-CTT	Germline	4.1182e-10	0.798618	11	0	10	0	12	0	14	1
chr5	66652275	C	-TCT	26	28	51.85%	*/-TCT	10	14	58.33%	*/-TCT	Germline	1.03642e-16	0.389323	5	5	7	7	8	18	11	17
chr5	66667681	A	+T	13	19	59.38%	*/+T	15	20	57.14%	*/+T	Germline	6.2003e-16	0.6671	15	0	18	2	12	1	18	1
chr5	66667967	T	-A	11	8	42.11%	*/-A	7	12	63.16%	*/-A	Germline	3.08051e-08	0.16499	0	7	1	11	0	11	0	8
chr5	67068048	C	+GT	4	5	55.56%	*/+GT	2	5	71.43%	*/+GT	Germline	0.000124131	0.451049	2	0	5	0	3	1	5	0
chr5	67073496	G	-ATT	4	4	50%	*/-ATT	7	2	22.22%	*/-ATT	Germline	0.00920214	0.957014	7	0	2	0	4	0	4	0
chr5	67073815	C	-TG	32	51	61.45%	*/-TG	48	28	36.84%	*/-TG	Germline	1	0.00157418	15	33	7	21	13	19	27	24
chr5	67073935	C	-CT	11	35	76.09%	-CT/-CT	27	10	27.03%	*/-CT	Germline	1	8.24491e-06	7	20	1	9	2	9	2	33
chr5	67078220	G	+C	11	24	68.57%	*/+C	14	13	48.15%	*/+C	Germline	2.83926e-15	0.970518	1	13	0	13	0	11	0	24
chr5	67731309	T	+CG	24	25	51.02%	*/+CG	22	30	57.69%	*/+CG	Germline	9.24003e-22	0.318176	4	18	1	29	3	21	0	25
chr5	67737595	A	+T	5	10	66.67%	*/+T	3	8	72.73%	*/+T	Germline	3.66113e-08	0.542792	0	3	0	8	0	5	1	9
chr5	68058398	T	+A	6	3	33.33%	*/+A	7	2	22.22%	*/+A	Germline	0.0227273	0.852941	7	0	2	0	5	1	3	0
chr5	68238291	C	-CA	8	3	27.27%	*/-CA	10	4	28.57%	*/-CA	Germline	0.00481256	0.648513	10	0	3	1	8	0	3	0
chr5	69962109	G	-T	10	3	23.08%	*/-T	9	4	30.77%	*/-T	Germline	0.00491686	0.5	0	9	0	4	1	9	0	3
chr5	71405877	T	+A	5	28	84.85%	+A/+A	3	24	88.89%	+A/+A	Germline	7.651e-26	0.473768	1	2	4	20	0	5	4	24
chr5	72619262	C	-TT/-TTT	10	4	28.57%	*/-TT	5	4	44.44%	*/-TTT	Unknown	1	0.367411	0	5	0	4	2	8	0	4
chr5	72658887	A	-T	6	4	40%	*/-T	3	7	70%	*/-T	Germline	7.26533e-05	0.184925	0	3	0	7	0	6	0	4
chr5	72863062	T	-A	8	22	73.33%	*/-A	7	11	61.11%	*/-A	Germline	1.89791e-14	0.885536	7	0	11	0	8	0	22	0
chr5	72863384	T	-A	5	4	44.44%	*/-A	6	6	50%	*/-A	Germline	0.000239708	0.575018	0	6	2	4	0	5	0	4
chr5	72895034	C	+TGAT	10	6	37.5%	*/+TGAT	7	8	53.33%	*/+TGAT	Germline	9.11939e-06	0.30047	7	0	8	0	10	0	5	1
chr5	72908490	T	-A	5	8	61.54%	*/-A	10	9	47.37%	*/-A	Germline	4.10131e-07	0.874986	0	10	0	9	0	5	0	8
chr5	72915470	T	+A	6	5	45.45%	*/+A	7	5	41.67%	*/+A	Germline	0.000280659	0.726545	0	7	0	5	0	6	0	5
chr5	72920083	T	-GAGTTTCTCAA	5	7	58.33%	*/-GAGTTTCTCAA	5	6	54.55%	*/-GAGTTTCTCAA	Germline	1.12421e-05	0.726545	5	0	6	0	5	0	7	0
chr5	72950347	C	+CCGGGG	7	10	58.82%	*/+CCGGGG	16	8	33.33%	*/+CCGGGG	Germline	3.45402e-07	0.974148	2	14	5	3	0	7	3	7
chr5	73039003	C	+A	14	18	56.25%	*/+A	12	14	53.85%	*/+A	Germline	5.69297e-13	0.673162	12	0	14	0	13	1	16	2
chr5	73039241	C	+AAGAT	22	22	50%	*/+AAGAT	8	19	70.37%	*/+AAGAT	Germline	1.12127e-16	0.0742208	0	8	0	19	1	21	0	22
chr5	73058192	T	-AAAAAAAGAA	11	5	31.25%	*/-AAAAAAAGAA	13	4	23.53%	*/-AAAAAAAGAA	Germline	0.00104196	0.812495	0	13	0	4	0	11	0	5
chr5	73058245	G	-TA	5	3	37.5%	*/-TA	6	6	50%	*/-TA	Germline	0.000614251	0.464992	0	6	1	5	0	5	0	3
chr5	73087613	C	+G	2	6	75%	+G/+G	3	5	62.5%	*/+G	Germline	3.3854e-05	0.858974	3	0	5	0	2	0	6	0
chr5	73088077	G	+A	4	7	63.64%	*/+A	3	5	62.5%	*/+A	Germline	1.86107e-05	0.703382	0	3	0	5	0	4	0	7
chr5	73094429	G	-T	3	12	80%	-T/-T	10	6	37.5%	*/-T	Germline	1.11544e-07	0.997641	9	1	6	0	3	0	11	1
chr5	73115518	T	-ATTTTAAG	12	23	65.71%	*/-ATTTTAAG	20	15	42.86%	*/-ATTTTAAG	Germline	3.25124e-15	0.98496	20	0	15	0	12	0	23	0
chr5	73126570	A	-G	8	0	0%	A	8	2	20%	*/-G	Somatic	1	0.294118	0	8	0	2	0	8	0	0
chr5	73148805	T	-GGAGG	42	53	55.79%	*/-GGAGG	42	40	48.78%	*/-GGAGG	Germline	5.53734e-36	0.860405	23	19	13	27	19	23	22	31
chr5	73155104	A	+G	3	14	82.35%	+G/+G	4	12	75%	+G/+G	Germline	2.58241e-12	0.826401	0	4	0	12	0	3	0	14
chr5	73156945	G	+ACA	14	5	26.32%	*/+ACA	6	6	50%	*/+ACA	Germline	0.000166589	0.169271	0	6	0	6	0	14	0	5
chr5	73156960	A	+GGG	11	5	31.25%	*/+GGG	7	4	36.36%	*/+GGG	Germline	0.000881324	0.551182	0	7	0	4	0	11	0	5
chr5	73156962	A	-T	10	5	33.33%	*/-T	6	4	40%	*/-T	Germline	0.000815418	0.530327	0	6	0	4	0	10	0	5
chr5	73159858	C	+AA	18	9	33.33%	*/+AA	13	11	45.83%	*/+AA	Germline	9.32663e-08	0.265933	11	2	10	1	18	0	8	1
chr5	73162311	A	-AAAC	56	35	38.46%	*/-AAAC	34	27	44.26%	*/-AAAC	Germline	8.17121e-23	0.292494	32	2	26	1	51	5	35	0
chr5	73170740	G	-CAAA	27	29	51.79%	*/-CAAA	30	23	43.4%	*/-CAAA	Germline	6.76705e-20	0.857328	7	23	4	19	4	23	4	25
chr5	73177888	T	-TGTGTGTGTGTGTGTGTGTG	6	2	25%	*/-TGTGTGTGTGTGTGTGTGTG	12	4	25%	*/-TGTGTGTGTGTGTGTGTGTG	Germline	0.0109682	0.697732	12	0	4	0	6	0	2	0
chr5	73180493	G	-AGA	38	21	35.59%	*/-AGA	40	23	36.51%	*/-AGA	Germline	4.889e-16	0.53347	12	28	0	23	8	30	0	21
chr5	73180583	C	-AGA	16	10	38.46%	*/-AGA	14	15	51.72%	*/-AGA	Germline	8.48996e-10	0.237597	0	14	0	15	0	16	0	10
chr5	73357227	G	-T	17	18	51.43%	*/-T	15	15	50%	*/-T	Germline	4.66238e-13	0.641811	0	15	0	15	0	17	0	18
chr5	73441483	C	+T	18	20	52.63%	*/+T	26	11	29.73%	*/+T	Germline	9.10608e-12	0.988103	25	1	10	1	17	1	20	0
chr5	73441834	G	+A	13	10	43.48%	*/+A	10	9	47.37%	*/+A	Germline	1.35248e-07	0.523205	0	10	0	9	0	13	0	10
chr5	73455943	G	-T	13	26	66.67%	*/-T	19	13	40.62%	*/-T	Germline	1.18751e-15	0.992762	0	19	0	13	0	13	2	24
chr5	73455993	A	+GTT	9	5	35.71%	*/+GTT	9	4	30.77%	*/+GTT	Germline	0.000881324	0.750877	0	9	0	4	2	7	3	2
chr5	73476463	G	-AC	8	8	50%	*/-AC	6	10	62.5%	*/-AC	Germline	1.30893e-07	0.361197	6	0	10	0	8	0	8	0
chr5	73476487	G	-AC	11	13	54.17%	*/-AC	8	11	57.89%	*/-AC	Germline	6.4513e-10	0.526306	8	0	11	0	11	0	13	0
chr5	73476519	G	+AC	15	14	48.28%	*/+AC	19	8	29.63%	*/+AC	Germline	1.8121e-08	0.956211	19	0	8	0	14	1	10	4
chr5	73476828	T	+A	6	5	45.45%	*/+A	10	5	33.33%	*/+A	Germline	0.00033576	0.849589	0	10	0	5	0	6	0	5
chr5	73539218	A	+G	17	22	56.41%	*/+G	17	18	51.43%	*/+G	Germline	5.80589e-16	0.746213	16	1	16	2	16	1	18	4
chr5	73872272	G	-AGA	22	30	57.69%	*/-AGA	13	27	67.5%	*/-AGA	Germline	1.62739e-23	0.228912	12	1	24	3	19	3	23	7
chr5	73902473	T	-GGCCGC	13	9	40.91%	*/-GGCCGC	27	18	40%	*/-GGCCGC	Germline	2.75096e-10	0.633489	5	22	0	18	2	11	1	8
chr5	73926030	G	+T	12	6	33.33%	*/+T	4	13	76.47%	+T/+T	LOH	1	0.0124236	0	4	0	13	0	12	0	6
chr5	73935248	A	+C	14	13	48.15%	*/+C	10	11	52.38%	*/+C	Germline	1.23546e-09	0.5	8	2	10	1	14	0	13	0
chr5	74006604	C	-T	7	12	63.16%	*/-T	6	16	72.73%	*/-T	Germline	2.6088e-12	0.373811	6	0	15	1	7	0	12	0
chr5	74020746	C	+T	13	23	63.89%	*/+T	10	23	69.7%	*/+T	Germline	1.19017e-19	0.399769	8	2	20	3	9	4	18	5
chr5	74026945	A	-AC	18	21	53.85%	*/-AC	12	29	70.73%	*/-AC	Germline	9.08927e-21	0.0918995	3	9	7	22	4	14	6	15
chr5	74042967	A	-C	11	14	56%	*/-C	7	18	72%	*/-C	Germline	1.26237e-13	0.188577	0	7	0	18	1	10	1	13
chr5	74060005	A	-T	10	19	65.52%	*/-T	17	8	32%	*/-T	Germline	9.2779e-11	0.997091	1	16	1	7	3	7	0	19
chr5	74060097	T	-G	4	7	63.64%	*/-G	2	9	81.82%	-G/-G	Germline	1.79051e-07	0.317559	0	2	0	9	1	3	0	7
chr5	74066375	A	+GACACTTGCCCT	7	6	46.15%	*/+GACACTTGCCCT	7	5	41.67%	*/+GACACTTGCCCT	Germline	0.000119329	0.73454	7	0	5	0	7	0	6	0
chr5	74068324	G	+A	5	6	54.55%	*/+A	2	10	83.33%	+A/+A	Germline	2.4726e-07	0.148338	0	2	0	10	0	5	0	6
chr5	74070049	C	-CAACTTT	7	3	30%	*/-CAACTTT	9	8	47.06%	*/-CAACTTT	Germline	0.000136205	0.323519	9	0	8	0	7	0	3	0
chr5	74070802	T	+A	3	7	70%	*/+A	6	4	40%	*/+A	Germline	7.26533e-05	0.965111	0	6	0	4	0	3	0	7
chr5	74398213	G	-CAAA	9	12	57.14%	*/-CAAA	10	8	44.44%	*/-CAAA	Germline	3.48058e-08	0.867	0	10	0	8	0	9	0	12
chr5	74398250	A	+CT	6	11	64.71%	*/+CT	9	8	47.06%	*/+CT	Germline	5.53748e-08	0.91684	0	9	0	8	0	6	0	11
chr5	74398876	C	+A	12	12	50%	*/+A	6	19	76%	+A/+A	Germline	3.67574e-13	0.0553539	0	6	0	19	1	11	0	12
chr5	74412562	G	+A	6	9	60%	*/+A	6	9	60%	*/+A	Germline	9.35032e-08	0.644809	6	0	9	0	6	0	9	0
chr5	74412863	C	-AA	4	9	69.23%	*/-AA	5	6	54.55%	*/-AA	Germline	1.19597e-06	0.877574	0	5	0	6	0	4	1	8
chr5	74428251	C	+T	7	12	63.16%	*/+T	4	13	76.47%	+T/+T	Germline	3.93596e-11	0.3088	4	0	13	0	7	0	12	0
chr5	74489222	G	-C	40	56	58.33%	*/-C	50	61	54.95%	*/-C	Germline	4.00967e-46	0.735356	11	39	10	51	4	36	5	51
chr5	74490393	A	-GGG	4	27	87.1%	-GGG/-GGG	5	23	82.14%	*/-GGG	Germline	2.02327e-24	0.813199	1	4	1	22	2	2	4	23
chr5	74490506	G	+TTAT	9	11	55%	*/+TTAT	11	7	38.89%	*/+TTAT	Germline	2.68005e-07	0.906644	0	11	1	6	0	9	1	10
chr5	74593156	A	+TCTTTC	9	9	50%	*/+TCTTTC	13	10	43.48%	*/+TCTTTC	Germline	1.24129e-07	0.767481	13	0	10	0	9	0	9	0
chr5	74593197	A	+AAAC	20	16	44.44%	*/+AAAC	18	11	37.93%	*/+AAAC	Germline	2.41479e-10	0.782793	18	0	10	1	19	1	15	1
chr5	74593416	G	-CACTGCT	17	12	41.38%	*/-CACTGCT	18	8	30.77%	*/-CACTGCT	Germline	1.14939e-07	0.863851	4	14	0	8	0	17	0	12
chr5	74602560	C	-TAAGTG	6	5	45.45%	*/-TAAGTG	9	4	30.77%	*/-TAAGTG	Germline	0.000779619	0.877574	0	9	0	4	0	6	0	5
chr5	74602573	A	-TGCCCG	3	5	62.5%	*/-TGCCCG	7	4	36.36%	*/-TGCCCG	Germline	0.000566696	0.945106	0	7	0	4	0	3	0	5
chr5	74608120	C	-T	19	19	50%	*/-T	10	18	64.29%	*/-T	Germline	5.68717e-15	0.182975	10	0	18	0	19	0	19	0
chr5	74608124	G	-T	19	19	50%	*/-T	13	18	58.06%	*/-T	Germline	8.86121e-15	0.335592	13	0	18	0	19	0	19	0
chr5	74608501	T	-GCTGAC	10	8	44.44%	*/-GCTGAC	9	5	35.71%	*/-GCTGAC	Germline	2.64427e-05	0.804933	0	9	0	5	1	9	0	8
chr5	74621587	G	-CTAT	10	8	44.44%	*/-CTAT	4	7	63.64%	*/-CTAT	Germline	2.60679e-06	0.268305	0	4	0	7	0	10	0	8
chr5	75423021	G	-A	5	10	66.67%	*/-A	8	4	33.33%	*/-A	Germline	6.18058e-06	0.983468	8	0	4	0	5	0	10	0
chr5	75578978	C	-T	2	7	77.78%	*/-T	3	10	76.92%	-T/-T	Germline	3.8368e-08	0.706767	3	0	10	0	2	0	6	1
chr5	75581491	C	-CCA	46	23	33.33%	*/-CCA	22	25	53.19%	*/-CCA	Germline	1	0.0262607	18	4	22	3	31	15	16	7
chr5	75581809	C	+G	9	11	55%	*/+G	4	12	75%	*/+G	Germline	5.93422e-10	0.186689	3	1	5	7	2	7	10	1
chr5	76043924	C	-T	14	9	39.13%	*/-T	17	9	34.62%	*/-T	Germline	5.6162e-07	0.733703	1	16	0	9	0	14	0	9
chr5	76578296	C	+TTTAT	36	10	21.74%	*/+TTTAT	26	7	21.21%	*/+TTTAT	Germline	2.9116e-06	0.627287	2	24	0	7	5	31	1	9
chr5	76579096	A	-C	4	6	60%	*/-C	4	7	63.64%	*/-C	Germline	7.97414e-06	0.608359	0	4	0	7	0	4	0	6
chr5	76583921	G	-AGCC	20	14	41.18%	*/-AGCC	12	16	57.14%	*/-AGCC	Germline	8.63445e-12	0.159516	2	10	0	16	0	20	0	14
chr5	77295258	C	+TCTCTCG	5	6	54.55%	*/+TCTCTCG	2	9	81.82%	+TCTCTCG/+TCTCTCG	Germline	7.41781e-07	0.180728	0	2	1	8	1	4	0	6
chr5	77312122	T	-CCAAACCA	6	4	40%	*/-CCAAACCA	7	2	22.22%	*/-CCAAACCA	Germline	0.00982801	0.908669	0	7	0	2	1	5	2	2
chr5	77347292	G	+A	24	40	62.5%	*/+A	31	32	50.79%	*/+A	Germline	1.19502e-28	0.934669	10	21	2	30	5	19	4	36
chr5	77355686	C	+TGCG	12	12	50%	*/+TGCG	8	0	0%	C	LOH	1	0.0119763	8	0	0	0	12	0	11	1
chr5	77445755	T	+GCTGG	21	29	58%	*/+GCTGG	30	14	31.82%	*/+GCTGG	Germline	2.09286e-16	0.997195	2	28	0	14	2	19	0	29
chr5	77470927	A	-T	3	11	78.57%	-T/-T	2	8	80%	-T/-T	Germline	3.6826e-09	0.667984	2	0	8	0	3	0	11	0
chr5	77516617	T	-A	12	17	58.62%	*/-A	8	11	57.89%	*/-A	Germline	1.27606e-11	0.637425	8	0	11	0	12	0	17	0
chr5	77710924	T	+CTC	41	16	28.07%	*/+CTC	38	12	24%	*/+CTC	Germline	4.87212e-10	0.756903	26	12	6	6	22	19	12	4
chr5	77726054	A	+AACAACAAC	10	5	33.33%	*/+AACAACAAC	7	8	53.33%	*/+AACAACAAC	Germline	2.31784e-05	0.231069	7	0	8	0	10	0	5	0
chr5	78903114	G	+T	9	16	64%	*/+T	15	16	51.61%	*/+T	Germline	4.15367e-13	0.88571	5	10	1	15	1	8	4	12
chr5	78903534	A	-G	18	9	33.33%	*/-G	6	3	33.33%	*/-G	Germline	8.1472e-05	0.649725	2	4	1	2	5	13	4	5
chr5	86463653	T	+G	5	21	80.77%	+G/+G	7	11	61.11%	*/+G	Germline	2.1273e-14	0.962274	0	7	0	11	0	5	0	21
chr5	86466135	T	-AAAAAAAA	8	5	38.46%	*/-AAAAAAAA	6	5	45.45%	*/-AAAAAAAA	Germline	0.000299853	0.526652	6	0	5	0	8	0	5	0
chr5	86475376	A	-ATTATC	4	8	66.67%	*/-ATTATC	9	3	25%	*/-ATTATC	Germline	0.000110472	0.993861	9	0	3	0	4	0	8	0
chr5	86481314	G	-A	54	77	58.78%	*/-A	54	70	56.45%	*/-A	Germline	3.59631e-58	0.692396	4	50	0	70	1	53	2	75
chr5	86507008	T	+C	15	37	71.15%	*/+C	21	35	62.5%	*/+C	Germline	1.97239e-30	0.876597	14	7	20	15	14	1	32	5
chr5	86547273	T	+A	4	5	55.56%	*/+A	3	7	70%	*/+A	Germline	1.86107e-05	0.429983	0	3	0	7	0	4	0	5
chr5	86557925	G	+AA	10	6	37.5%	*/+AA	6	2	25%	*/+AA	Germline	0.00194905	0.858064	2	4	0	2	3	7	1	5
chr5	86566823	T	+A	5	10	66.67%	*/+A	6	6	50%	*/+A	Germline	6.18058e-07	0.897958	3	3	6	0	2	3	10	0
chr5	86576725	A	-GAG	8	6	42.86%	*/-GAG	8	6	42.86%	*/-GAG	Germline	5.44818e-05	0.648216	7	1	6	0	7	1	6	0
chr5	86577972	A	+AC	32	39	54.93%	*/+AC	31	36	53.73%	*/+AC	Germline	1.98385e-29	0.622537	6	25	5	31	7	25	3	36
chr5	86578927	C	-ATTTT	4	9	69.23%	*/-ATTTT	6	8	57.14%	*/-ATTTT	Germline	1.78912e-07	0.852682	6	0	7	1	4	0	9	0
chr5	86614289	A	-C	11	26	70.27%	*/-C	4	15	78.95%	-C/-C	Germline	2.34193e-18	0.359533	4	0	11	4	9	2	8	18
chr5	86664650	T	-ACAC	4	6	60%	*/-ACAC	3	5	62.5%	*/-ACAC	Germline	5.29689e-05	0.647813	0	3	0	5	0	4	1	5
chr5	86718517	T	+GG	9	5	35.71%	*/+GG	4	5	55.56%	*/+GG	Germline	0.000280659	0.306165	0	4	0	5	0	9	0	5
chr5	86732889	C	+A	8	11	57.89%	*/+A	7	6	46.15%	*/+A	Germline	4.10131e-07	0.844642	0	7	0	6	1	7	0	11
chr5	86735452	A	-C	22	27	55.1%	*/-C	20	30	60%	*/-C	Germline	6.36281e-23	0.386109	5	15	4	26	5	17	2	25
chr5	86768791	A	-TTTTTTT	6	6	50%	*/-TTTTTTT	6	4	40%	*/-TTTTTTT	Germline	0.000260612	0.815075	0	6	0	4	0	6	0	6
chr5	86860947	T	+A	30	30	50%	*/+A	23	23	50%	*/+A	Germline	1.66918e-20	0.577618	2	21	4	19	6	24	4	26
chr5	86926433	C	+A	9	5	35.71%	*/+A	10	9	47.37%	*/+A	Germline	1.05771e-05	0.378476	0	10	0	9	0	9	0	5
chr5	87089653	T	+AA	18	10	35.71%	*/+AA	14	10	41.67%	*/+AA	Germline	9.86427e-08	0.438291	4	10	2	8	5	13	3	7
chr5	87089680	A	-T	10	8	44.44%	*/-T	10	13	56.52%	*/-T	Germline	1.46819e-08	0.325527	2	8	2	11	1	9	1	7
chr5	87092251	T	-AA	1	8	88.89%	-AA/-AA	2	7	77.78%	-AA/-AA	Germline	1.46554e-07	0.897059	2	0	7	0	1	0	8	0
chr5	87755983	C	+T	9	7	43.75%	*/+T	8	7	46.67%	*/+T	Germline	9.11939e-06	0.578077	8	0	6	1	9	0	7	0
chr5	88166083	C	-T	20	20	50%	*/-T	25	21	45.65%	*/-T	Germline	8.03799e-16	0.731975	22	3	19	2	19	1	20	0
chr5	88315010	C	-T	13	8	38.1%	*/-T	15	16	51.61%	*/-T	Germline	1.8384e-09	0.25007	0	15	0	16	0	13	0	8
chr5	88807190	T	+A	13	13	50%	*/+A	8	8	50%	*/+A	Germline	1.64508e-08	0.624342	1	7	0	8	1	12	1	12
chr5	88807191	T	+AAAAA	13	11	45.83%	*/+AAAAA	9	7	43.75%	*/+AAAAA	Germline	3.19188e-07	0.674073	1	8	0	7	0	13	1	10
chr5	88814228	T	+C	10	10	50%	*/+C	10	13	56.52%	*/+C	Germline	2.03216e-09	0.451689	3	7	2	11	1	9	1	9
chr5	88814409	C	-A	6	6	50%	*/-A	2	7	77.78%	-A/-A	Germline	7.97414e-06	0.200929	2	0	6	1	6	0	5	1
chr5	88814677	A	-CCG	65	26	28.57%	*/-CCG	43	15	25.86%	*/-CCG	Germline	1.8579e-14	0.706845	12	31	6	9	18	47	3	23
chr5	88814789	A	+T	12	6	33.33%	*/+T	10	8	44.44%	*/+T	Germline	1.27041e-05	0.366611	0	10	0	8	1	11	0	6
chr5	89608649	T	-A	24	24	50%	*/-A	22	28	56%	*/-A	Germline	1.87172e-20	0.347429	21	1	24	4	18	6	24	0
chr5	89626646	C	-T	20	34	62.96%	*/-T	24	23	48.94%	*/-T	Germline	8.91197e-23	0.947441	20	4	17	6	16	4	31	3
chr5	89628558	A	-T	3	8	72.73%	*/-T	6	5	45.45%	*/-T	Germline	9.58133e-06	0.959752	6	0	5	0	3	0	8	0
chr5	89628608	C	+A	5	9	64.29%	*/+A	6	8	57.14%	*/+A	Germline	2.1913e-07	0.779964	6	0	8	0	5	0	9	0
chr5	89644701	C	+T	28	22	44%	*/+T	12	24	66.67%	*/+T	Germline	1	0.0309511	11	1	21	3	22	6	21	1
chr5	89655081	G	+A	9	21	70%	*/+A	16	20	55.56%	*/+A	Germline	4.24294e-17	0.928401	0	16	0	20	0	9	1	20
chr5	89855196	T	-A	36	45	55.56%	*/-A	25	43	63.24%	*/-A	Germline	2.32739e-35	0.217178	12	13	15	28	8	28	18	27
chr5	89864075	T	-AA	26	23	46.94%	*/-AA	20	21	51.22%	*/-AA	Germline	4.9177e-17	0.423545	6	14	1	20	5	21	2	21
chr5	89864777	G	+T	9	4	30.77%	*/+T	5	8	61.54%	*/+T	Germline	4.67959e-05	0.118872	0	5	0	8	0	9	0	4
chr5	89874464	G	+A	13	9	40.91%	*/+A	6	11	64.71%	*/+A	Germline	3.48058e-08	0.124706	4	2	4	7	5	8	2	7
chr5	89875646	T	+TA	8	9	52.94%	*/+TA	15	7	31.82%	*/+TA	Germline	2.19269e-06	0.951577	0	15	0	7	0	8	0	9
chr5	89996803	C	+TTTT	7	14	66.67%	*/+TTTT	7	8	53.33%	*/+TTTT	Germline	2.11937e-09	0.875952	7	0	7	1	7	0	13	1
chr5	90106966	G	+A	30	19	38.78%	*/+A	16	15	48.39%	*/+A	Germline	6.54407e-13	0.268882	4	12	1	14	7	23	3	16
chr5	90116080	A	+C	14	9	39.13%	*/+C	12	17	58.62%	*/+C	Germline	2.1991e-10	0.131983	0	12	0	17	0	14	0	9
chr5	90116082	A	+C	12	9	42.86%	*/+C	12	16	57.14%	*/+C	Germline	4.64889e-10	0.241803	0	12	0	16	0	12	0	9
chr5	90116084	A	+TAGGT	10	9	47.37%	*/+TAGGT	12	16	57.14%	*/+TAGGT	Germline	3.62103e-10	0.358848	0	12	0	16	0	10	0	9
chr5	90129268	G	+TGA	11	11	50%	*/+TGA	10	8	44.44%	*/+TGA	Germline	1.1326e-07	0.74757	10	0	8	0	11	0	11	0
chr5	90129365	T	+G	34	49	59.04%	*/+G	30	37	55.22%	*/+G	Germline	3.17444e-34	0.737487	24	6	30	7	32	2	38	11
chr5	90130928	G	-T	8	12	60%	*/-T	11	8	42.11%	*/-T	Germline	3.48058e-08	0.925164	0	11	0	8	0	8	0	12
chr5	90135478	C	-T	3	6	66.67%	*/-T	5	9	64.29%	*/-T	Germline	9.58133e-07	0.710392	5	0	9	0	3	0	6	0
chr5	90136952	C	-TTTTA	17	8	32%	*/-TTTTA	9	4	30.77%	*/-TTTTA	Germline	8.72756e-05	0.6667	0	9	0	4	2	15	0	8
chr5	90561075	T	-C	12	0	0%	T	7	2	22.22%	*/-C	Somatic	1	0.171429	7	0	2	0	11	1	0	0
chr5	90648644	T	+A	6	11	64.71%	*/+A	7	2	22.22%	*/+A	Germline	1.63785e-05	0.994416	0	7	0	2	2	4	0	11
chr5	90651362	T	-AA	46	65	58.56%	*/-AA	51	62	54.87%	*/-AA	Germline	4.60718e-50	0.755573	8	43	8	54	6	40	3	62
chr5	90673539	T	+A	10	14	58.33%	*/+A	7	10	58.82%	*/+A	Germline	4.65056e-10	0.615058	1	6	0	10	0	10	0	14
chr5	90679363	T	-A	10	12	54.55%	*/-A	6	6	50%	*/-A	Germline	1.73046e-07	0.730027	6	0	6	0	10	0	12	0
chr5	90679393	G	-C	14	16	53.33%	*/-C	11	13	54.17%	*/-C	Germline	1.00511e-11	0.584706	11	0	13	0	14	0	16	0
chr5	90692617	T	+GCATAACTCTG	12	3	20%	*/+GCATAACTCTG	14	7	33.33%	*/+GCATAACTCTG	Germline	0.000474042	0.310935	1	13	0	7	0	12	1	2
chr5	90692665	C	-GA	4	4	50%	*/-GA	4	5	55.56%	*/-GA	Germline	0.000463478	0.600782	0	4	0	5	0	4	1	3
chr5	90694639	T	-A	5	3	37.5%	*/-A	6	2	25%	*/-A	Germline	0.0216908	0.858974	0	6	0	2	1	4	0	3
chr5	90697779	T	-A	28	48	63.16%	*/-A	32	34	51.52%	*/-A	Germline	9.71016e-33	0.941993	5	27	1	33	9	19	1	47
chr5	90707137	C	-T	7	8	53.33%	*/-T	8	7	46.67%	*/-T	Germline	2.91607e-06	0.766954	8	0	7	0	7	0	8	0
chr5	90715007	G	-A	9	7	43.75%	*/-A	8	6	42.86%	*/-A	Germline	2.31784e-05	0.661359	0	8	0	6	1	8	0	7
chr5	90720252	T	-A	10	9	47.37%	*/-A	6	4	40%	*/-A	Germline	2.1506e-05	0.778711	1	5	0	4	1	9	3	6
chr5	90722132	T	-A	13	21	61.76%	*/-A	15	23	60.53%	*/-A	Germline	3.37709e-18	0.63621	15	0	23	0	13	0	21	0
chr5	90724847	T	+TTAGG	15	20	57.14%	*/+TTAGG	19	14	42.42%	*/+TTAGG	Germline	2.20725e-13	0.927535	4	15	0	14	4	11	2	18
chr5	90901720	A	-T	20	15	42.86%	*/-T	13	17	56.67%	*/-T	Germline	1.38459e-12	0.194629	0	13	1	16	0	20	0	15
chr5	90920717	C	+T	50	64	56.14%	*/+T	45	76	62.81%	*/+T	Germline	4.57613e-56	0.18188	23	22	45	31	28	22	37	27
chr5	90921850	G	-A	2	9	81.82%	-A/-A	3	6	66.67%	*/-A	Germline	3.85429e-07	0.902477	1	2	1	5	2	0	2	7
chr5	90947870	G	+AA	8	13	61.9%	*/+AA	14	9	39.13%	*/+AA	Germline	6.94071e-09	0.965503	14	0	9	0	8	0	13	0
chr5	90950823	A	-CCATAAGC	12	4	25%	*/-CCATAAGC	6	2	25%	*/-CCATAAGC	Germline	0.0109682	0.680882	6	0	2	0	12	0	4	0
chr5	90979087	T	-ACAC	4	5	55.56%	*/-ACAC	8	8	50%	*/-ACAC	Germline	1.46545e-05	0.751864	8	0	8	0	4	0	5	0
chr5	91000876	C	-TGTT	3	6	66.67%	*/-TGTT	1	10	90.91%	-TGTT/-TGTT	Germline	7.70857e-08	0.216718	0	1	0	10	0	3	0	6
chr5	91035559	T	-G	25	27	51.92%	*/-G	25	32	56.14%	*/-G	Germline	2.9511e-23	0.4017	1	24	1	31	2	23	1	26
chr5	91060476	G	-TATCACA	70	34	32.69%	*/-TATCACA	54	29	34.94%	*/-TATCACA	Germline	1.96639e-22	0.432855	39	15	20	9	53	17	24	10
chr5	91189571	G	-ATA	11	6	35.29%	*/-ATA	9	7	43.75%	*/-ATA	Germline	2.80292e-05	0.444058	1	8	0	7	6	5	0	6
chr5	91222319	T	-G	17	12	41.38%	*/-G	6	7	53.85%	*/-G	Germline	1.35248e-07	0.338249	6	0	7	0	11	6	12	0
chr5	91222321	T	-G	19	12	38.71%	*/-G	6	7	53.85%	*/-G	Germline	1.58109e-07	0.276303	6	0	7	0	12	7	12	0
chr5	91569038	A	-GTCTCTAGCATGACCCAAG	23	8	25.81%	*/-GTCTCTAGCATGACCCAAG	15	7	31.82%	*/-GTCTCTAGCATGACCCAAG	Germline	9.64029e-06	0.430007	0	15	0	7	0	23	0	8
chr5	92378899	T	-GAAGAG	11	10	47.62%	*/-GAAGAG	16	13	44.83%	*/-GAAGAG	Germline	4.34515e-09	0.685479	5	11	4	9	2	9	3	7
chr5	92401103	G	-TTTT	29	45	60.81%	*/-TTTT	29	57	66.28%	*/-TTTT	Germline	4.49315e-42	0.290134	26	3	48	9	27	2	37	8
chr5	92472487	G	+TT	17	19	52.78%	*/+TT	11	16	59.26%	*/+TT	Germline	3.70618e-14	0.399568	5	6	7	9	7	10	12	7
chr5	92609744	C	-T	21	8	27.59%	*/-T	15	8	34.78%	*/-T	Germline	3.905e-06	0.39762	1	14	0	8	0	21	0	8
chr5	92701377	G	-T	19	8	29.63%	*/-T	18	6	25%	*/-T	Germline	2.17413e-05	0.752039	15	3	6	0	15	4	8	0
chr5	92701380	G	-TA	16	8	33.33%	*/-TA	15	6	28.57%	*/-TA	Germline	1.8462e-05	0.746591	11	4	6	0	12	4	8	0
chr5	92717457	A	+G	34	35	50.72%	*/+G	36	45	55.56%	*/+G	Germline	3.55922e-31	0.334719	26	10	36	9	26	8	26	9
chr5	92717664	C	+AA	31	31	50%	*/+AA	36	31	46.27%	*/+AA	Germline	1.21822e-23	0.725726	9	27	5	26	7	24	7	24
chr5	92718862	G	+A	25	31	55.36%	*/+A	29	17	36.96%	*/+A	Germline	2.34654e-18	0.980248	10	19	8	9	9	16	14	17
chr5	92720199	T	+A	12	10	45.45%	*/+A	4	10	71.43%	*/+A	Germline	2.3419e-08	0.11767	1	3	0	10	1	11	3	7
chr5	92721941	C	+A	5	4	44.44%	*/+A	5	5	50%	*/+A	Germline	0.000566696	0.58593	1	4	0	5	0	5	0	4
chr5	92731799	G	+GT	9	10	52.63%	*/+GT	8	11	57.89%	*/+GT	Germline	9.90164e-09	0.5	0	8	0	11	0	9	0	10
chr5	92732593	T	-A	15	14	48.28%	*/-A	12	11	47.83%	*/-A	Germline	6.43439e-10	0.621994	12	0	11	0	15	0	14	0
chr5	92732643	T	+A	18	23	56.1%	*/+A	18	19	51.35%	*/+A	Germline	1.03642e-16	0.741181	15	3	17	2	15	3	23	0
chr5	92732686	G	-T	20	44	68.75%	*/-T	18	32	64%	*/-T	Germline	4.32928e-32	0.768805	11	7	24	8	14	6	35	9
chr5	92734112	A	+G	37	41	52.56%	*/+G	27	34	55.74%	*/+G	Germline	2.29439e-29	0.420587	15	12	24	10	21	16	26	15
chr5	92738658	A	-GGCG	3	17	85%	-GGCG/-GGCG	4	6	60%	*/-GGCG	Germline	8.70546e-11	0.974359	3	1	6	0	3	0	17	0
chr5	92753860	C	-TATT	8	11	57.89%	*/-TATT	7	5	41.67%	*/-TATT	Germline	1.0995e-06	0.894437	7	0	5	0	8	0	11	0
chr5	92754082	C	+T	94	118	55.66%	*/+T	64	89	58.17%	*/+T	Germline	3.229e-81	0.355819	39	25	57	32	57	37	67	51
chr5	92755678	T	+GGG/+GGGG	4	2	33.33%	*/+GGG	8	3	27.27%	*/+GGGG	Unknown	1	0.794602	8	0	3	0	4	0	2	0
chr5	92776335	G	+AC	24	17	41.46%	*/+AC	16	18	52.94%	*/+AC	Germline	1.55673e-13	0.223881	12	4	12	6	14	10	15	2
chr5	92776353	T	-C	25	15	37.5%	*/-C	20	17	45.95%	*/-C	Germline	3.87898e-12	0.301603	12	8	9	8	12	13	9	6
chr5	92776356	A	-TCG	23	15	39.47%	*/-TCG	18	17	48.57%	*/-TCG	Germline	2.89264e-12	0.29243	10	8	9	8	9	14	9	6
chr5	92792202	T	+G	56	81	59.12%	*/+G	44	90	67.16%	*/+G	Germline	7.56414e-70	0.106415	22	22	43	47	29	27	38	43
chr5	92830885	T	-A	5	10	66.67%	*/-A	6	11	64.71%	*/-A	Germline	3.13867e-09	0.686383	6	0	11	0	5	0	10	0
chr5	92831125	T	-C	9	6	40%	*/-C	7	8	53.33%	*/-C	Germline	8.38369e-06	0.357625	0	7	2	6	1	8	0	6
chr5	92831160	G	-ACACAC/-AC	5	2	28.57%	*/-ACACAC	4	2	33.33%	*/-AC	Unknown	1	0.657343	0	4	0	2	0	5	0	2
chr5	92832433	T	+AA	4	5	55.56%	*/+AA	2	3	60%	*/+AA	Germline	0.000966184	0.657343	2	0	3	0	4	0	5	0
chr5	92832537	A	+GCAAGC	11	15	57.69%	*/+GCAAGC	5	7	58.33%	*/+GCAAGC	Germline	3.06051e-09	0.626046	4	1	7	0	10	1	15	0
chr5	92838223	T	-GGGG	0	10	100%	-GGGG/-GGGG	3	7	70%	*/-GGGG	Germline	1.28476e-08	0.105263	3	0	7	0	0	0	10	0
chr5	92843378	T	-TCA	107	113	51.36%	*/-TCA	88	116	56.86%	*/-TCA	Germline	2.10587e-88	0.149707	24	64	21	95	26	81	23	90
chr5	92846432	T	-GAGTTACA	34	24	41.38%	*/-GAGTTACA	21	25	54.35%	*/-GAGTTACA	Germline	9.91367e-19	0.131741	19	2	22	3	30	4	17	7
chr5	92851927	A	+ACCGG	28	47	62.67%	*/+ACCGG	38	33	46.48%	*/+ACCGG	Germline	1.99368e-31	0.983603	37	1	32	1	28	0	47	0
chr5	92859830	T	+CTG	74	71	48.97%	*/+CTG	76	69	47.59%	*/+CTG	Germline	1.24664e-52	0.63775	74	2	68	1	74	0	71	0
chr5	93235458	C	-AT	6	13	68.42%	*/-AT	8	7	46.67%	*/-AT	Germline	1.69515e-08	0.948821	7	1	5	2	6	0	13	0
chr5	93235578	C	+TT	14	12	46.15%	*/+TT	9	4	30.77%	*/+TT	Germline	2.19269e-06	0.898343	3	6	0	4	7	7	3	9
chr5	93235586	T	-GC	17	8	32%	*/-GC	9	4	30.77%	*/-GC	Germline	8.72756e-05	0.6667	2	7	0	4	7	10	0	8
chr5	93235662	T	+GC	11	0	0%	T	6	3	33.33%	*/+GC	Somatic	1	0.0736842	0	6	0	3	1	10	0	0
chr5	93238019	T	-A	11	5	31.25%	*/-A	13	6	31.58%	*/-A	Germline	0.000192817	0.635588	8	5	2	4	4	7	0	5
chr5	93362978	C	+T	14	11	44%	*/+T	13	8	38.1%	*/+T	Germline	1.8161e-07	0.759258	1	12	1	7	1	13	0	11
chr5	93379388	A	-C	25	58	69.88%	*/-C	34	33	49.25%	*/-C	Germline	6.78313e-37	0.996954	34	0	33	0	25	0	57	1
chr5	93380370	G	+CAGT	67	44	39.64%	*/+CAGT	53	29	35.37%	*/+CAGT	Germline	2.24421e-26	0.774677	7	46	3	26	10	57	6	38
chr5	93380372	A	+TGG	47	44	48.35%	*/+TGG	39	29	42.65%	*/+TGG	Germline	2.0221e-27	0.809127	6	33	3	26	9	38	6	38
chr5	93380395	G	-T	32	21	39.62%	*/-T	39	13	25%	*/-T	Germline	2.37789e-12	0.965253	6	33	0	13	5	27	0	21
chr5	93380398	T	-TG	29	21	42%	*/-TG	41	13	24.07%	*/-TG	Germline	2.29127e-12	0.984715	7	34	0	13	4	25	0	21
chr5	93568639	G	+A	16	21	56.76%	*/+A	11	14	56%	*/+A	Germline	3.16768e-14	0.626087	1	10	0	14	1	15	1	20
chr5	93590968	C	-A	2	7	77.78%	-A/-A	3	5	62.5%	*/-A	Germline	1.12847e-05	0.88914	3	0	5	0	2	0	6	1
chr5	93604980	T	-A	9	9	50%	*/-A	10	11	52.38%	*/-A	Germline	3.48058e-08	0.568424	8	2	10	1	9	0	6	3
chr5	93617096	A	+T	23	58	71.6%	*/+T	28	54	65.85%	*/+T	Germline	1.14971e-47	0.831627	24	4	36	18	19	4	38	20
chr5	93637076	C	+TTTT	14	9	39.13%	*/+TTTT	15	8	34.78%	*/+TTTT	Germline	1.2413e-06	0.729	15	0	8	0	14	0	9	0
chr5	93637255	A	-TG	13	22	62.86%	*/-TG	24	28	53.85%	*/-TG	Germline	3.58961e-20	0.854291	13	11	2	26	8	5	3	19
chr5	93697514	T	-C	0	7	100%	-C/-C	5	5	50%	*/-C	Germline	1	0.040724	5	0	5	0	0	0	7	0
chr5	93700354	A	+T	13	20	60.61%	*/+T	26	27	50.94%	*/+T	Germline	1.04758e-18	0.864005	17	9	17	10	10	3	9	11
chr5	93702616	A	-AAAAC	6	3	33.33%	*/-AAAAC	10	7	41.18%	*/-AAAAC	Germline	0.00033576	0.517162	1	9	1	6	0	6	0	3
chr5	94169676	C	+T	71	24	25.26%	*/+T	63	22	25.88%	*/+T	Germline	5.2283e-16	0.529663	19	44	12	10	26	45	12	12
chr5	94169704	A	-GCAATAAG	68	20	22.73%	*/-GCAATAAG	58	20	25.64%	*/-GCAATAAG	Germline	6.26815e-14	0.398292	23	35	12	8	23	45	15	5
chr5	94281984	C	-AA	35	42	54.55%	*/-AA	32	35	52.24%	*/-AA	Germline	4.72166e-30	0.671574	32	0	33	2	35	0	42	0
chr5	94746280	T	+A	16	19	54.29%	*/+A	13	16	55.17%	*/+A	Germline	4.30493e-14	0.572107	1	12	0	16	2	14	0	19
chr5	97073984	C	+T	4	8	66.67%	*/+T	3	8	72.73%	*/+T	Germline	2.4726e-07	0.555526	3	0	8	0	4	0	7	1
chr5	97083222	C	+T	30	26	46.43%	*/+T	15	31	67.39%	*/+T	Germline	1	0.0269256	13	2	25	6	26	4	21	5
chr5	97129352	A	+G	23	33	58.93%	*/+G	29	24	45.28%	*/+G	Germline	2.86653e-22	0.947305	4	25	5	19	4	19	5	28
chr5	97129365	G	+T	27	21	43.75%	*/+T	30	18	37.5%	*/+T	Germline	1.38295e-14	0.79699	5	25	5	13	6	21	3	18
chr5	97137578	G	+TTT	6	8	57.14%	*/+TTT	5	4	44.44%	*/+TTT	Germline	3.47483e-05	0.84648	4	1	4	0	6	0	8	0
chr5	97139211	A	-TT	12	14	53.85%	*/-TT	13	9	40.91%	*/-TT	Germline	3.60754e-09	0.881906	1	12	0	9	2	10	3	11
chr5	97139314	A	+GG	7	5	41.67%	*/+GG	4	4	50%	*/+GG	Germline	0.000614251	0.535008	0	4	0	4	0	7	0	5
chr5	97164450	G	-TGGTGA	5	5	50%	*/-TGGTGA	11	6	35.29%	*/-TGGTGA	Germline	0.000136205	0.875973	2	9	0	6	0	5	0	5
chr5	97181845	T	+A	5	14	73.68%	*/+A	9	9	50%	*/+A	Germline	7.40326e-10	0.966632	7	2	8	1	5	0	13	1
chr5	97184632	C	+CTTTT	13	4	23.53%	*/+CTTTT	10	4	28.57%	*/+CTTTT	Germline	0.00233318	0.534116	2	8	0	4	1	12	0	4
chr5	97184646	T	-C	9	4	30.77%	*/-C	6	6	50%	*/-C	Germline	0.000318212	0.284116	1	5	0	6	0	9	0	4
chr5	97187000	T	-CAACCTATAC	16	20	55.56%	*/-CAACCTATAC	12	13	52%	*/-CAACCTATAC	Germline	2.78303e-13	0.70386	12	0	13	0	15	1	20	0
chr5	97187012	C	-TCTCGAGTGTT	17	20	54.05%	*/-TCTCGAGTGTT	9	13	59.09%	*/-TCTCGAGTGTT	Germline	2.06796e-13	0.459101	9	0	13	0	16	1	20	0
chr5	97198829	G	-T	3	5	62.5%	*/-T	1	8	88.89%	-T/-T	Germline	2.5647e-06	0.241176	0	1	0	8	0	3	0	5
chr5	97238940	A	+T	17	20	54.05%	*/+T	14	21	60%	*/+T	Germline	1.32868e-16	0.393376	12	2	20	1	14	3	15	5
[truncated: 9,803 more rows]
